# Supplementary material for: Full-length transcriptome assembly of andrias davidianus (amphibia: caudata) skin via hybrid sequencing
Source: Biosci Rep. 2021 Aug 2;41(8):BSR20210511. doi: 10.1042/BSR20210511 (PMC8329649; doi:10.1042/BSR20210511)
Supplement: Supplementary Materials S1-S3 [file BSR-2021-0511_supp.zip]

Archive with 3 entries (3 files):
- BSR-2021-0511_suppS1.xlsx
- BSR-2021-0511_suppS2.xlsx
- BSR-2021-0511_suppS3.xlsx
