# Supplementary material for: Full-length transcriptome assembly of andrias davidianus (amphibia: caudata) skin via hybrid sequencing
Source: Biosci Rep. 2021 Aug 2;41(8):BSR20210511. doi: 10.1042/BSR20210511 (PMC8329649; doi:10.1042/BSR20210511)
Supplement: Supplementary Materials S1-S3 [file BSR-2021-0511_supp.zip › BSR-2021-0511_suppS1.xlsx]

## Sheet: supplementary material 1 Table 
supplementary material 1 Table 1 Functional annotation of transcripts
Gene_id	{nr}	{SwissProt}	{KEGG}	{KOG}	{GO}	{nt}	{pfam}
i0_HQ_Ad1_c10207/f3p0/504	{NA}	{NA}	{NA}	{NA}	{GO:0006260; DNA replication; biological_process GO:0016779; nucleotidyltransferase activity; molecular_function GO:0018142; protein-DNA covalent cross-linking; biological_process GO:0016888; endodeoxyribonuclease activity, producing 5'-phosphomonoesters; molecular_function GO:0042624; ATPase activity, uncoupled; molecular_function}	{NA}	{PF02407:Putative viral replication protein}
i0_HQ_Ad1_c1022/f5p0/887	{XP_014380517.1; PREDICTED: glutathione S-transferase Mu 3-like isoform X1 [Alligator sinensis]}	{sp|Q9N0V4|GSTM1_BOVIN; Glutathione S-transferase Mu 1 OS=Bos taurus GN=GSTM1 PE=1 SV=3}	{pbi:103068242; K00799 GST, gst glutathione S-transferase 2.5.1.18 ko00480; Metabolism; Metabolism of other amino acids; Glutathione metabolism | ko00980; Metabolism; Xenobiotics biodegradation and metabolism; Metabolism of xenobiotics by cytochrome P450 | ko00982; Metabolism; Xenobiotics biodegradation and metabolism; Drug metabolism - cytochrome P450 | ko05204; Human Diseases; Cancers: Overview…	{Hs11428198; KOG1695 Glutathione S-transferase O Posttranslational modification, protein turnover, chaperones ;}	{GO:0005515; protein binding; molecular_function}	{NA}	{PF13417:Glutathione S-transferase, N-terminal domain PF02798:Glutathione S-transferase, N-terminal domain}
i0_HQ_Ad1_c1038/f4p0/729	{OCT84525.1; hypothetical protein XELAEV_18022677mg [Xenopus laevis]}	{sp|P19783|COX41_MOUSE; Cytochrome c oxidase subunit 4 isoform 1, mitochondrial OS=Mus musculus GN=Cox4i1 PE=1 SV=2}	{oaa:100076685; K02263 COX4 cytochrome c oxidase subunit 4 - ko00190; Metabolism; Energy metabolism; Oxidative phosphorylation | ko04260; Organismal Systems; Circulatory system; Cardiac muscle contraction | ko05010; Human Diseases; Neurodegenerative diseases; Alzheimer's disease | ko05012; Human Diseases; Neurodegenerative diseases; Parkinson's disease | ko05016; Human Diseases; Neurodegenerative…	{Hs4502981; KOG4075 Cytochrome c oxidase, subunit IV/COX5b C Energy production and conversion ;}	{GO:0004129; cytochrome-c oxidase activity; molecular_function}	{XM_005292272.2; PREDICTED: Chrysemys picta bellii cytochrome c oxidase subunit 4 isoform 1, mitochondrial (LOC101946482), transcript variant X1, mRNA}	{PF02936:Cytochrome c oxidase subunit IV}
i0_HQ_Ad1_c10407/f2p0/678	{XP_013910243.1; PREDICTED: galectin-3 isoform X1 [Thamnophis sirtalis]}	{sp|P47953|LEG3_CRILO; Galectin-3 OS=Cricetulus longicaudatus GN=LGALS3 PE=2 SV=2}	{cge:100756046; K06831 LGALS3 galectin-3 - -}	{Hs4504983; KOG3587 Galectin, galactose-binding lectin W Extracellular structures ;}	{GO:0030246; carbohydrate binding; molecular_function}	{NA}	{PF00337:Galactoside-binding lectin}
i0_HQ_Ad1_c10564/f2p0/741	{XP_015463671.1; PREDICTED: proteasome subunit beta type-3 [Astyanax mexicanus]}	{sp|O73817|PSB3_ONCMY; Proteasome subunit beta type-3 OS=Oncorhynchus mykiss GN=psmb3 PE=2 SV=1}	{xma:102220951; K02735 PSMB3 20S proteasome subunit beta 3 3.4.25.1 ko03050; Genetic Information Processing; Folding, sorting and degradation; Proteasome}	{Hs4506197; KOG0180 20S proteasome, regulatory subunit beta type PSMB3/PUP3 O Posttranslational modification, protein turnover, chaperones ;}	{GO:0005839; proteasome core complex; cellular_component GO:0051603; proteolysis involved in cellular protein catabolic process; biological_process GO:0004298; threonine-type endopeptidase activity; molecular_function}	{KP735948.1; Trematomus bernacchii proteasome subunit beta 3 (psmb3) mRNA, complete cds}	{PF00227:Proteasome subunit}
i0_HQ_Ad1_c1061/f5p0/952	{XP_008696116.1; PREDICTED: protein BRICK1 [Ursus maritimus]}	{sp|Q6P7G6|BRK1A_XENLA; Probable protein BRICK1-A OS=Xenopus laevis GN=brk1-a PE=3 SV=1}	{sbq:101039791; K05752 C3ORF10, HSPC300 chromosome 3 open reading frame 10 - ko04810; Cellular Processes; Cell motility; Regulation of actin cytoskeleton}	{NA}	{NA}	{XM_015874587.1; PREDICTED: Coturnix japonica BRICK1, SCAR/WAVE actin-nucleating complex subunit (BRK1), mRNA}	{NA}
i0_HQ_Ad1_c1072/f5p0/919	{XP_005302106.1; PREDICTED: stathmin [Chrysemys picta bellii]}	{sp|P54227|STMN1_MOUSE; Stathmin OS=Mus musculus GN=Stmn1 PE=1 SV=2}	{cpic:101931419; K04381 STMN1 stathmin - ko04010; Environmental Information Processing; Signal transduction; MAPK signaling pathway | ko05206; Human Diseases; Cancers: Overview; MicroRNAs in cancer; cpic:101931419; K04381 STMN1 stathmin - ko04010; Environmental Information Processing; Signal transduction; MAPK signaling pathway | ko05206; Human Diseases; Cancers: Overview; MicroRNAs in cancer}	{NA}	{GO:0031110; regulation of microtubule polymerization or depolymerization; biological_process GO:0003924; GTPase activity; molecular_function GO:0008855; exodeoxyribonuclease VII activity; molecular_function GO:0005525; GTP binding; molecular_function}	{XM_005433062.1; PREDICTED: Falco cherrug stathmin 1 (STMN1), transcript variant X2, mRNA}	{PF02601:Exonuclease VII, large subunit PF02841:Guanylate-binding protein, C-terminal domain PF00836:Stathmin family}
i0_HQ_Ad1_c1073/f4p0/707	{NP_001103514.1; protein transport protein Sec61 subunit beta [Xenopus tropicalis]}	{sp|P60467|SC61B_CANLF; Protein transport protein Sec61 subunit beta OS=Canis lupus familiaris GN=SEC61B PE=1 SV=2}	{cjo:107309971; K09481 SEC61B, SBH2 protein transport protein SEC61 subunit beta - ko03060; Genetic Information Processing; Folding, sorting and degradation; Protein export | ko04141; Genetic Information Processing; Folding, sorting and degradation; Protein processing in endoplasmic reticulum | ko04145; Cellular Processes; Transport and catabolism; Phagosome | ko05110; Human Diseases; Infectious …	{Hs5803165; KOG3457 Sec61 protein translocation complex, beta subunit O Posttranslational modification, protein turnover, chaperones ;}	{NA}	{XM_012820452.1; PREDICTED: Clupea harengus Sec61 beta subunit (sec61b), transcript variant X1, mRNA}	{NA}
i0_HQ_Ad1_c1074/f5p0/985	{XP_003772660.1; PREDICTED: galectin-1-like [Sarcophilus harrisii]}	{sp|P47953|LEG3_CRILO; Galectin-3 OS=Cricetulus longicaudatus GN=LGALS3 PE=2 SV=2}	{cpic:101953617; K06831 LGALS3 galectin-3 - -; cpic:101953617; K06831 LGALS3 galectin-3 - -}	{CE16577; KOG3587 Galectin, galactose-binding lectin W Extracellular structures ;}	{GO:0030246; carbohydrate binding; molecular_function GO:0030246; carbohydrate binding; molecular_function}	{NA}	{PF00337:Galactoside-binding lectin PF00337:Galactoside-binding lectin}
i0_HQ_Ad1_c10801/f2p0/998	{NP_001165252.1; SFT2 domain containing 1 L homeolog [Xenopus laevis]}	{sp|Q8WV19|SFT2A_HUMAN; Vesicle transport protein SFT2A OS=Homo sapiens GN=SFT2D1 PE=1 SV=1}	{phi:102103205; - - - - -}	{Hs21553317; KOG2887 Membrane protein involved in ER to Golgi transport U Intracellular trafficking, secretion, and vesicular transport ;}	{GO:0016192; vesicle-mediated transport; biological_process}	{XM_005526942.2; PREDICTED: Pseudopodoces humilis SFT2 domain containing 1 (SFT2D1), mRNA}	{PF04178:Got1/Sft2-like family }
i0_HQ_Ad1_c1086/f4p0/934	{ETE69560.1; Proteasome subunit alpha type-7 [Ophiophagus hannah]}	{sp|Q3ZBG0|PSA7_BOVIN; Proteasome subunit alpha type-7 OS=Bos taurus GN=PSMA7 PE=1 SV=1}	{gja:107106052; K02731 PSMA7 20S proteasome subunit alpha 4 3.4.25.1 ko03050; Genetic Information Processing; Folding, sorting and degradation; Proteasome}	{Hs4506189; KOG0183 20S proteasome, regulatory subunit alpha type PSMA7/PRE6 O Posttranslational modification, protein turnover, chaperones ;}	{GO:0005576; NA GO:0004298; threonine-type endopeptidase activity; molecular_function GO:0004175; endopeptidase activity; molecular_function GO:0051603; proteolysis involved in cellular protein catabolic process; biological_process GO:0005839; proteasome core complex; cellular_component GO:0006511; ubiquitin-dependent protein catabolic process; biological_process GO:0005179; hormone activity; mol…	{XM_013189006.1; PREDICTED: Anser cygnoides domesticus proteasome (prosome, macropain) subunit, alpha type, 7 (PSMA7), mRNA}	{PF00227:Proteasome subunit PF10584:Proteasome subunit A N-terminal signature PF00159:Pancreatic hormone peptide}
i0_HQ_Ad1_c1088/f7p0/937	{XP_003768315.1; PREDICTED: protein phosphatase 1 regulatory subunit 1B [Sarcophilus harrisii]}	{sp|Q9UD71|PPR1B_HUMAN; Protein phosphatase 1 regulatory subunit 1B OS=Homo sapiens GN=PPP1R1B PE=1 SV=2}	{ggo:101139296; K15494 PPP1R1B, DARPP32 protein phosphatase 1 regulatory subunit 1B - ko04024; Environmental Information Processing; Signal transduction; cAMP signaling pathway | ko04728; Organismal Systems; Nervous system; Dopaminergic synapse | ko05030; Human Diseases; Substance dependence; Cocaine addiction | ko05031; Human Diseases; Substance dependence; Amphetamine addiction | ko05034; Human…	{NA}	{GO:0005643; nuclear pore; cellular_component GO:0004864; protein phosphatase inhibitor activity; molecular_function GO:0007165; signal transduction; biological_process}	{NA}	{PF08911:NUP50 (Nucleoporin 50 kDa) PF05395:Protein phosphatase inhibitor 1/DARPP-32}
i0_HQ_Ad1_c10921/f2p0/506	{NA}	{NA}	{NA}	{NA}	{NA}	{NA}	{NA}
i0_HQ_Ad1_c10925/f2p0/841	{NP_001079872.1; mitochondrial ribosomal protein L18 L homeolog [Xenopus laevis]}	{sp|Q9CQL5|RM18_MOUSE; 39S ribosomal protein L18, mitochondrial OS=Mus musculus GN=Mrpl18 PE=1 SV=1}	{pss:102445045; K02881 RP-L18, MRPL18, rplR large subunit ribosomal protein L18 - ko03010; Genetic Information Processing; Translation; Ribosome}	{Hs21265080; KOG3333 Mitochondrial/chloroplast ribosomal protein L18 J Translation, ribosomal structure and biogenesis ;}	{GO:0006412; translation; biological_process GO:0005840; ribosome; cellular_component GO:0005622; intracellular; cellular_component GO:0003735; structural constituent of ribosome; molecular_function}	{NA}	{PF00861:Ribosomal L18 of archaea, bacteria, mitoch. and chloroplast}
i0_HQ_Ad1_c1112/f4p117/983	{NA}	{NA}	{NA}	{NA}	{GO:0055114; oxidation-reduction process; biological_process GO:0003842; 1-pyrroline-5-carboxylate dehydrogenase activity; molecular_function}	{NA}	{PF14850:DNA-binding domain of Proline dehydrogenase}
i0_HQ_Ad1_c1123/f6p0/978	{XP_018410754.1; PREDICTED: selenoprotein K [Nanorana parkeri]}	{sp|Q641S4|SELK_XENLA; Selenoprotein K OS=Xenopus laevis GN=selenok PE=3 SV=3}	{lcm:102353882; - - - - -}	{NA}	{NA}	{XM_007441440.1; PREDICTED: Python bivittatus selenoprotein K (LOC103048879), transcript variant X2, mRNA}	{NA}
i0_HQ_Ad1_c1124/f4p0/560	{NA}	{NA}	{NA}	{NA}	{NA}	{NA}	{NA}
i0_HQ_Ad1_c1134/f5p0/966	{NA}	{NA}	{NA}	{NA}	{NA}	{NA}	{NA}
i0_HQ_Ad1_c11390/f2p0/969	{XP_018424440.1; PREDICTED: keratin, type II cytoskeletal 5-like [Nanorana parkeri]}	{sp|P02538|K2C6A_HUMAN; Keratin, type II cytoskeletal 6A OS=Homo sapiens GN=KRT6A PE=1 SV=3}	{xtr:100489309; K07605 KRT2 type II keratin, basic - -}	{NA}	{GO:0005198; NA GO:0005882; intermediate filament; cellular_component}	{XM_018047719.1; PREDICTED: Capra hircus keratin 6A (KRT6A), mRNA}	{PF00038:Intermediate filament protein}
i0_HQ_Ad1_c1143/f4p0/961	{AFQ59980.1; ferritin heavy chain [Andrias davidianus]}	{sp|P17663|FRIHB_XENLA; Ferritin heavy chain B OS=Xenopus laevis GN=fth1-b PE=2 SV=2}	{cpic:101937621; K00522 FTH1 ferritin heavy chain 1.16.3.2 ko04978; Organismal Systems; Digestive system; Mineral absorption; cpic:101937621; K00522 FTH1 ferritin heavy chain 1.16.3.2 ko04978; Organismal Systems; Digestive system; Mineral absorption}	{Hs22062367; KOG2332 Ferritin P Inorganic ion transport and metabolism ;}	{GO:0046872; metal ion binding; molecular_function GO:0008199; ferric iron binding; molecular_function GO:0016491; oxidoreductase activity; molecular_function GO:0055114; oxidation-reduction process; biological_process GO:0006879; cellular iron ion homeostasis; biological_process}	{JX195179.1; Andrias davidianus ferritin heavy chain mRNA, complete cds}	{PF00210:Ferritin-like domain PF02915:Rubrerythrin}
i0_HQ_Ad1_c11453/f2p0/678	{ETE73936.1; MAPK-interacting and spindle-stabilizing protein-like protein, partial [Ophiophagus hannah]}	{sp|P16110|LEG3_MOUSE; Galectin-3 OS=Mus musculus GN=Lgals3 PE=1 SV=3}	{lcm:102362544; K06831 LGALS3 galectin-3 - -}	{NA}	{NA}	{NA}	{NA}
i0_HQ_Ad1_c1153/f5p0/954	{XP_005988834.1; PREDICTED: 28S ribosomal protein S15, mitochondrial isoform X1 [Latimeria chalumnae]}	{sp|Q6DGL8|RT15_DANRE; 28S ribosomal protein S15, mitochondrial OS=Danio rerio GN=mrps15 PE=2 SV=1}	{lcm:102353850; K02956 RP-S15, MRPS15, rpsO small subunit ribosomal protein S15 - ko03010; Genetic Information Processing; Translation; Ribosome}	{Hs16554611; KOG2815 Mitochondrial/choloroplast ribosomal protein S15 J Translation, ribosomal structure and biogenesis ;}	{GO:0003735; structural constituent of ribosome; molecular_function GO:0005622; intracellular; cellular_component GO:0005840; ribosome; cellular_component GO:0006412; translation; biological_process GO:0006412; translation; biological_process GO:0005622; intracellular; cellular_component GO:0005840; ribosome; cellular_component GO:0003735; structural constituent of ribosome; molecular_function}	{XM_017828361.1; PREDICTED: Lepidothrix coronata mitochondrial ribosomal protein S15 (MRPS15), transcript variant X3, mRNA}	{PF00312:Ribosomal protein S15 PF00312:Ribosomal protein S15}
i0_HQ_Ad1_c1183/f3p0/915	{XP_006638470.1; PREDICTED: proteasome subunit beta type-1 [Lepisosteus oculatus]}	{sp|Q9IB84|PSB1A_CARAU; Proteasome subunit beta type-1-A OS=Carassius auratus GN=psmb1-A PE=2 SV=1}	{ola:101158593; K02732 PSMB1 20S proteasome subunit beta 6 3.4.25.1 ko03050; Genetic Information Processing; Folding, sorting and degradation; Proteasome}	{Hs4506193; KOG0179 20S proteasome, regulatory subunit beta type PSMB1/PRE7 O Posttranslational modification, protein turnover, chaperones ;}	{GO:0004298; threonine-type endopeptidase activity; molecular_function GO:0051603; proteolysis involved in cellular protein catabolic process; biological_process GO:0005506; iron ion binding; molecular_function GO:0020037; heme binding; molecular_function GO:0005839; proteasome core complex; cellular_component GO:0009055; NA}	{XM_011575007.1; PREDICTED: Aquila chrysaetos canadensis proteasome (prosome, macropain) subunit, beta type, 1 (PSMB1), mRNA}	{PF02167:Cytochrome C1 family PF00227:Proteasome subunit}
i0_HQ_Ad1_c1189/f3p0/847	{ALE30609.1; ferritin M subunit [Andrias davidianus]}	{sp|P17663|FRIHB_XENLA; Ferritin heavy chain B OS=Xenopus laevis GN=fth1-b PE=2 SV=2}	{cpic:101938985; K00522 FTH1 ferritin heavy chain 1.16.3.2 ko04978; Organismal Systems; Digestive system; Mineral absorption; cpic:101938985; K00522 FTH1 ferritin heavy chain 1.16.3.2 ko04978; Organismal Systems; Digestive system; Mineral absorption}	{Hs4503795; KOG2332 Ferritin P Inorganic ion transport and metabolism ;}	{GO:0046872; metal ion binding; molecular_function GO:0008199; ferric iron binding; molecular_function GO:0006879; cellular iron ion homeostasis; biological_process GO:0055114; oxidation-reduction process; biological_process GO:0016491; oxidoreductase activity; molecular_function}	{JX195179.1; Andrias davidianus ferritin heavy chain mRNA, complete cds}	{PF02915:Rubrerythrin PF00210:Ferritin-like domain}
i0_HQ_Ad1_c11930/f2p3/997	{NP_001016078.1; vacuolar protein-sorting-associated protein 25 [Xenopus tropicalis]}	{sp|Q6AX45|VPS25_XENLA; Vacuolar protein-sorting-associated protein 25 OS=Xenopus laevis GN=vps25 PE=2 SV=1}	{lcm:102361418; K12189 VPS25, EAP20 ESCRT-II complex subunit VPS25 - ko04144; Cellular Processes; Transport and catabolism; Endocytosis}	{Hs14150155; KOG4068 Uncharacterized conserved protein S Function unknown ;}	{NA}	{XM_005310065.2; PREDICTED: Chrysemys picta bellii vacuolar protein sorting 25 homolog (S. cerevisiae) (VPS25), transcript variant X5, mRNA}	{NA}
i0_HQ_Ad1_c11987/f2p0/813	{XP_018420593.1; PREDICTED: enhancer of rudimentary homolog isoform X2 [Nanorana parkeri]}	{sp|P84090|ERH_HUMAN; Enhancer of rudimentary homolog OS=Homo sapiens GN=ERH PE=1 SV=1}	{umr:103671630; - - - - -}	{Hs4758302; KOG1766 Enhancer of rudimentary R General function prediction only ;}	{GO:0007049; cell cycle; biological_process}	{XM_019287808.1; PREDICTED: Corvus cornix cornix enhancer of rudimentary homolog (Drosophila) (ERH), partial mRNA}	{PF01133:Enhancer of rudimentary}
i0_HQ_Ad1_c1205/f3p0/1023	{NA}	{NA}	{NA}	{NA}	{NA}	{NA}	{NA}
i0_HQ_Ad1_c12277/f2p0/696	{ETE73936.1; MAPK-interacting and spindle-stabilizing protein-like protein, partial [Ophiophagus hannah]}	{sp|P47953|LEG3_CRILO; Galectin-3 OS=Cricetulus longicaudatus GN=LGALS3 PE=2 SV=2}	{lcm:102362544; K06831 LGALS3 galectin-3 - -}	{NA}	{NA}	{NA}	{NA}
i0_HQ_Ad1_c12284/f2p0/693	{XP_010155547.1; PREDICTED: galectin-3 [Eurypyga helias]}	{sp|P08699|LEG3_RAT; Galectin-3 OS=Rattus norvegicus GN=Lgals3 PE=1 SV=4}	{tgu:100229673; K06831 LGALS3 galectin-3 - -}	{Hs4504983; KOG3587 Galectin, galactose-binding lectin W Extracellular structures ;}	{GO:0030246; carbohydrate binding; molecular_function}	{NA}	{PF00337:Galactoside-binding lectin}
i0_HQ_Ad1_c1281/f3p0/974	{EMP31877.1; Polymerase delta-interacting protein 3, partial [Chelonia mydas]}	{sp|Q5RA17|RRP7A_PONAB; Ribosomal RNA-processing protein 7 homolog A OS=Pongo abelii GN=RRP7A PE=2 SV=1}	{pss:102446116; K14545 RRP7 ribosomal RNA-processing protein 7 - ko03008; Genetic Information Processing; Translation; Ribosome biogenesis in eukaryotes}	{Hs7661546; KOG4008 rRNA processing protein RRP7 A RNA processing and modification ;}	{GO:0010508; positive regulation of autophagy; biological_process GO:0003676; nucleic acid binding; molecular_function}	{XM_009074214.1; PREDICTED: Acanthisitta chloris ribosomal RNA processing 7 homolog A (S. cerevisiae) (RRP7A), mRNA}	{PF00076:RNA recognition motif. (a.k.a. RRM, RBD, or RNP domain) PF10186:Vacuolar sorting 38 and autophagy-related subunit 14}
i0_HQ_Ad1_c1282/f4p0/991	{XP_014739824.1; PREDICTED: DNA polymerase epsilon subunit 4 [Sturnus vulgaris]}	{sp|Q9NR33|DPOE4_HUMAN; DNA polymerase epsilon subunit 4 OS=Homo sapiens GN=POLE4 PE=1 SV=2}	{amj:102573996; K03506 POLE4 DNA polymerase epsilon subunit 4 2.7.7.7 ko00230; Metabolism; Nucleotide metabolism; Purine metabolism | ko00240; Metabolism; Nucleotide metabolism; Pyrimidine metabolism | ko03030; Genetic Information Processing; Replication and repair; DNA replication | ko03410; Genetic Information Processing; Replication and repair; Base excision repair | ko03420; Genetic Informati…	{Hs9845281; KOG1658 DNA polymerase epsilon, subunit C L Replication, recombination and repair ;}	{GO:0005622; intracellular; cellular_component GO:0006352; transcription initiation, DNA-dependent; biological_process GO:0043565; sequence-specific DNA binding; molecular_function GO:0005634; nucleus; cellular_component GO:0003677; DNA binding; molecular_function}	{NA}	{PF00808:Histone-like transcription factor (CBF/NF-Y) and archaeal histone PF02969:TATA box binding protein associated factor (TAF) PF00125:Core histone H2A/H2B/H3/H4}
i0_HQ_Ad1_c1285/f3p0/897	{XP_015263888.1; PREDICTED: mitotic spindle-associated MMXD complex subunit MIP18 isoform X1 [Gekko japonicus]}	{sp|Q9Y3D0|MIP18_HUMAN; Mitotic spindle-associated MMXD complex subunit MIP18 OS=Homo sapiens GN=FAM96B PE=1 SV=1}	{gja:107108020; - - - - -}	{Hs7706343; KOG3381 Uncharacterized conserved protein S Function unknown ;}	{NA}	{XM_015408402.1; PREDICTED: Gekko japonicus family with sequence similarity 96 member B (FAM96B), transcript variant X1, mRNA}	{NA}
i0_HQ_Ad1_c12890/f3p0/988	{KYO39311.1; casein kinase II subunit beta [Alligator mississippiensis]}	{sp|P67869|CSK2B_CHICK; Casein kinase II subunit beta OS=Gallus gallus GN=CSNK2B PE=2 SV=1}	{phd:102316431; K03115 CSNK2B casein kinase II subunit beta - ko03008; Genetic Information Processing; Translation; Ribosome biogenesis in eukaryotes | ko04310; Environmental Information Processing; Signal transduction; Wnt signaling pathway | ko04064; Environmental Information Processing; Signal transduction; NF-kappa B signaling pathway | ko04139; Cellular Processes; Transport and catabolism; M…	{Hs22055133; KOG3092 Casein kinase II, beta subunit TDK Signal transduction mechanisms ; Cell cycle control, cell division, chromosome partitioning ; Transcription ;}	{GO:0005956; protein kinase CK2 complex; cellular_component GO:0019887; protein kinase regulator activity; molecular_function}	{XM_014525945.1; PREDICTED: Alligator sinensis casein kinase 2, beta polypeptide (CSNK2B), transcript variant X2, mRNA}	{PF01214:Casein kinase II regulatory subunit}
i0_HQ_Ad1_c1291/f3p1/958	{NA}	{NA}	{NA}	{NA}	{NA}	{KX021912.1; Andrias davidianus mitochondrion, complete genome}	{NA}
i0_HQ_Ad1_c1294/f3p0/900	{XP_018413447.1; PREDICTED: small integral membrane protein 15 [Nanorana parkeri]}	{sp|Q3UTD9|SIM15_MOUSE; Small integral membrane protein 15 OS=Mus musculus GN=Smim15 PE=1 SV=1}	{cfa:100684940; - - - - -}	{NA}	{NA}	{XM_006891510.1; PREDICTED: Elephantulus edwardii small integral membrane protein 15 (SMIM15), mRNA}	{NA}
i0_HQ_Ad1_c1305/f3p0/1005	{XP_002926550.1; PREDICTED: LOW QUALITY PROTEIN: ubiquitin carboxyl-terminal hydrolase isozyme L1 [Ailuropoda melanoleuca]}	{sp|Q6SEG5|UCHL1_PIG; Ubiquitin carboxyl-terminal hydrolase isozyme L1 OS=Sus scrofa GN=UCHL1 PE=2 SV=1}	{lve:103069363; K05611 UCHL1 ubiquitin carboxyl-terminal hydrolase L1 3.4.19.12 ko05012; Human Diseases; Neurodegenerative diseases; Parkinson's disease}	{Hs21361091; KOG1415 Ubiquitin C-terminal hydrolase UCHL1 O Posttranslational modification, protein turnover, chaperones ;}	{NA}	{NA}	{NA}
i0_HQ_Ad1_c1306/f3p0/721	{XP_014741965.1; PREDICTED: acyl carrier protein, mitochondrial [Sturnus vulgaris]}	{sp|P52505|ACPM_BOVIN; Acyl carrier protein, mitochondrial OS=Bos taurus GN=NDUFAB1 PE=1 SV=2}	{phi:102105673; K03955 NDUFAB1 NADH dehydrogenase (ubiquinone) 1 alpha/beta subcomplex 1 - ko00190; Metabolism; Energy metabolism; Oxidative phosphorylation | ko05010; Human Diseases; Neurodegenerative diseases; Alzheimer's disease | ko05012; Human Diseases; Neurodegenerative diseases; Parkinson's disease | ko05016; Human Diseases; Neurodegenerative diseases; Huntington's disease | ko04932; Human…	{Hs4826852; KOG1748 Acyl carrier protein/NADH-ubiquinone oxidoreductase, NDUFAB1/SDAP subunit CIQ Energy production and conversion ; Lipid transport and metabolism ; Secondary metabolites biosynthesis, transport and catabolism ;}	{NA}	{DQ096963.1; Xenopus laevis soco07 mRNA, complete sequence}	{NA}
i0_HQ_Ad1_c131/f18p0/939	{XP_009469881.1; PREDICTED: avidin-like [Nipponia nippon]}	{sp|P56734|AVR4_CHICK; Avidin-related protein 4/5 OS=Gallus gallus GN=AVR4 PE=1 SV=1}	{acs:103281349; - - - - -}	{NA}	{NA}	{NA}	{NA}
i0_HQ_Ad1_c1312/f4p0/670	{XP_013856864.1; PREDICTED: ATP synthase F(0) complex subunit C3, mitochondrial [Austrofundulus limnaeus]}	{sp|Q06055|AT5G2_HUMAN; ATP synthase F(0) complex subunit C2, mitochondrial OS=Homo sapiens GN=ATP5G2 PE=2 SV=1}	{tru:101065957; K02128 ATPeF0C, ATP5G, ATP9 F-type H+-transporting ATPase subunit c - ko00190; Metabolism; Energy metabolism; Oxidative phosphorylation | ko05010; Human Diseases; Neurodegenerative diseases; Alzheimer's disease | ko05012; Human Diseases; Neurodegenerative diseases; Parkinson's disease | ko05016; Human Diseases; Neurodegenerative diseases; Huntington's disease}	{Hs4885083; KOG3025 Mitochondrial F1F0-ATP synthase, subunit c/ATP9/proteolipid C Energy production and conversion ;}	{GO:0015078; hydrogen ion transmembrane transporter activity; molecular_function GO:0015991; ATP hydrolysis coupled proton transport; biological_process GO:0033177; proton-transporting two-sector ATPase complex, proton-transporting domain; cellular_component}	{XM_019924934.1; PREDICTED: Tursiops truncatus ATP synthase, H+ transporting, mitochondrial Fo complex subunit C1 (subunit 9) (ATP5G1), transcript variant X4, mRNA}	{PF00137:ATP synthase subunit C}
i0_HQ_Ad1_c1318/f2p19/900	{XP_012687847.1; PREDICTED: nuclear transport factor 2 [Clupea harengus]}	{sp|P61972|NTF2_RAT; Nuclear transport factor 2 OS=Rattus norvegicus GN=Nutf2 PE=1 SV=1}	{shr:100914093; - - - - -}	{Hs5031985; KOG2104 Nuclear transport factor 2 U Intracellular trafficking, secretion, and vesicular transport ;}	{NA}	{XM_016973384.1; PREDICTED: Cricetulus griseus nuclear transport factor 2 (LOC100757758), transcript variant X2, mRNA}	{NA}
i0_HQ_Ad1_c1332/f4p0/994	{XP_005301964.1; PREDICTED: vacuolar-sorting protein SNF8 isoform X1 [Chrysemys picta bellii]}	{sp|Q96H20|SNF8_HUMAN; Vacuolar-sorting protein SNF8 OS=Homo sapiens GN=SNF8 PE=1 SV=1}	{asn:102369729; K12188 SNF8, EAP30 ESCRT-II complex subunit VPS22 - ko04144; Cellular Processes; Transport and catabolism; Endocytosis}	{HsM6005755; KOG3341 RNA polymerase II transcription factor complex subunit K Transcription ;}	{NA}	{XM_006023297.1; PREDICTED: Alligator sinensis SNF8, ESCRT-II complex subunit (SNF8), mRNA}	{NA}
i0_HQ_Ad1_c1339/f3p0/830	{NP_001090588.1; actin-related protein 2/3 complex subunit 3 [Xenopus laevis]}	{sp|Q3T035|ARPC3_BOVIN; Actin-related protein 2/3 complex subunit 3 OS=Bos taurus GN=ARPC3 PE=1 SV=3}	{phi:102112004; K05756 ARPC3 actin related protein 2/3 complex, subunit 3 - ko04144; Cellular Processes; Transport and catabolism; Endocytosis | ko04810; Cellular Processes; Cell motility; Regulation of actin cytoskeleton | ko04666; Organismal Systems; Immune system; Fc gamma R-mediated phagocytosis | ko05130; Human Diseases; Infectious diseases: Bacterial; Pathogenic Escherichia coli infection |…	{Hs5031597; KOG3155 Actin-related protein Arp2/3 complex, subunit ARPC3 Z Cytoskeleton ;}	{GO:0005885; Arp2/3 protein complex; cellular_component GO:0030833; regulation of actin filament polymerization; biological_process GO:0005856; cytoskeleton; cellular_component GO:0034314; Arp2/3 complex-mediated actin nucleation; biological_process}	{XM_005298672.2; PREDICTED: Chrysemys picta bellii actin related protein 2/3 complex, subunit 3, 21kDa (ARPC3), mRNA}	{PF04062:ARP2/3 complex ARPC3 (21 kDa) subunit}
i0_HQ_Ad1_c13475/f3p0/975	{XP_018424440.1; PREDICTED: keratin, type II cytoskeletal 5-like [Nanorana parkeri]}	{sp|P02538|K2C6A_HUMAN; Keratin, type II cytoskeletal 6A OS=Homo sapiens GN=KRT6A PE=1 SV=3}	{fpg:101917389; K07605 KRT2 type II keratin, basic - -}	{NA}	{NA}	{XM_018047719.1; PREDICTED: Capra hircus keratin 6A (KRT6A), mRNA}	{NA}
i0_HQ_Ad1_c1349/f2p0/517	{NA}	{NA}	{NA}	{NA}	{NA}	{NA}	{NA}
i0_HQ_Ad1_c1352/f3p0/977	{NP_001017250.1; NADH dehydrogenase [ubiquinone] 1 beta subcomplex subunit 10 [Xenopus tropicalis]}	{sp|Q02373|NDUBA_BOVIN; NADH dehydrogenase [ubiquinone] 1 beta subcomplex subunit 10 OS=Bos taurus GN=NDUFB10 PE=1 SV=2}	{ola:101163496; K03966 NDUFB10 NADH dehydrogenase (ubiquinone) 1 beta subcomplex subunit 10 - ko00190; Metabolism; Energy metabolism; Oxidative phosphorylation | ko05010; Human Diseases; Neurodegenerative diseases; Alzheimer's disease | ko05012; Human Diseases; Neurodegenerative diseases; Parkinson's disease | ko05016; Human Diseases; Neurodegenerative diseases; Huntington's disease | ko04932; Hu…	{Hs4758774; KOG4009 NADH-ubiquinone oxidoreductase, subunit NDUFB10/PDSW C Energy production and conversion ;}	{NA}	{NA}	{NA}
i0_HQ_Ad1_c1356/f2p0/509	{NA}	{NA}	{NA}	{NA}	{GO:0006260; DNA replication; biological_process GO:0016779; nucleotidyltransferase activity; molecular_function GO:0018142; protein-DNA covalent cross-linking; biological_process GO:0042624; ATPase activity, uncoupled; molecular_function GO:0016888; endodeoxyribonuclease activity, producing 5'-phosphomonoesters; molecular_function}	{NA}	{PF02407:Putative viral replication protein}
i0_HQ_Ad1_c1367/f3p0/979	{XP_018424440.1; PREDICTED: keratin, type II cytoskeletal 5-like [Nanorana parkeri]}	{sp|P02538|K2C6A_HUMAN; Keratin, type II cytoskeletal 6A OS=Homo sapiens GN=KRT6A PE=1 SV=3}	{xla:108708659; K07605 KRT2 type II keratin, basic - -}	{NA}	{NA}	{XM_018047719.1; PREDICTED: Capra hircus keratin 6A (KRT6A), mRNA}	{NA}
i0_HQ_Ad1_c1368/f2p0/501	{NA}	{NA}	{NA}	{NA}	{NA}	{NA}	{NA}
i0_HQ_Ad1_c13705/f2p0/986	{XP_008169320.1; PREDICTED: m7GpppX diphosphatase [Chrysemys picta bellii]}	{sp|Q8MIZ3|DCPS_PIG; m7GpppX diphosphatase OS=Sus scrofa GN=DCPS PE=2 SV=1}	{cpic:101942376; K12584 DCPS, DCS m7GpppX diphosphatase 3.6.1.59 ko03018; Genetic Information Processing; Folding, sorting and degradation; RNA degradation; cpic:101942376; K12584 DCPS, DCS m7GpppX diphosphatase 3.6.1.59 ko03018; Genetic Information Processing; Folding, sorting and degradation; RNA degradation}	{Hs7661734; KOG3969 Uncharacterized conserved protein S Function unknown ;}	{GO:0000290; deadenylation-dependent decapping of nuclear-transcribed mRNA; biological_process GO:0016787; hydrolase activity; molecular_function}	{XM_014485667.1; PREDICTED: Latimeria chalumnae decapping enzyme, scavenger (DCPS), partial mRNA}	{PF05652:Scavenger mRNA decapping enzyme (DcpS) N-terminal}
i0_HQ_Ad1_c1371/f4p0/704	{NA}	{NA}	{NA}	{NA}	{GO:0005739; mitochondrion; cellular_component}	{NA}	{PF08039:Mitochondrial proteolipid}
i0_HQ_Ad1_c1375/f3p0/864	{XP_017508060.1; PREDICTED: succinate dehydrogenase assembly factor 2, mitochondrial [Manis javanica]}	{sp|Q3ZBC2|SDHF2_BOVIN; Succinate dehydrogenase assembly factor 2, mitochondrial OS=Bos taurus GN=SDHAF2 PE=2 SV=1}	{tgu:100225778; K18168 SDHAF2, SDH5 succinate dehydrogenase assembly factor 2 - -}	{Hs8923450; KOG3326 Uncharacterized conserved protein S Function unknown ;}	{NA}	{NA}	{NA}
i0_HQ_Ad1_c1376/f4p0/634	{AEZ53744.1; mitochondrial cytochrome c oxidase subunit Va, partial [Scaphiopus holbrookii]}	{sp|P12787|COX5A_MOUSE; Cytochrome c oxidase subunit 5A, mitochondrial OS=Mus musculus GN=Cox5a PE=1 SV=2}	{xla:108711316; K02264 COX5A cytochrome c oxidase subunit 5a - ko00190; Metabolism; Energy metabolism; Oxidative phosphorylation | ko04260; Organismal Systems; Circulatory system; Cardiac muscle contraction | ko05010; Human Diseases; Neurodegenerative diseases; Alzheimer's disease | ko05012; Human Diseases; Neurodegenerative diseases; Parkinson's disease | ko05016; Human Diseases; Neurodegenerati…	{Hs4758038; KOG4077 Cytochrome c oxidase, subunit Va/COX6 C Energy production and conversion ;}	{GO:0005743; mitochondrial inner membrane; cellular_component GO:0004129; cytochrome-c oxidase activity; molecular_function}	{JN639687.1; Pelobates cultripes mitochondrial cytochrome c oxidase subunit Va (cox5a) mRNA, partial cds; nuclear gene for mitochondrial product}	{PF02284:Cytochrome c oxidase subunit Va}
i0_HQ_Ad1_c1377/f4p0/959	{XP_002709147.1; PREDICTED: NADH dehydrogenase [ubiquinone] iron-sulfur protein 3, mitochondrial [Oryctolagus cuniculus]}	{sp|P23709|NDUS3_BOVIN; NADH dehydrogenase [ubiquinone] iron-sulfur protein 3, mitochondrial OS=Bos taurus GN=NDUFS3 PE=1 SV=1}	{ocu:100355349; K03936 NDUFS3 NADH dehydrogenase (ubiquinone) Fe-S protein 3 [EC:1.6.5.3 1.6.99.3] 1.6.5.3,1.6.99.3 ko00190; Metabolism; Energy metabolism; Oxidative phosphorylation | ko05010; Human Diseases; Neurodegenerative diseases; Alzheimer's disease | ko05012; Human Diseases; Neurodegenerative diseases; Parkinson's disease | ko05016; Human Diseases; Neurodegenerative diseases; Huntington's…	{Hs4758788; KOG1713 NADH-ubiquinone oxidoreductase, NDUFS3/30 kDa subunit C Energy production and conversion ;}	{GO:0055114; oxidation-reduction process; biological_process GO:0008137; NADH dehydrogenase (ubiquinone) activity; molecular_function}	{XM_005383959.2; PREDICTED: Chinchilla lanigera NADH dehydrogenase (ubiquinone) Fe-S protein 3, 30kDa (NADH-coenzyme Q reductase) (Ndufs3), mRNA}	{PF00329:Respiratory-chain NADH dehydrogenase, 30 Kd subunit}
i0_HQ_Ad1_c1379/f3p0/576	{XP_016003573.1; PREDICTED: cystatin-A [Rousettus aegyptiacus]}	{sp|Q28988|CYTA1_PIG; Cystatin-A1 OS=Sus scrofa PE=1 SV=1}	{epz:103548425; - - - - -}	{NA}	{GO:0004869; cysteine-type endopeptidase inhibitor activity; molecular_function}	{NA}	{PF00031:Cystatin domain}
i0_HQ_Ad1_c1386/f4p0/984	{NA}	{NA}	{NA}	{NA}	{NA}	{NA}	{NA}
i0_HQ_Ad1_c1391/f4p0/892	{XP_018087137.1; PREDICTED: lysozyme g-like [Xenopus laevis]}	{sp|Q8JFR1|LYG_CYPCA; Lysozyme g OS=Cyprinus carpio PE=2 SV=1}	{sasa:100136420; - - - - -; sasa:100136420; - - - - -}	{NA}	{NA}	{NA}	{NA}
i0_HQ_Ad1_c1405/f4p0/1000	{XP_006632984.2; PREDICTED: selenoprotein T2-like [Lepisosteus oculatus]}	{sp|Q502K9|SELT2_DANRE; Selenoprotein T2 OS=Danio rerio GN=selenot2 PE=2 SV=3}	{tup:102480971; - - - - -}	{Hs7706471; KOG3286 Selenoprotein T R General function prediction only ;}	{NA}	{NA}	{NA}
i0_HQ_Ad1_c141/f20p0/869	{XP_006028633.1; PREDICTED: profilin-1-like [Alligator sinensis]}	{sp|P62963|PROF1_RAT; Profilin-1 OS=Rattus norvegicus GN=Pfn1 PE=1 SV=2}	{bacu:103011382; K05759 PFN profilin - ko04015; Environmental Information Processing; Signal transduction; Rap1 signaling pathway | ko04013; Environmental Information Processing; Signal transduction; MAPK signaling pathway - fly | ko04810; Cellular Processes; Cell motility; Regulation of actin cytoskeleton | ko05132; Human Diseases; Infectious diseases: Bacterial; Salmonella infection | ko05131; …	{Hs4826898; KOG1755 Profilin Z Cytoskeleton ;}	{GO:0003779; actin binding; molecular_function GO:0030036; actin cytoskeleton organization; biological_process}	{NA}	{PF00235:Profilin}
i0_HQ_Ad1_c1415/f5p0/683	{NA}	{NA}	{NA}	{NA}	{GO:0030246; carbohydrate binding; molecular_function}	{NA}	{PF00337:Galactoside-binding lectin}
i0_HQ_Ad1_c1417/f3p0/518	{NA}	{NA}	{NA}	{NA}	{NA}	{NA}	{NA}
i0_HQ_Ad1_c1427/f3p0/986	{XP_005996540.1; PREDICTED: tumor necrosis factor alpha-induced protein 8-like protein 2 isoform X1 [Latimeria chalumnae]}	{sp|Q5BKH4|TP8L2_XENTR; Tumor necrosis factor alpha-induced protein 8-like protein 2 OS=Xenopus tropicalis GN=tnfaip8l2 PE=2 SV=1}	{lcm:102357967; - - - - -}	{NA}	{GO:0006094; gluconeogenesis; biological_process GO:0042132; fructose 1,6-bisphosphate 1-phosphatase activity; molecular_function GO:0003677; DNA binding; molecular_function}	{XM_005293734.1; PREDICTED: Chrysemys picta bellii tumor necrosis factor, alpha-induced protein 8-like 2 (TNFAIP8L2), mRNA}	{PF07432:Histone H1-like protein Hc1 PF06874:Firmicute fructose-1,6-bisphosphatase}
i0_HQ_Ad1_c1431/f3p0/696	{KFW10425.1; Galectin-3, partial [Eurypyga helias]}	{sp|P47953|LEG3_CRILO; Galectin-3 OS=Cricetulus longicaudatus GN=LGALS3 PE=2 SV=2}	{cge:100756046; K06831 LGALS3 galectin-3 - -}	{Hs4504983; KOG3587 Galectin, galactose-binding lectin W Extracellular structures ;}	{GO:0030246; carbohydrate binding; molecular_function}	{NA}	{PF00337:Galactoside-binding lectin}
i0_HQ_Ad1_c14359/f2p0/678	{XP_005085791.1; PREDICTED: galectin-3 [Mesocricetus auratus]}	{sp|P47953|LEG3_CRILO; Galectin-3 OS=Cricetulus longicaudatus GN=LGALS3 PE=2 SV=2}	{cge:100756046; K06831 LGALS3 galectin-3 - -}	{Hs4504983; KOG3587 Galectin, galactose-binding lectin W Extracellular structures ;}	{NA}	{NA}	{NA}
i0_HQ_Ad1_c14405/f2p0/517	{NA}	{NA}	{NA}	{NA}	{NA}	{NM_001079495.2; Gallus gallus actin related protein 2/3 complex subunit 1A (ARPC1A), mRNA}	{NA}
i0_HQ_Ad1_c1446/f2p0/688	{XP_019608513.1; PREDICTED: galectin-1 [Rhinolophus sinicus]}	{sp|P16045|LEG1_MOUSE; Galectin-1 OS=Mus musculus GN=Lgals1 PE=1 SV=3}	{mmu:16852; K06830 LGALS1 galectin-1 - -}	{Hs4504981; KOG3587 Galectin, galactose-binding lectin W Extracellular structures ;}	{GO:0030246; carbohydrate binding; molecular_function}	{NA}	{PF00337:Galactoside-binding lectin}
i0_HQ_Ad1_c1463/f3p0/859	{ALE30610.1; ferritin L subunit [Andrias davidianus]}	{sp|Q7SXA5|FRIL_XENLA; Ferritin light chain, oocyte isoform OS=Xenopus laevis PE=1 SV=1}	{acs:100553928; K00522 FTH1 ferritin heavy chain 1.16.3.2 ko04978; Organismal Systems; Digestive system; Mineral absorption}	{Hs22062367; KOG2332 Ferritin P Inorganic ion transport and metabolism ;}	{GO:0008199; ferric iron binding; molecular_function GO:0006879; cellular iron ion homeostasis; biological_process}	{KR063287.1; Andrias davidianus ferritin L subunit mRNA, complete cds}	{PF00210:Ferritin-like domain}
i0_HQ_Ad1_c1467/f4p0/902	{XP_016851517.1; PREDICTED: IgGFc-binding protein isoform X1 [Anolis carolinensis]}	{sp|Q9Y6R7|FCGBP_HUMAN; IgGFc-binding protein OS=Homo sapiens GN=FCGBP PE=1 SV=3}	{acs:103279890; - - - - -}	{Hs4503681; KOG1216 von Willebrand factor and related coagulation proteins WV Extracellular structures ; Defense mechanisms ;}	{NA}	{NA}	{NA}
i0_HQ_Ad1_c1469/f3p0/541	{XP_006265026.2; PREDICTED: ubiquitin-like protein fubi and ribosomal protein S30 [Alligator mississippiensis]}	{sp|P62866|RS30_BOVIN; 40S ribosomal protein S30 OS=Bos taurus GN=FAU PE=3 SV=1}	{amj:102560610; K02983 RP-S30e, RPS30 small subunit ribosomal protein S30e - ko03010; Genetic Information Processing; Translation; Ribosome}	{Hs4503659_2; KOG0009 Ubiquitin-like/40S ribosomal S30 protein fusion JO Translation, ribosomal structure and biogenesis ; Posttranslational modification, protein turnover, chaperones ;}	{GO:0005622; intracellular; cellular_component GO:0005840; ribosome; cellular_component GO:0005515; protein binding; molecular_function GO:0006412; translation; biological_process GO:0003735; structural constituent of ribosome; molecular_function}	{XM_006037131.1; PREDICTED: Alligator sinensis Finkel-Biskis-Reilly murine sarcoma virus (FBR-MuSV) ubiquitously expressed (FAU), partial mRNA}	{PF00240:Ubiquitin family PF04758:Ribosomal protein S30}
i0_HQ_Ad1_c14774/f2p0/635	{ERL87795.1; hypothetical protein D910_05184 [Dendroctonus ponderosae]}	{sp|P0C1J6|FKBP4_RHIO9; FK506-binding protein 4 OS=Rhizopus delemar (strain RA 99-880 / ATCC MYA-4621 / FGSC 9543 / NRRL 43880) GN=FKBP4 PE=3 SV=1}	{NA}	{NA}	{NA}	{NA}	{NA}
i0_HQ_Ad1_c1502/f4p0/998	{XP_017512829.1; PREDICTED: anaphase-promoting complex subunit 11 [Manis javanica]}	{sp|Q9CPX9|APC11_MOUSE; Anaphase-promoting complex subunit 11 OS=Mus musculus GN=Anapc11 PE=3 SV=1}	{tup:102489182; K03358 APC11 anaphase-promoting complex subunit 11 - ko04120; Genetic Information Processing; Folding, sorting and degradation; Ubiquitin mediated proteolysis | ko04110; Cellular Processes; Cell growth and death; Cell cycle | ko04111; Cellular Processes; Cell growth and death; Cell cycle - yeast | ko04113; Cellular Processes; Cell growth and death; Meiosis - yeast | ko04114; Cellu…	{Hs18777675; KOG1493 Anaphase-promoting complex (APC), subunit 11 DO Cell cycle control, cell division, chromosome partitioning ; Posttranslational modification, protein turnover, chaperones ;}	{NA}	{XM_004432868.2; PREDICTED: Ceratotherium simum simum anaphase promoting complex subunit 11 (LOC101398964), mRNA}	{NA}
i0_HQ_Ad1_c1503/f2p0/985	{XP_018424440.1; PREDICTED: keratin, type II cytoskeletal 5-like [Nanorana parkeri]}	{sp|Q148H7|K2C79_BOVIN; Keratin, type II cytoskeletal 79 OS=Bos taurus GN=KRT79 PE=2 SV=1}	{xla:108708659; K07605 KRT2 type II keratin, basic - -}	{NA}	{NA}	{XM_018047719.1; PREDICTED: Capra hircus keratin 6A (KRT6A), mRNA}	{NA}
i0_HQ_Ad1_c1513/f3p0/505	{NA}	{NA}	{NA}	{NA}	{NA}	{NA}	{NA}
i0_HQ_Ad1_c1516/f2p0/506	{NA}	{NA}	{NA}	{NA}	{NA}	{NA}	{NA}
i0_HQ_Ad1_c1519/f4p0/915	{XP_018590825.1; PREDICTED: cofilin-2 [Scleropages formosus]}	{sp|P23528|COF1_HUMAN; Cofilin-1 OS=Homo sapiens GN=CFL1 PE=1 SV=3}	{sasa:106602033; K05765 CFL cofilin - ko04810; Cellular Processes; Cell motility; Regulation of actin cytoskeleton | ko04666; Organismal Systems; Immune system; Fc gamma R-mediated phagocytosis | ko04360; Organismal Systems; Development; Axon guidance | ko05133; Human Diseases; Infectious diseases: Bacterial; Pertussis; sasa:106602033; K05765 CFL cofilin - ko04810; Cellular Processes; Cell motili…	{Hs5031635; KOG1735 Actin depolymerizing factor Z Cytoskeleton ;}	{NA}	{NA}	{NA}
i0_HQ_Ad1_c1521/f3p0/754	{XP_005950733.1; PREDICTED: 40S ribosomal protein S5 [Haplochromis burtoni]}	{sp|Q5E988|RS5_BOVIN; 40S ribosomal protein S5 OS=Bos taurus GN=RPS5 PE=2 SV=3}	{xma:102218676; K02989 RP-S5e, RPS5 small subunit ribosomal protein S5e - ko03010; Genetic Information Processing; Translation; Ribosome}	{Hs13904870; KOG3291 Ribosomal protein S7 J Translation, ribosomal structure and biogenesis ;}	{NA}	{XM_009667215.1; PREDICTED: Struthio camelus australis ribosomal protein S5 (RPS5), mRNA}	{NA}
i0_HQ_Ad1_c1522/f3p0/803	{OCT63864.1; hypothetical protein XELAEV_18044959mg [Xenopus laevis]}	{sp|P30151|EF1B_XENLA; Elongation factor 1-beta OS=Xenopus laevis GN=eef1b PE=1 SV=3}	{aml:100483935; K03232 EEF1B elongation factor 1-beta - -}	{Hs4503477; KOG1668 Elongation factor 1 beta/delta chain K Transcription ;}	{GO:0005853; eukaryotic translation elongation factor 1 complex; cellular_component GO:0003746; translation elongation factor activity; molecular_function GO:0006414; translational elongation; biological_process}	{XM_005237028.2; PREDICTED: Falco peregrinus eukaryotic translation elongation factor 1 beta 2 (EEF1B2), mRNA}	{PF00736:EF-1 guanine nucleotide exchange domain}
i0_HQ_Ad1_c1523/f2p0/505	{NA}	{NA}	{NA}	{NA}	{NA}	{NA}	{NA}
i0_HQ_Ad1_c15233/f2p0/506	{NA}	{NA}	{NA}	{NA}	{NA}	{NA}	{NA}
i0_HQ_Ad1_c1526/f2p0/695	{XP_010155547.1; PREDICTED: galectin-3 [Eurypyga helias]}	{sp|P47953|LEG3_CRILO; Galectin-3 OS=Cricetulus longicaudatus GN=LGALS3 PE=2 SV=2}	{cge:100756046; K06831 LGALS3 galectin-3 - -}	{Hs4504983; KOG3587 Galectin, galactose-binding lectin W Extracellular structures ;}	{GO:0030246; carbohydrate binding; molecular_function}	{NA}	{PF00337:Galactoside-binding lectin}
i0_HQ_Ad1_c1533/f3p0/685	{XP_013910243.1; PREDICTED: galectin-3 isoform X1 [Thamnophis sirtalis]}	{sp|P47953|LEG3_CRILO; Galectin-3 OS=Cricetulus longicaudatus GN=LGALS3 PE=2 SV=2}	{cge:100756046; K06831 LGALS3 galectin-3 - -}	{Hs4504983; KOG3587 Galectin, galactose-binding lectin W Extracellular structures ;}	{GO:0030246; carbohydrate binding; molecular_function}	{NA}	{PF00337:Galactoside-binding lectin}
i0_HQ_Ad1_c15365/f2p0/775	{XP_015998212.1; PREDICTED: prefoldin subunit 5 [Rousettus aegyptiacus]}	{sp|Q9WU28|PFD5_MOUSE; Prefoldin subunit 5 OS=Mus musculus GN=Pfdn5 PE=1 SV=1}	{bacu:103008838; K04797 pfdA, PFDN5 prefoldin alpha subunit - -; bacu:103008838; K04797 pfdA, PFDN5 prefoldin alpha subunit - -}	{Hs4505743; KOG3048 Molecular chaperone Prefoldin, subunit 5 O Posttranslational modification, protein turnover, chaperones ;}	{GO:0006457; protein folding; biological_process GO:0016272; prefoldin complex; cellular_component GO:0051082; unfolded protein binding; molecular_function GO:0007165; signal transduction; biological_process GO:0048870; cell motility; biological_process GO:0031514; motile cilium; cellular_component GO:0005576; NA GO:0007339; binding of sperm to zona pellucida; biological_process}	{XM_015850383.1; PREDICTED: Coturnix japonica prefoldin subunit 5 (PFDN5), mRNA}	{PF13851:Growth-arrest specific micro-tubule binding PF02996:Prefoldin subunit PF02185:Hr1 repeat PF07354:Zona-pellucida-binding protein (Sp38)}
i0_HQ_Ad1_c1548/f2p0/511	{NA}	{NA}	{NA}	{NA}	{NA}	{NA}	{NA}
i0_HQ_Ad1_c15518/f2p0/916	{NP_001243285.1; ubiquitin-conjugating enzyme E2 L3 isoform 3 [Homo sapiens]}	{sp|P68037|UB2L3_MOUSE; Ubiquitin-conjugating enzyme E2 L3 OS=Mus musculus GN=Ube2l3 PE=1 SV=1}	{phd:102324612; K04552 UBE2L3, UBCH7 ubiquitin-conjugating enzyme E2 L3 2.3.2.23 ko04120; Genetic Information Processing; Folding, sorting and degradation; Ubiquitin mediated proteolysis | ko05012; Human Diseases; Neurodegenerative diseases; Parkinson's disease}	{Hs4507789; KOG0422 Ubiquitin-protein ligase O Posttranslational modification, protein turnover, chaperones ;}	{NA}	{XM_014944056.1; PREDICTED: Calidris pugnax ubiquitin conjugating enzyme E2L 3 (UBE2L3), transcript variant X2, mRNA}	{NA}
i0_HQ_Ad1_c1563/f3p0/978	{XP_018424440.1; PREDICTED: keratin, type II cytoskeletal 5-like [Nanorana parkeri]}	{sp|Q5XQN5|K2C5_BOVIN; Keratin, type II cytoskeletal 5 OS=Bos taurus GN=KRT5 PE=1 SV=1}	{xla:108708659; K07605 KRT2 type II keratin, basic - -}	{NA}	{GO:0005198; NA GO:0005882; intermediate filament; cellular_component}	{XM_018047719.1; PREDICTED: Capra hircus keratin 6A (KRT6A), mRNA}	{PF00038:Intermediate filament protein}
i0_HQ_Ad1_c1574/f3p0/968	{XP_018424440.1; PREDICTED: keratin, type II cytoskeletal 5-like [Nanorana parkeri]}	{sp|Q148H7|K2C79_BOVIN; Keratin, type II cytoskeletal 79 OS=Bos taurus GN=KRT79 PE=2 SV=1}	{cmy:102930420; K07605 KRT2 type II keratin, basic - -}	{NA}	{GO:0005198; NA GO:0005882; intermediate filament; cellular_component}	{XM_018047719.1; PREDICTED: Capra hircus keratin 6A (KRT6A), mRNA}	{PF00038:Intermediate filament protein}
i0_HQ_Ad1_c1581/f2p0/763	{OCT84057.1; hypothetical protein XELAEV_18022195mg [Xenopus laevis]}	{NA}	{NA}	{NA}	{NA}	{NA}	{NA}
i0_HQ_Ad1_c15824/f2p0/638	{XP_014796673.1; PREDICTED: aspartate--tRNA ligase, cytoplasmic isoform X1 [Calidris pugnax]}	{sp|P14868|SYDC_HUMAN; Aspartate--tRNA ligase, cytoplasmic OS=Homo sapiens GN=DARS PE=1 SV=2}	{amj:102575809; K01876 DARS, aspS aspartyl-tRNA synthetase 6.1.1.12 ko00970; Genetic Information Processing; Translation; Aminoacyl-tRNA biosynthesis}	{Hs4557513; KOG0556 Aspartyl-tRNA synthetase J Translation, ribosomal structure and biogenesis ;}	{NA}	{NA}	{NA}
i0_HQ_Ad1_c1588/f2p0/526	{EDM07666.1; FXYD domain-containing ion transport regulator 3, isoform CRA_a [Rattus norvegicus]}	{sp|P59645|FXYD3_RAT; FXYD domain-containing ion transport regulator 3 OS=Rattus norvegicus GN=Fxyd3 PE=3 SV=1}	{csab:103234493; K13361 FXYD3, MAT8 FXYD domain-containing ion transport regulator 3 - -; csab:103234493; K13361 FXYD3, MAT8 FXYD domain-containing ion transport regulator 3 - -}	{NA}	{NA}	{NA}	{NA}
i0_HQ_Ad1_c1593/f2p0/973	{XP_018424440.1; PREDICTED: keratin, type II cytoskeletal 5-like [Nanorana parkeri]}	{sp|P02538|K2C6A_HUMAN; Keratin, type II cytoskeletal 6A OS=Homo sapiens GN=KRT6A PE=1 SV=3}	{xla:108708659; K07605 KRT2 type II keratin, basic - -}	{NA}	{GO:0005198; NA GO:0005882; intermediate filament; cellular_component GO:0005882; intermediate filament; cellular_component GO:0005198; NA}	{XM_018047719.1; PREDICTED: Capra hircus keratin 6A (KRT6A), mRNA}	{PF00038:Intermediate filament protein PF00038:Intermediate filament protein}
i0_HQ_Ad1_c1597/f3p0/916	{NA}	{NA}	{NA}	{NA}	{NA}	{NA}	{NA}
i0_HQ_Ad1_c1600/f2p0/995	{NA}	{NA}	{NA}	{NA}	{NA}	{NA}	{NA}
i0_HQ_Ad1_c1605/f2p0/899	{XP_019369882.1; PREDICTED: transmembrane protein 230 [Gavialis gangeticus]}	{sp|Q5ZLH4|TM230_CHICK; Transmembrane protein 230 OS=Gallus gallus GN=TMEM230 PE=2 SV=1}	{cpic:101934089; - - - - -; cpic:101934089; - - - - -}	{Hs15559215; KOG4753 Predicted membrane protein S Function unknown ;}	{NA}	{NM_001245174.1; Taeniopygia guttata transmembrane protein 230 (TMEM230), mRNA}	{NA}
i0_HQ_Ad1_c1606/f2p0/603	{NP_001120140.1; probable ribosome biogenesis protein RLP24 [Xenopus tropicalis]}	{sp|Q3SZ12|RLP24_BOVIN; Probable ribosome biogenesis protein RLP24 OS=Bos taurus GN=RSL24D1 PE=2 SV=1}	{chx:102189683; K02896 RP-L24e, RPL24 large subunit ribosomal protein L24e - ko03010; Genetic Information Processing; Translation; Ribosome}	{Hs10047102; KOG1723 60s ribosomal protein L30 isolog J Translation, ribosomal structure and biogenesis ;}	{NA}	{XM_009089902.2; PREDICTED: Serinus canaria ribosomal L24 domain containing 1 (RSL24D1), mRNA}	{NA}
i0_HQ_Ad1_c1608/f2p0/1005	{XP_018424440.1; PREDICTED: keratin, type II cytoskeletal 5-like [Nanorana parkeri]}	{sp|Q148H7|K2C79_BOVIN; Keratin, type II cytoskeletal 79 OS=Bos taurus GN=KRT79 PE=2 SV=1}	{cmy:102930420; K07605 KRT2 type II keratin, basic - -}	{NA}	{GO:0005198; NA GO:0005882; intermediate filament; cellular_component}	{XM_014481903.1; PREDICTED: Bos mutus keratin, type II cytoskeletal 6A (LOC102273665), mRNA}	{PF00038:Intermediate filament protein}
i0_HQ_Ad1_c1613/f2p0/957	{XP_017391314.1; PREDICTED: dynactin subunit 6 isoform X2 [Cebus capucinus imitator]}	{sp|O00399|DCTN6_HUMAN; Dynactin subunit 6 OS=Homo sapiens GN=DCTN6 PE=1 SV=1}	{cjc:100391509; K10428 DCTN6 dynactin 6 - ko04962; Organismal Systems; Excretory system; Vasopressin-regulated water reabsorption}	{Hs5730116; KOG4042 Dynactin subunit p27/WS-3, involved in transport of organelles along microtubules UZ Intracellular trafficking, secretion, and vesicular transport ; Cytoskeleton ;}	{GO:0016772; transferase activity, transferring phosphorus-containing groups; molecular_function}	{XM_019522311.1; PREDICTED: Gavialis gangeticus dynactin subunit 6 (DCTN6), mRNA}	{PF07959:L-fucokinase}
i0_HQ_Ad1_c1615/f2p0/501	{XP_011585276.1; PREDICTED: cystatin-B [Aquila chrysaetos canadensis]}	{sp|Q8I030|CYTB_PANTR; Cystatin-B OS=Pan troglodytes GN=CSTB PE=3 SV=1}	{cjo:107319025; K13907 CSTA_B cystatin-A/B - -}	{NA}	{NA}	{NA}	{NA}
i0_HQ_Ad1_c1627/f2p11/592	{XP_019389189.1; PREDICTED: 26S proteasome complex subunit DSS1 [Crocodylus porosus]}	{sp|Q3ZBR6|SEM1_BOVIN; 26S proteasome complex subunit SEM1 OS=Bos taurus GN=SEM1 PE=3 SV=1}	{pale:102881642; K10881 SHFM1, DSS1 26 proteasome complex subunit DSS1 - ko03050; Genetic Information Processing; Folding, sorting and degradation; Proteasome | ko03440; Genetic Information Processing; Replication and repair; Homologous recombination | ko05169; Human Diseases; Infectious diseases: Viral; Epstein-Barr virus infection}	{Hs5453640; KOG4764 Uncharacterized conserved protein S Function unknown ;}	{NA}	{XM_006271884.3; PREDICTED: Alligator mississippiensis SEM1, 26S proteasome complex subunit (SEM1), mRNA}	{NA}
i0_HQ_Ad1_c1628/f2p0/964	{XP_018422968.1; PREDICTED: keratin, type II cytoskeletal 3-like [Nanorana parkeri]}	{sp|Q5XQN5|K2C5_BOVIN; Keratin, type II cytoskeletal 5 OS=Bos taurus GN=KRT5 PE=1 SV=1}	{xla:108708659; K07605 KRT2 type II keratin, basic - -}	{NA}	{GO:0005882; intermediate filament; cellular_component GO:0005198; NA}	{XM_018047719.1; PREDICTED: Capra hircus keratin 6A (KRT6A), mRNA}	{PF00038:Intermediate filament protein}
i0_HQ_Ad1_c1633/f2p1/974	{XP_018424440.1; PREDICTED: keratin, type II cytoskeletal 5-like [Nanorana parkeri]}	{sp|P02538|K2C6A_HUMAN; Keratin, type II cytoskeletal 6A OS=Homo sapiens GN=KRT6A PE=1 SV=3}	{xtr:100489309; K07605 KRT2 type II keratin, basic - -}	{NA}	{GO:0005882; intermediate filament; cellular_component GO:0005198; NA}	{XM_018047719.1; PREDICTED: Capra hircus keratin 6A (KRT6A), mRNA}	{PF00038:Intermediate filament protein}
i0_HQ_Ad1_c1635/f2p0/968	{XP_018424440.1; PREDICTED: keratin, type II cytoskeletal 5-like [Nanorana parkeri]}	{sp|P02538|K2C6A_HUMAN; Keratin, type II cytoskeletal 6A OS=Homo sapiens GN=KRT6A PE=1 SV=3}	{xtr:100489309; K07605 KRT2 type II keratin, basic - -}	{NA}	{GO:0005198; NA GO:0005882; intermediate filament; cellular_component}	{XM_018047719.1; PREDICTED: Capra hircus keratin 6A (KRT6A), mRNA}	{PF00038:Intermediate filament protein}
i0_HQ_Ad1_c1636/f3p0/1008	{XP_014317698.1; PREDICTED: proteasome subunit beta type-7 isoform X2 [Myotis lucifugus]}	{sp|A1XQU1|PSB7_PIG; Proteasome subunit beta type-7 OS=Sus scrofa GN=PSMB7 PE=2 SV=2}	{xtr:100486586; K02739 PSMB7 20S proteasome subunit beta 2 3.4.25.1 ko03050; Genetic Information Processing; Folding, sorting and degradation; Proteasome}	{Hs4506203; KOG0173 20S proteasome, regulatory subunit beta type PSMB7/PSMB10/PUP1 O Posttranslational modification, protein turnover, chaperones ;}	{GO:0051603; proteolysis involved in cellular protein catabolic process; biological_process GO:0004298; threonine-type endopeptidase activity; molecular_function GO:0005839; proteasome core complex; cellular_component GO:0016779; nucleotidyltransferase activity; molecular_function GO:0005839; proteasome core complex; cellular_component GO:0051603; proteolysis involved in cellular protein cataboli…	{XM_005987334.1; PREDICTED: Latimeria chalumnae proteasome subunit beta 7 (PSMB7), transcript variant X2, mRNA}	{PF00227:Proteasome subunit PF01909:Nucleotidyltransferase domain PF00227:Proteasome subunit}
i0_HQ_Ad1_c1644/f4p0/996	{XP_015200747.1; PREDICTED: glutathione S-transferase P-like [Lepisosteus oculatus]}	{sp|P80031|GSTP1_PIG; Glutathione S-transferase P OS=Sus scrofa GN=GSTP1 PE=1 SV=2}	{ssc:100739163; K00799 GST, gst glutathione S-transferase 2.5.1.18 ko00480; Metabolism; Metabolism of other amino acids; Glutathione metabolism | ko00980; Metabolism; Xenobiotics biodegradation and metabolism; Metabolism of xenobiotics by cytochrome P450 | ko00982; Metabolism; Xenobiotics biodegradation and metabolism; Drug metabolism - cytochrome P450 | ko05204; Human Diseases; Cancers: Overview…	{Hs4504183; KOG1695 Glutathione S-transferase O Posttranslational modification, protein turnover, chaperones ;}	{GO:0005515; protein binding; molecular_function}	{NA}	{PF02798:Glutathione S-transferase, N-terminal domain}
i0_HQ_Ad1_c1646/f3p0/720	{XP_017952468.1; PREDICTED: galectin-4-like [Xenopus tropicalis]}	{sp|P08699|LEG3_RAT; Galectin-3 OS=Rattus norvegicus GN=Lgals3 PE=1 SV=4}	{sasa:106602243; K06831 LGALS3 galectin-3 - -; sasa:106602243; K06831 LGALS3 galectin-3 - -}	{Hs4504983; KOG3587 Galectin, galactose-binding lectin W Extracellular structures ;}	{GO:0030246; carbohydrate binding; molecular_function}	{NA}	{PF00337:Galactoside-binding lectin}
i0_HQ_Ad1_c1647/f2p0/952	{OCT84525.1; hypothetical protein XELAEV_18022677mg [Xenopus laevis]}	{sp|P19783|COX41_MOUSE; Cytochrome c oxidase subunit 4 isoform 1, mitochondrial OS=Mus musculus GN=Cox4i1 PE=1 SV=2}	{oaa:100076685; K02263 COX4 cytochrome c oxidase subunit 4 - ko00190; Metabolism; Energy metabolism; Oxidative phosphorylation | ko04260; Organismal Systems; Circulatory system; Cardiac muscle contraction | ko05010; Human Diseases; Neurodegenerative diseases; Alzheimer's disease | ko05012; Human Diseases; Neurodegenerative diseases; Parkinson's disease | ko05016; Human Diseases; Neurodegenerative…	{Hs4502981; KOG4075 Cytochrome c oxidase, subunit IV/COX5b C Energy production and conversion ;}	{GO:0004129; cytochrome-c oxidase activity; molecular_function}	{XM_007059282.1; PREDICTED: Chelonia mydas cytochrome c oxidase subunit 4 isoform 1, mitochondrial-like (LOC102934018), transcript variant X2, mRNA}	{PF02936:Cytochrome c oxidase subunit IV}
i0_HQ_Ad1_c16471/f2p0/503	{NA}	{NA}	{NA}	{NA}	{NA}	{NA}	{NA}
i0_HQ_Ad1_c1648/f2p0/581	{EMP38613.1; Histidine triad nucleotide-binding protein 1 [Chelonia mydas]}	{sp|P49773|HINT1_HUMAN; Histidine triad nucleotide-binding protein 1 OS=Homo sapiens GN=HINT1 PE=1 SV=2}	{cmy:102941477; K02503 HINT1, hinT, hit histidine triad (HIT) family protein - -}	{Hs4885413; KOG3275 Zinc-binding protein of the histidine triad (HIT) family T Signal transduction mechanisms ;}	{NA}	{XM_007438358.1; PREDICTED: Python bivittatus histidine triad nucleotide binding protein 1 (HINT1), mRNA}	{NA}
i0_HQ_Ad1_c16551/f7p0/463	{XP_008530488.1; PREDICTED: 60S ribosomal protein L22 [Equus przewalskii]}	{sp|P67984|RL22_MOUSE; 60S ribosomal protein L22 OS=Mus musculus GN=Rpl22 PE=1 SV=2}	{cpic:101933523; K02891 RP-L22e, RPL22 large subunit ribosomal protein L22e - ko03010; Genetic Information Processing; Translation; Ribosome; cpic:101933523; K02891 RP-L22e, RPL22 large subunit ribosomal protein L22e - ko03010; Genetic Information Processing; Translation; Ribosome}	{Hs4506613; KOG3434 60S ribosomal protein L22 J Translation, ribosomal structure and biogenesis ;}	{GO:0006412; translation; biological_process GO:0005622; intracellular; cellular_component GO:0005840; ribosome; cellular_component GO:0003735; structural constituent of ribosome; molecular_function}	{BC159391.1; Xenopus tropicalis hypothetical protein LOC549409, mRNA (cDNA clone MGC:186119 IMAGE:7627653), complete cds}	{PF01776:Ribosomal L22e protein family}
i0_HQ_Ad1_c1657/f2p0/965	{XP_018424440.1; PREDICTED: keratin, type II cytoskeletal 5-like [Nanorana parkeri]}	{sp|P02538|K2C6A_HUMAN; Keratin, type II cytoskeletal 6A OS=Homo sapiens GN=KRT6A PE=1 SV=3}	{gja:107113613; K07605 KRT2 type II keratin, basic - -}	{NA}	{GO:0005882; intermediate filament; cellular_component GO:0005198; NA}	{XM_018047719.1; PREDICTED: Capra hircus keratin 6A (KRT6A), mRNA}	{PF00038:Intermediate filament protein}
i0_HQ_Ad1_c16583/f7p0/395	{XP_006115471.2; PREDICTED: 60S ribosomal protein L39 [Pelodiscus sinensis]}	{sp|Q98TF5|RL39_CHICK; 60S ribosomal protein L39 OS=Gallus gallus GN=RPL39 PE=3 SV=1}	{pss:102454274; K02924 RP-L39e, RPL39 large subunit ribosomal protein L39e - ko03010; Genetic Information Processing; Translation; Ribosome}	{Hs4506647; KOG0002 60s ribosomal protein L39 J Translation, ribosomal structure and biogenesis ;}	{NA}	{XM_007516276.2; PREDICTED: Erinaceus europaeus 60S ribosomal protein L39 (LOC103107476), mRNA}	{NA}
i0_HQ_Ad1_c16609/f4p0/365	{XP_017678041.1; PREDICTED: ATP synthase subunit e, mitochondrial [Lepidothrix coronata]}	{sp|Q06185|ATP5I_MOUSE; ATP synthase subunit e, mitochondrial OS=Mus musculus GN=Atp5i PE=1 SV=2}	{clv:102086039; K02129 ATPeF0E, ATP5I F-type H+-transporting ATPase subunit e - ko00190; Metabolism; Energy metabolism; Oxidative phosphorylation}	{Hs6005717; KOG4326 Mitochondrial F1F0-ATP synthase, subunit e C Energy production and conversion ;}	{NA}	{XM_008114582.2; PREDICTED: Anolis carolinensis ATP synthase, H+ transporting, mitochondrial Fo complex subunit E (atp5i), mRNA}	{NA}
i0_HQ_Ad1_c16610/f4p0/369	{NA}	{NA}	{NA}	{NA}	{NA}	{NA}	{NA}
i0_HQ_Ad1_c16621/f6p0/464	{AAI00609.1; Rpl30 protein [Mus musculus]}	{sp|P62889|RL30_MOUSE; 60S ribosomal protein L30 OS=Mus musculus GN=Rpl30 PE=1 SV=2}	{cdk:105090551; - - - - -}	{Hs4506631; KOG2988 60S ribosomal protein L30 J Translation, ribosomal structure and biogenesis ;}	{NA}	{NM_001087152.2; Xenopus laevis ribosomal protein L30 S homeolog (rpl30.S), mRNA}	{NA}
i0_HQ_Ad1_c16633/f6p0/422	{XP_006114382.1; PREDICTED: 60S ribosomal protein L35 [Pelodiscus sinensis]}	{sp|Q29361|RL35_PIG; 60S ribosomal protein L35 OS=Sus scrofa GN=RPL35 PE=1 SV=3}	{pss:102459686; K02918 RP-L35e, RPL35 large subunit ribosomal protein L35e - ko03010; Genetic Information Processing; Translation; Ribosome}	{Hs6005860; KOG3436 60S ribosomal protein L35 J Translation, ribosomal structure and biogenesis ;}	{GO:0006412; translation; biological_process GO:0005840; ribosome; cellular_component GO:0005622; intracellular; cellular_component GO:0003735; structural constituent of ribosome; molecular_function}	{XM_005279400.2; PREDICTED: Chrysemys picta bellii ribosomal protein L35 (RPL35), mRNA}	{PF00831:Ribosomal L29 protein}
i0_HQ_Ad1_c16635/f3p0/500	{NA}	{NA}	{NA}	{NA}	{GO:0005576; NA GO:0050840; extracellular matrix binding; molecular_function}	{NA}	{PF07174:Fibronectin-attachment protein (FAP)}
i0_HQ_Ad1_c1665/f2p0/982	{XP_018424440.1; PREDICTED: keratin, type II cytoskeletal 5-like [Nanorana parkeri]}	{sp|Q5XQN5|K2C5_BOVIN; Keratin, type II cytoskeletal 5 OS=Bos taurus GN=KRT5 PE=1 SV=1}	{xla:108708659; K07605 KRT2 type II keratin, basic - -}	{NA}	{NA}	{XM_019960511.1; PREDICTED: Bos indicus keratin, type II cytoskeletal 6A-like (LOC109559066), mRNA}	{NA}
i0_HQ_Ad1_c16652/f4p3/401	{XP_018079812.1; PREDICTED: TAR DNA binding protein L homeolog isoform X2 [Xenopus laevis]}	{sp|Q28F51|TADBP_XENTR; TAR DNA-binding protein 43 OS=Xenopus tropicalis GN=tardbp PE=2 SV=1}	{aam:106482449; - - - - -}	{NA}	{NA}	{XR_001358592.1; PREDICTED: Alligator sinensis TAR DNA binding protein (TARDBP), transcript variant X2, misc_RNA}	{NA}
i0_HQ_Ad1_c16659/f4p0/399	{XP_014352349.1; PREDICTED: cytochrome c oxidase subunit 8B, mitochondrial-like [Latimeria chalumnae]}	{sp|Q863G0|COX8B_ATEBE; Cytochrome c oxidase subunit 8B, mitochondrial OS=Ateles belzebuth GN=COX8B PE=3 SV=1}	{dre:569770; K02273 COX8 cytochrome c oxidase subunit 8 - ko00190; Metabolism; Energy metabolism; Oxidative phosphorylation | ko04260; Organismal Systems; Circulatory system; Cardiac muscle contraction | ko05010; Human Diseases; Neurodegenerative diseases; Alzheimer's disease | ko05012; Human Diseases; Neurodegenerative diseases; Parkinson's disease | ko05016; Human Diseases; Neurodegenerative di…	{NA}	{NA}	{NA}	{NA}
i0_HQ_Ad1_c16663/f3p0/452	{KQK80005.1; 60S acidic ribosomal protein P2 [Amazona aestiva]}	{sp|P99027|RLA2_MOUSE; 60S acidic ribosomal protein P2 OS=Mus musculus GN=Rplp2 PE=1 SV=3}	{gfr:102044618; K02943 RP-LP2, RPLP2 large subunit ribosomal protein LP2 - ko03010; Genetic Information Processing; Translation; Ribosome}	{Hs4506671; KOG3449 60S acidic ribosomal protein P2 J Translation, ribosomal structure and biogenesis ;}	{GO:0006414; translational elongation; biological_process GO:0005840; ribosome; cellular_component GO:0005622; intracellular; cellular_component GO:0003735; structural constituent of ribosome; molecular_function}	{XM_014025980.1; PREDICTED: Austrofundulus limnaeus 60S acidic ribosomal protein P2-like (LOC106530376), mRNA}	{PF00428:60s Acidic ribosomal protein}
i0_HQ_Ad1_c16666/f3p0/456	{NP_001087357.1; cytochrome c oxidase subunit VIIa polypeptide 2 (liver) S homeolog [Xenopus laevis]}	{sp|P13184|CX7A2_BOVIN; Cytochrome c oxidase subunit 7A2, mitochondrial OS=Bos taurus GN=COX7A2 PE=1 SV=3}	{cjo:107312032; K02270 COX7A cytochrome c oxidase subunit 7a - ko00190; Metabolism; Energy metabolism; Oxidative phosphorylation | ko04260; Organismal Systems; Circulatory system; Cardiac muscle contraction | ko05010; Human Diseases; Neurodegenerative diseases; Alzheimer's disease | ko05012; Human Diseases; Neurodegenerative diseases; Parkinson's disease | ko05016; Human Diseases; Neurodegenerati…	{NA}	{GO:0005746; mitochondrial respiratory chain; cellular_component GO:0009055; NA GO:0004129; cytochrome-c oxidase activity; molecular_function}	{NA}	{PF02238:Cytochrome c oxidase subunit VII}
i0_HQ_Ad1_c16675/f3p0/424	{XP_008568931.1; PREDICTED: 60S ribosomal protein L35a isoform X1 [Galeopterus variegatus]}	{sp|P61272|RL35A_MACFA; 60S ribosomal protein L35a OS=Macaca fascicularis GN=RPL35A PE=3 SV=1}	{ggo:101142836; K02917 RP-L35Ae, RPL35A large subunit ribosomal protein L35Ae - ko03010; Genetic Information Processing; Translation; Ribosome}	{Hs16117791; KOG0887 60S ribosomal protein L35A/L37 J Translation, ribosomal structure and biogenesis ;}	{GO:0003735; structural constituent of ribosome; molecular_function GO:0006412; translation; biological_process GO:0005840; ribosome; cellular_component GO:0006364; rRNA processing; biological_process GO:0005622; intracellular; cellular_component}	{XM_019532875.1; PREDICTED: Crocodylus porosus ribosomal protein L35a (RPL35A), mRNA}	{PF01782:RimM N-terminal domain PF01247:Ribosomal protein L35Ae}
i0_HQ_Ad1_c16683/f2p0/278	{AEM37715.1; plasminogen, partial [Epinephelus bruneus]}	{NA}	{lgi:LOTGIDRAFT_202939; - - - - -}	{NA}	{NA}	{AB239574.1; Cynops pyrrhogaster 18S ribosomal RNA, partial sequence}	{NA}
i0_HQ_Ad1_c1669/f3p0/965	{XP_007056255.1; PREDICTED: protein FAM162B-like [Chelonia mydas]}	{sp|Q2NKR7|F162A_BOVIN; Protein FAM162A OS=Bos taurus GN=FAM162A PE=2 SV=1}	{cmy:102935514; - - - - -}	{NA}	{NA}	{NA}	{NA}
i0_HQ_Ad1_c16698/f2p0/298	{NA}	{NA}	{NA}	{NA}	{NA}	{NA}	{NA}
i0_HQ_Ad1_c1671/f2p0/1000	{XP_005741751.1; PREDICTED: cleavage and polyadenylation specificity factor subunit 5 [Pundamilia nyererei]}	{sp|Q3ZCA2|CPSF5_BOVIN; Cleavage and polyadenylation specificity factor subunit 5 OS=Bos taurus GN=NUDT21 PE=2 SV=1}	{acs:100560799; K14397 NUDT21, CPSF5, CFIM25 cleavage and polyadenylation specificity factor subunit 5 - ko03015; Genetic Information Processing; Translation; mRNA surveillance pathway}	{Hs5901926; KOG1689 mRNA cleavage factor I subunit A RNA processing and modification ;}	{GO:0003729; mRNA binding; molecular_function GO:0006378; mRNA polyadenylation; biological_process GO:0005849; mRNA cleavage factor complex; cellular_component}	{XM_010308607.1; PREDICTED: Balearica regulorum gibbericeps nudix (nucleoside diphosphate linked moiety X)-type motif 21 (NUDT21), mRNA}	{PF13869:Nucleotide hydrolase}
i0_HQ_Ad1_c16712/f3p0/399	{XP_005041410.1; PREDICTED: protein transport protein Sec61 subunit gamma isoform X1 [Ficedula albicollis]}	{sp|P60059|SC61G_HUMAN; Protein transport protein Sec61 subunit gamma OS=Homo sapiens GN=SEC61G PE=1 SV=1}	{fab:101811183; K07342 SEC61G, SSS1, secE protein transport protein SEC61 subunit gamma and related proteins - ko03060; Genetic Information Processing; Folding, sorting and degradation; Protein export | ko04141; Genetic Information Processing; Folding, sorting and degradation; Protein processing in endoplasmic reticulum | ko04145; Cellular Processes; Transport and catabolism; Phagosome | ko05110;…	{Hs7657546; KOG3498 Preprotein translocase, gamma subunit U Intracellular trafficking, secretion, and vesicular transport ;}	{NA}	{XM_005287324.1; PREDICTED: Chrysemys picta bellii Sec61 gamma subunit (SEC61G), mRNA}	{NA}
i0_HQ_Ad1_c16719/f3p0/514	{XP_014703348.1; PREDICTED: 40S ribosomal protein S13 [Equus asinus]}	{sp|P49393|RS13_XENLA; 40S ribosomal protein S13 OS=Xenopus laevis GN=rps13 PE=3 SV=2}	{eai:106835477; - - - - -}	{Hs4506685; KOG0400 40S ribosomal protein S13 J Translation, ribosomal structure and biogenesis ;}	{GO:0006355; regulation of transcription, DNA-dependent; biological_process GO:0005622; intracellular; cellular_component GO:0005840; ribosome; cellular_component GO:0006412; translation; biological_process GO:0003677; DNA binding; molecular_function GO:0003735; structural constituent of ribosome; molecular_function}	{XM_018076128.1; PREDICTED: Manacus vitellinus ribosomal protein S13 (RPS13), mRNA}	{PF00292:'Paired box' domain PF08069:Ribosomal S13/S15 N-terminal domain PF00312:Ribosomal protein S15}
i0_HQ_Ad1_c16721/f2p0/416	{NA}	{NA}	{NA}	{NA}	{NA}	{AB015438.1; Cynops pyrrhogaster mRNA for alpha 1 type I collagen, complete cds}	{NA}
i0_HQ_Ad1_c16729/f2p0/350	{NA}	{NA}	{NA}	{NA}	{NA}	{NA}	{NA}
i0_HQ_Ad1_c16730/f2p0/326	{XP_006133718.1; PREDICTED: NADH dehydrogenase [ubiquinone] 1 beta subcomplex subunit 1 [Pelodiscus sinensis]}	{sp|Q0MQC5|NDUB1_GORGO; NADH dehydrogenase [ubiquinone] 1 beta subcomplex subunit 1 OS=Gorilla gorilla gorilla GN=NDUFB1 PE=3 SV=1}	{mcc:697745; K03957 NDUFB1 NADH dehydrogenase (ubiquinone) 1 beta subcomplex subunit 1 - ko00190; Metabolism; Energy metabolism; Oxidative phosphorylation | ko05010; Human Diseases; Neurodegenerative diseases; Alzheimer's disease | ko05012; Human Diseases; Neurodegenerative diseases; Parkinson's disease | ko05016; Human Diseases; Neurodegenerative diseases; Huntington's disease | ko04932; Human D…	{NA}	{NA}	{NA}	{NA}
i0_HQ_Ad1_c16749/f2p0/277	{AEM37715.1; plasminogen, partial [Epinephelus bruneus]}	{NA}	{lgi:LOTGIDRAFT_202939; - - - - -}	{NA}	{NA}	{AB239574.1; Cynops pyrrhogaster 18S ribosomal RNA, partial sequence}	{NA}
i0_HQ_Ad1_c16752/f3p0/425	{NP_001187999.1; ATP synthase subunit f, mitochondrial [Ictalurus punctatus]}	{sp|P56135|ATPK_MOUSE; ATP synthase subunit f, mitochondrial OS=Mus musculus GN=Atp5j2 PE=1 SV=3}	{ola:101174106; K02130 ATPeF0F, ATP5J2 F-type H+-transporting ATPase subunit f - ko00190; Metabolism; Energy metabolism; Oxidative phosphorylation}	{Hs4757812; KOG4092 Mitochondrial F1F0-ATP synthase, subunit f C Energy production and conversion ;}	{NA}	{XM_018571859.1; PREDICTED: Nanorana parkeri ATP synthase, H+ transporting, mitochondrial Fo complex subunit F2 (ATP5J2), mRNA}	{NA}
i0_HQ_Ad1_c16753/f2p0/398	{NA}	{NA}	{NA}	{NA}	{NA}	{XM_014573300.1; PREDICTED: Pelodiscus sinensis tyrosine 3-monooxygenase/tryptophan 5-monooxygenase activation protein, zeta (YWHAZ), mRNA}	{NA}
i0_HQ_Ad1_c16755/f2p0/322	{NA}	{NA}	{NA}	{NA}	{NA}	{KX021912.1; Andrias davidianus mitochondrion, complete genome}	{NA}
i0_HQ_Ad1_c16761/f2p0/274	{AEM37734.1; novel sal-like protein, partial [Epinephelus bruneus]}	{NA}	{bmy:Bm1_02890; - - - - -}	{NA}	{NA}	{AB239574.1; Cynops pyrrhogaster 18S ribosomal RNA, partial sequence}	{NA}
i0_HQ_Ad1_c16771/f2p0/367	{NA}	{NA}	{NA}	{NA}	{NA}	{XM_018912592.1; PREDICTED: Serinus canaria poly(A) binding protein cytoplasmic 1 (PABPC1), transcript variant X4, mRNA}	{NA}
i0_HQ_Ad1_c16782/f2p0/465	{AAX89402.1; S100A13, partial [Homo sapiens]}	{sp|Q99584|S10AD_HUMAN; Protein S100-A13 OS=Homo sapiens GN=S100A13 PE=1 SV=1}	{pps:100987904; - - - - -}	{NA}	{GO:0005509; calcium ion binding; molecular_function}	{NA}	{PF13499:EF-hand domain pair PF00036:EF hand}
i0_HQ_Ad1_c16784/f2p0/316	{NA}	{NA}	{NA}	{NA}	{NA}	{NA}	{NA}
i0_HQ_Ad1_c16875/f2p0/354	{NA}	{NA}	{NA}	{NA}	{NA}	{NA}	{NA}
i0_HQ_Ad1_c1688/f4p0/511	{XP_012424442.1; PREDICTED: 40S ribosomal protein S16 isoform X1 [Taeniopygia guttata]}	{sp|P14131|RS16_MOUSE; 40S ribosomal protein S16 OS=Mus musculus GN=Rps16 PE=1 SV=4}	{cdk:105093321; - - - - -}	{Hs4506691; KOG1753 40S ribosomal protein S16 J Translation, ribosomal structure and biogenesis ;}	{GO:0003735; structural constituent of ribosome; molecular_function GO:0006412; translation; biological_process GO:0005840; ribosome; cellular_component}	{XM_018552913.1; PREDICTED: Nanorana parkeri ribosomal protein S16 (RPS16), mRNA}	{PF00380:Ribosomal protein S9/S16}
i0_HQ_Ad1_c1689/f2p0/991	{NA}	{NA}	{NA}	{NA}	{NA}	{NA}	{NA}
i0_HQ_Ad1_c1691/f2p0/693	{XP_013910243.1; PREDICTED: galectin-3 isoform X1 [Thamnophis sirtalis]}	{sp|P47953|LEG3_CRILO; Galectin-3 OS=Cricetulus longicaudatus GN=LGALS3 PE=2 SV=2}	{cge:100756046; K06831 LGALS3 galectin-3 - -}	{Hs4504983; KOG3587 Galectin, galactose-binding lectin W Extracellular structures ;}	{GO:0030246; carbohydrate binding; molecular_function}	{NA}	{PF00337:Galactoside-binding lectin}
i0_HQ_Ad1_c1696/f2p0/957	{NP_001005098.1; acyl-coenzyme A thioesterase 13 [Xenopus tropicalis]}	{sp|Q9NPJ3|ACO13_HUMAN; Acyl-coenzyme A thioesterase 13 OS=Homo sapiens GN=ACOT13 PE=1 SV=1}	{lco:104924566; K17362 ACOT13 acyl-coenzyme A thioesterase 13 3.1.2.- -}	{Hs8923812; KOG3328 HGG motif-containing thioesterase R General function prediction only ;}	{NA}	{NA}	{NA}
i0_HQ_Ad1_c1697/f3p0/834	{XP_017583877.1; PREDICTED: transcription factor BTF3 [Corvus brachyrhynchos]}	{sp|P20290|BTF3_HUMAN; Transcription factor BTF3 OS=Homo sapiens GN=BTF3 PE=1 SV=1}	{mgp:104915719; K01527 EGD1, BTF3 nascent polypeptide-associated complex subunit beta - ko04214; Cellular Processes; Cell growth and death; Apoptosis - fly}	{Hs20070130; KOG2240 RNA polymerase II general transcription factor BTF3 and related proteins K Transcription ;}	{NA}	{XM_002754831.4; PREDICTED: Callithrix jacchus transcription factor BTF3 (LOC100409289), mRNA}	{NA}
i0_HQ_Ad1_c1698/f2p0/989	{XP_018424440.1; PREDICTED: keratin, type II cytoskeletal 5-like [Nanorana parkeri]}	{sp|Q5XQN5|K2C5_BOVIN; Keratin, type II cytoskeletal 5 OS=Bos taurus GN=KRT5 PE=1 SV=1}	{oas:100303605; K07605 KRT2 type II keratin, basic - -}	{NA}	{GO:0005882; intermediate filament; cellular_component GO:0005198; NA}	{XM_016201096.1; PREDICTED: Miniopterus natalensis keratin 5 (KRT5), mRNA}	{PF00038:Intermediate filament protein}
i0_HQ_Ad1_c1700/f3p0/946	{XP_017353814.1; PREDICTED: protein deglycase DJ-1 isoform X1 [Cebus capucinus imitator]}	{sp|Q95LI9|PARK7_CHLAE; Protein deglycase DJ-1 OS=Chlorocebus aethiops GN=PARK7 PE=2 SV=1}	{lcm:102361342; K05687 PARK7 protein DJ-1 - ko05012; Human Diseases; Neurodegenerative diseases; Parkinson's disease}	{Hs6005749; KOG2764 Putative transcriptional regulator DJ-1 RV General function prediction only ; Defense mechanisms ;}	{GO:0003824; NA GO:0009236; cobalamin biosynthetic process; biological_process}	{XM_010171880.1; PREDICTED: Caprimulgus carolinensis parkinson protein 7 (PARK7), transcript variant X2, mRNA}	{PF07685:CobB/CobQ-like glutamine amidotransferase domain}
i0_HQ_Ad1_c17039/f2p0/492	{NA}	{NA}	{NA}	{NA}	{NA}	{NA}	{NA}
i0_HQ_Ad1_c17182/f2p0/272	{AEM37715.1; plasminogen, partial [Epinephelus bruneus]}	{NA}	{lgi:LOTGIDRAFT_202939; - - - - -}	{NA}	{NA}	{AB239574.1; Cynops pyrrhogaster 18S ribosomal RNA, partial sequence}	{NA}
i0_HQ_Ad1_c1722/f2p0/513	{NA}	{NA}	{NA}	{NA}	{NA}	{NA}	{NA}
i0_HQ_Ad1_c17321/f2p0/436	{NP_001091289.1; mitochondrial ribosomal protein S36 S homeolog [Xenopus laevis]}	{sp|P82909|RT36_HUMAN; 28S ribosomal protein S36, mitochondrial OS=Homo sapiens GN=MRPS36 PE=1 SV=2}	{ccw:104686716; K17414 MRPS36 small subunit ribosomal protein S36 - -}	{NA}	{NA}	{XM_008169408.1; PREDICTED: Chrysemys picta bellii mitochondrial ribosomal protein S36 (MRPS36), transcript variant X2, mRNA}	{NA}
i0_HQ_Ad1_c1733/f2p0/863	{XP_018086588.1; PREDICTED: cytochrome c oxidase assembly protein COX16 homolog, mitochondrial isoform X1 [Xenopus laevis]}	{sp|Q5RCY6|COX16_PONAB; Cytochrome c oxidase assembly protein COX16 homolog, mitochondrial OS=Pongo abelii GN=COX16 PE=3 SV=1}	{cpic:103306399; K18182 COX16 cytochrome c oxidase assembly protein subunit 16 - -; cpic:103306399; K18182 COX16 cytochrome c oxidase assembly protein subunit 16 - -}	{NA}	{GO:0031966; mitochondrial membrane; cellular_component GO:0007049; cell cycle; biological_process}	{NA}	{PF14138:Cytochrome c oxidase assembly protein COX16 PF04977:Septum formation initiator}
i0_HQ_Ad1_c1736/f2p0/951	{XP_006128414.1; PREDICTED: argininosuccinate synthase [Pelodiscus sinensis]}	{sp|Q7ZWM4|ASSY_XENLA; Argininosuccinate synthase OS=Xenopus laevis GN=ass1 PE=2 SV=1}	{cpic:101937917; K01940 argG, ASS1 argininosuccinate synthase 6.3.4.5 ko01230; Metabolism; Global and overview maps; Biosynthesis of amino acids | ko00250; Metabolism; Amino acid metabolism; Alanine, aspartate and glutamate metabolism | ko00220; Metabolism; Amino acid metabolism; Arginine biosynthesis | ko05418; Human Diseases; Cardiovascular diseases; Fluid shear stress and atherosclerosis; cpic…	{Hs16950633; KOG1706 Argininosuccinate synthase E Amino acid transport and metabolism ;}	{GO:0005524; ATP binding; molecular_function GO:0004055; argininosuccinate synthase activity; molecular_function GO:0006526; arginine biosynthetic process; biological_process}	{XM_006754208.2; PREDICTED: Myotis davidii argininosuccinate synthase 1 (ASS1), mRNA}	{PF00764:Arginosuccinate synthase}
i0_HQ_Ad1_c1738/f3p0/902	{NA}	{NA}	{NA}	{NA}	{NA}	{NA}	{NA}
i0_HQ_Ad1_c17397/f2p0/463	{NA}	{NA}	{NA}	{NA}	{NA}	{KX021912.1; Andrias davidianus mitochondrion, complete genome}	{NA}
i0_HQ_Ad1_c17405/f2p0/456	{AAX89402.1; S100A13, partial [Homo sapiens]}	{sp|Q99584|S10AD_HUMAN; Protein S100-A13 OS=Homo sapiens GN=S100A13 PE=1 SV=1}	{ptr:457324; - - - - -}	{NA}	{GO:0005509; calcium ion binding; molecular_function}	{NA}	{PF00036:EF hand PF13499:EF-hand domain pair}
i0_HQ_Ad1_c1752/f2p0/841	{XP_009174316.1; hypothetical protein T265_09854 [Opisthorchis viverrini]}	{NA}	{NA}	{NA}	{NA}	{NA}	{NA}
i0_HQ_Ad1_c1757/f3p0/817	{XP_017327774.1; PREDICTED: histone H2A.Z [Ictalurus punctatus]}	{sp|Q6YNC8|H2AZ_SHEEP; Histone H2A.Z OS=Ovis aries GN=H2AFZ PE=2 SV=3}	{amj:102562945; K11251 H2A histone H2A - ko05322; Human Diseases; Immune diseases; Systemic lupus erythematosus | ko05034; Human Diseases; Substance dependence; Alcoholism}	{Hs4504255; KOG1757 Histone 2A B Chromatin structure and dynamics ;}	{GO:0003677; DNA binding; molecular_function GO:0043565; sequence-specific DNA binding; molecular_function GO:0005622; intracellular; cellular_component}	{CR719262.2; Tetraodon nigroviridis full-length cDNA}	{PF00808:Histone-like transcription factor (CBF/NF-Y) and archaeal histone PF00125:Core histone H2A/H2B/H3/H4}
i0_HQ_Ad1_c1759/f2p0/981	{XP_018424440.1; PREDICTED: keratin, type II cytoskeletal 5-like [Nanorana parkeri]}	{sp|Q148H7|K2C79_BOVIN; Keratin, type II cytoskeletal 79 OS=Bos taurus GN=KRT79 PE=2 SV=1}	{xla:108708659; K07605 KRT2 type II keratin, basic - -}	{NA}	{GO:0005198; NA GO:0005882; intermediate filament; cellular_component}	{XM_014481903.1; PREDICTED: Bos mutus keratin, type II cytoskeletal 6A (LOC102273665), mRNA}	{PF00038:Intermediate filament protein}
i0_HQ_Ad1_c1761/f2p0/696	{XP_017371305.1; PREDICTED: galectin-3 [Cebus capucinus imitator]}	{sp|P47953|LEG3_CRILO; Galectin-3 OS=Cricetulus longicaudatus GN=LGALS3 PE=2 SV=2}	{cge:100756046; K06831 LGALS3 galectin-3 - -}	{Hs4504983; KOG3587 Galectin, galactose-binding lectin W Extracellular structures ;}	{GO:0030246; carbohydrate binding; molecular_function}	{NA}	{PF00337:Galactoside-binding lectin}
i0_HQ_Ad1_c1767/f2p0/934	{OCA16711.1; hypothetical protein XENTR_v90027981mg [Xenopus tropicalis]}	{sp|Q1L8Y6|BBIP1_DANRE; BBSome-interacting protein 1 OS=Danio rerio GN=bbip1 PE=3 SV=1}	{sasa:106590145; K19399 BBIP1 BBSome-interacting protein 1 - -; sasa:106590145; K19399 BBIP1 BBSome-interacting protein 1 - -}	{NA}	{NA}	{XR_001478433.1; PREDICTED: Lepisosteus oculatus uncharacterized LOC107077394 (LOC107077394), ncRNA}	{NA}
i0_HQ_Ad1_c1769/f2p0/510	{NA}	{NA}	{NA}	{NA}	{NA}	{XM_006005612.1; PREDICTED: Latimeria chalumnae up-regulated during skeletal muscle growth 5 homolog (mouse) (USMG5), mRNA}	{NA}
i0_HQ_Ad1_c1771/f2p0/984	{XP_018424440.1; PREDICTED: keratin, type II cytoskeletal 5-like [Nanorana parkeri]}	{sp|P13647|K2C5_HUMAN; Keratin, type II cytoskeletal 5 OS=Homo sapiens GN=KRT5 PE=1 SV=3}	{oas:100303605; K07605 KRT2 type II keratin, basic - -}	{NA}	{GO:0005198; NA GO:0005882; intermediate filament; cellular_component}	{XM_018047719.1; PREDICTED: Capra hircus keratin 6A (KRT6A), mRNA}	{PF00038:Intermediate filament protein}
i0_HQ_Ad1_c1776/f4p31/833	{XP_011862375.1; PREDICTED: WAP four-disulfide core domain protein 2-like [Vollenhovia emeryi]}	{NA}	{NA}	{NA}	{NA}	{NA}	{NA}
i0_HQ_Ad1_c1785/f2p0/818	{XP_005347245.1; PREDICTED: trafficking protein particle complex subunit 4 [Microtus ochrogaster]}	{sp|Q69BT7|TPPC4_RAT; Trafficking protein particle complex subunit 4 OS=Rattus norvegicus GN=Trappc4 PE=2 SV=1}	{shr:100916979; K20303 TRAPPC4, TRS23 trafficking protein particle complex subunit 4 - -}	{Hs7706667; KOG3369 Transport protein particle (TRAPP) complex subunit U Intracellular trafficking, secretion, and vesicular transport ;}	{GO:0006888; ER to Golgi vesicle-mediated transport; biological_process GO:0005801; cis-Golgi network; cellular_component GO:0005622; intracellular; cellular_component GO:0005515; protein binding; molecular_function}	{XM_003229941.3; PREDICTED: Anolis carolinensis trafficking protein particle complex 4 (trappc4), transcript variant X2, mRNA}	{PF00595:PDZ domain (Also known as DHR or GLGF) PF04628:Sedlin, N-terminal conserved region PF04099:Sybindin-like family }
i0_HQ_Ad1_c17868/f2p0/505	{NA}	{NA}	{NA}	{NA}	{GO:0018142; protein-DNA covalent cross-linking; biological_process GO:0042624; ATPase activity, uncoupled; molecular_function GO:0016888; endodeoxyribonuclease activity, producing 5'-phosphomonoesters; molecular_function GO:0006260; DNA replication; biological_process GO:0016779; nucleotidyltransferase activity; molecular_function}	{NA}	{PF02407:Putative viral replication protein}
i0_HQ_Ad1_c17888/f3p0/334	{XP_014353409.1; PREDICTED: 60S ribosomal protein L37 [Latimeria chalumnae]}	{sp|P61928|RL37_RAT; 60S ribosomal protein L37 OS=Rattus norvegicus GN=Rpl37 PE=1 SV=2}	{shr:100929198; K02922 RP-L37e, RPL37 large subunit ribosomal protein L37e - ko03010; Genetic Information Processing; Translation; Ribosome}	{Hs4506641; KOG3475 60S ribosomal protein L37 J Translation, ribosomal structure and biogenesis ;}	{NA}	{XM_006277875.3; PREDICTED: Alligator mississippiensis ribosomal protein L37 (RPL37), mRNA}	{NA}
i0_HQ_Ad1_c1790/f3p0/504	{XP_002700162.3; PREDICTED: 40S ribosomal protein S23 [Bos taurus]}	{sp|Q90YQ1|RS23_ICTPU; 40S ribosomal protein S23 OS=Ictalurus punctatus GN=rps23 PE=2 SV=1}	{bta:787803; K02973 RP-S23e, RPS23 small subunit ribosomal protein S23e - ko03010; Genetic Information Processing; Translation; Ribosome}	{Hs4506701; KOG1749 40S ribosomal protein S23 J Translation, ribosomal structure and biogenesis ;}	{GO:0005840; ribosome; cellular_component GO:0005622; intracellular; cellular_component GO:0006412; translation; biological_process GO:0003735; structural constituent of ribosome; molecular_function}	{XM_005288170.2; PREDICTED: Chrysemys picta bellii 40S ribosomal protein S23 (LOC101931458), mRNA}	{PF00164:Ribosomal protein S12/S23}
i0_HQ_Ad1_c1795/f2p0/976	{XP_020024195.1; spermidine synthase [Castor canadensis]}	{sp|P19623|SPEE_HUMAN; Spermidine synthase OS=Homo sapiens GN=SRM PE=1 SV=1}	{ngi:103732919; K00797 speE, SRM spermidine synthase 2.5.1.16 ko00270; Metabolism; Amino acid metabolism; Cysteine and methionine metabolism | ko00330; Metabolism; Amino acid metabolism; Arginine and proline metabolism | ko00410; Metabolism; Metabolism of other amino acids; beta-Alanine metabolism | ko00480; Metabolism; Metabolism of other amino acids; Glutathione metabolism}	{Hs4507209; KOG1562 Spermidine synthase E Amino acid transport and metabolism ;}	{GO:0003824; NA GO:0003824; NA}	{XM_003471205.3; PREDICTED: Cavia porcellus spermidine synthase (Srm), mRNA}	{PF01564:Spermine/spermidine synthase PF01564:Spermine/spermidine synthase}
i0_HQ_Ad1_c1798/f4p0/967	{XP_018416436.1; PREDICTED: iron-sulfur cluster assembly enzyme ISCU, mitochondrial [Nanorana parkeri]}	{sp|Q9D7P6|ISCU_MOUSE; Iron-sulfur cluster assembly enzyme ISCU, mitochondrial OS=Mus musculus GN=Iscu PE=1 SV=1}	{hai:109386140; - - - - -}	{Hs20554449; KOG3361 Iron binding protein involved in Fe-S cluster formation C Energy production and conversion ;}	{GO:0016226; iron-sulfur cluster assembly; biological_process GO:0005506; iron ion binding; molecular_function GO:0051536; iron-sulfur cluster binding; molecular_function}	{XM_016227406.1; PREDICTED: Ornithorhynchus anatinus iron-sulfur cluster assembly enzyme (ISCU), mRNA}	{PF01592:NifU-like N terminal domain}
i0_HQ_Ad1_c18069/f2p0/451	{NA}	{NA}	{NA}	{NA}	{NA}	{NA}	{NA}
i0_HQ_Ad1_c1807/f2p0/990	{XP_007064524.1; PREDICTED: proteasome assembly chaperone 1 [Chelonia mydas]}	{sp|A4IHY1|PSMG1_XENTR; Proteasome assembly chaperone 1 OS=Xenopus tropicalis GN=psmg1 PE=2 SV=1}	{pss:102454255; K11875 PSMG1, DSCR2, PAC1 proteasome assembly chaperone 1 - -}	{NA}	{NA}	{XM_017796560.1; PREDICTED: Nannospalax galili proteasome assembly chaperone 1 (Psmg1), transcript variant X3, mRNA}	{NA}
i0_HQ_Ad1_c1809/f2p14/695	{XP_013910245.1; PREDICTED: galectin-3 isoform X3 [Thamnophis sirtalis]}	{sp|P47953|LEG3_CRILO; Galectin-3 OS=Cricetulus longicaudatus GN=LGALS3 PE=2 SV=2}	{cge:100756046; K06831 LGALS3 galectin-3 - -}	{Hs4504983; KOG3587 Galectin, galactose-binding lectin W Extracellular structures ;}	{GO:0030246; carbohydrate binding; molecular_function}	{NA}	{PF00337:Galactoside-binding lectin}
i0_HQ_Ad1_c18118/f2p0/472	{NA}	{NA}	{NA}	{NA}	{NA}	{NA}	{NA}
i0_HQ_Ad1_c1812/f2p19/998	{XP_019360302.1; PREDICTED: 60S ribosomal protein L13 [Gavialis gangeticus]}	{sp|P26373|RL13_HUMAN; 60S ribosomal protein L13 OS=Homo sapiens GN=RPL13 PE=1 SV=4}	{amj:102558723; K02873 RP-L13e, RPL13 large subunit ribosomal protein L13e - ko03010; Genetic Information Processing; Translation; Ribosome}	{Hs15431295; KOG3295 60S Ribosomal protein L13 J Translation, ribosomal structure and biogenesis ;}	{GO:0006412; translation; biological_process GO:0005622; intracellular; cellular_component GO:0005840; ribosome; cellular_component GO:0003735; structural constituent of ribosome; molecular_function}	{XM_015383431.1; PREDICTED: Cyprinodon variegatus ribosomal protein L13 (rpl13), transcript variant X1, mRNA}	{PF01294:Ribosomal protein L13e}
i0_HQ_Ad1_c1819/f2p0/1017	{XP_006866996.1; PREDICTED: L-lactate dehydrogenase B chain [Chrysochloris asiatica]}	{sp|P07195|LDHB_HUMAN; L-lactate dehydrogenase B chain OS=Homo sapiens GN=LDHB PE=1 SV=2}	{epz:103554935; - - - - -}	{Hs4557032; KOG1495 Lactate dehydrogenase C Energy production and conversion ;}	{GO:0016616; oxidoreductase activity, acting on the CH-OH group of donors, NAD or NADP as acceptor; molecular_function GO:0016491; oxidoreductase activity; molecular_function GO:0055114; oxidation-reduction process; biological_process GO:0005975; carbohydrate metabolic process; biological_process GO:0004553; hydrolase activity, hydrolyzing O-glycosyl compounds; molecular_function}	{XM_005296631.1; PREDICTED: Chrysemys picta bellii lactate dehydrogenase B (LDHB), mRNA}	{PF02056:Family 4 glycosyl hydrolase PF02866:lactate/malate dehydrogenase, alpha/beta C-terminal domain PF00056:lactate/malate dehydrogenase, NAD binding domain}
i0_HQ_Ad1_c1824/f2p0/981	{XP_018424440.1; PREDICTED: keratin, type II cytoskeletal 5-like [Nanorana parkeri]}	{sp|Q148H7|K2C79_BOVIN; Keratin, type II cytoskeletal 79 OS=Bos taurus GN=KRT79 PE=2 SV=1}	{gja:107113613; K07605 KRT2 type II keratin, basic - -}	{NA}	{GO:0005882; intermediate filament; cellular_component GO:0005198; NA GO:0005198; NA GO:0005882; intermediate filament; cellular_component}	{XM_018047719.1; PREDICTED: Capra hircus keratin 6A (KRT6A), mRNA}	{PF00038:Intermediate filament protein PF00038:Intermediate filament protein}
i0_HQ_Ad1_c1826/f2p0/731	{NP_001017249.1; splicing factor 3B subunit 6 [Xenopus tropicalis]}	{sp|Q9Y3B4|SF3B6_HUMAN; Splicing factor 3B subunit 6 OS=Homo sapiens GN=SF3B6 PE=1 SV=1}	{gga:421976; K12833 SF3B14 pre-mRNA branch site protein p14 - ko03040; Genetic Information Processing; Transcription; Spliceosome}	{Hs7706326; KOG0114 Predicted RNA-binding protein (RRM superfamily) R General function prediction only ;}	{GO:0003676; nucleic acid binding; molecular_function}	{XM_006981428.2; PREDICTED: Peromyscus maniculatus bairdii splicing factor 3b subunit 6 (Sf3b6), mRNA}	{PF00076:RNA recognition motif. (a.k.a. RRM, RBD, or RNP domain)}
i0_HQ_Ad1_c18307/f2p0/504	{XP_006131024.1; PREDICTED: transmembrane protein 18 [Pelodiscus sinensis]}	{sp|Q5F410|TMM18_CHICK; Transmembrane protein 18 OS=Gallus gallus GN=TMEM18 PE=2 SV=1}	{cmy:102940644; - - - - -}	{NA}	{NA}	{XM_010591881.1; PREDICTED: Loxodonta africana transmembrane protein 18 (TMEM18), transcript variant X2, mRNA}	{NA}
i0_HQ_Ad1_c1832/f3p0/724	{XP_015261395.1; PREDICTED: SAP domain-containing ribonucleoprotein isoform X2 [Gekko japonicus]}	{sp|Q9D1J3|SARNP_MOUSE; SAP domain-containing ribonucleoprotein OS=Mus musculus GN=Sarnp PE=1 SV=3}	{gja:107105865; K18732 SARNP, CIP29, THO1 SAP domain-containing ribonucleoprotein - -}	{HsM20149702_2; KOG4259 Putative nucleic acid-binding protein Hcc-1/proliferation associated cytokine-inducible protein, contains SAP domain D Cell cycle control, cell division, chromosome partitioning ;}	{GO:0003676; nucleic acid binding; molecular_function}	{NM_001031324.2; Gallus gallus SAP domain containing ribonucleoprotein (SARNP), mRNA}	{PF02037:SAP domain}
i0_HQ_Ad1_c1833/f2p0/700	{CAB40910.1; ribosome associated membrane protein RAMP4 [Rattus norvegicus]}	{sp|Q3ZBR1|SERP1_BOVIN; Stress-associated endoplasmic reticulum protein 1 OS=Bos taurus GN=SERP1 PE=3 SV=1}	{umr:103677909; - - - - -}	{Hs7657552; KOG3491 Predicted membrane protein S Function unknown ;}	{NA}	{XM_005308217.1; PREDICTED: Chrysemys picta bellii stress-associated endoplasmic reticulum protein 1 (SERP1), mRNA}	{NA}
i0_HQ_Ad1_c1835/f3p0/914	{XP_018415119.1; PREDICTED: proteasome subunit alpha type-2 [Nanorana parkeri]}	{sp|P24495|PSA2_XENLA; Proteasome subunit alpha type-2 OS=Xenopus laevis GN=psma2 PE=2 SV=2}	{mze:101469792; K02726 PSMA2 20S proteasome subunit alpha 2 3.4.25.1 ko03050; Genetic Information Processing; Folding, sorting and degradation; Proteasome}	{Hs4506181; KOG0181 20S proteasome, regulatory subunit alpha type PSMA2/PRE8 O Posttranslational modification, protein turnover, chaperones ;}	{GO:0005839; proteasome core complex; cellular_component GO:0051603; proteolysis involved in cellular protein catabolic process; biological_process GO:0004298; threonine-type endopeptidase activity; molecular_function GO:0005839; proteasome core complex; cellular_component GO:0019773; proteasome core complex, alpha-subunit complex; cellular_component GO:0051603; proteolysis involved in cellular p…	{XM_011762390.1; PREDICTED: Macaca nemestrina proteasome (prosome, macropain) subunit, alpha type, 2 (PSMA2), mRNA}	{PF00227:Proteasome subunit PF10584:Proteasome subunit A N-terminal signature PF00227:Proteasome subunit}
i0_HQ_Ad1_c1839/f2p0/1006	{XP_007059460.1; PREDICTED: spliceosome-associated protein CWC15 homolog [Chelonia mydas]}	{sp|Q5BJP2|CWC15_RAT; Spliceosome-associated protein CWC15 homolog OS=Rattus norvegicus GN=Cwc15 PE=1 SV=1}	{cmy:102942004; K12863 CWC15 protein CWC15 - ko03040; Genetic Information Processing; Transcription; Spliceosome}	{Hs7705475; KOG3228 Uncharacterized conserved protein S Function unknown ;}	{NA}	{XM_019530311.1; PREDICTED: Crocodylus porosus CWC15 spliceosome associated protein homolog (CWC15), transcript variant X2, mRNA}	{NA}
i0_HQ_Ad1_c1840/f2p0/811	{XP_015263846.1; PREDICTED: thiosulfate sulfurtransferase/rhodanese-like domain-containing protein 1 [Gekko japonicus]}	{sp|Q8NFU3|TSTD1_HUMAN; Thiosulfate sulfurtransferase/rhodanese-like domain-containing protein 1 OS=Homo sapiens GN=TSTD1 PE=1 SV=3}	{gja:107107979; - - - - -}	{7301095; KOG1530 Rhodanese-related sulfurtransferase P Inorganic ion transport and metabolism ;}	{NA}	{NA}	{NA}
i0_HQ_Ad1_c1842/f2p0/957	{XP_004383441.1; PREDICTED: UBX domain-containing protein 8 isoform X1 [Trichechus manatus latirostris]}	{sp|Q2TBH5|UBXN8_BOVIN; UBX domain-containing protein 8 OS=Bos taurus GN=UBXN8 PE=2 SV=1}	{bacu:103000064; - - - - -; bacu:103000064; - - - - -}	{Hs5031651; KOG1363 Predicted regulator of the ubiquitin pathway (contains UAS and UBX domains) T Signal transduction mechanisms ;}	{GO:0008948; oxaloacetate decarboxylase activity; molecular_function GO:0005515; protein binding; molecular_function GO:0016020; membrane; cellular_component GO:0071436; sodium ion export; biological_process GO:0015081; sodium ion transmembrane transporter activity; molecular_function}	{NA}	{PF04277:Oxaloacetate decarboxylase, gamma chain PF00789:UBX domain}
i0_HQ_Ad1_c1847/f2p0/984	{XP_018424440.1; PREDICTED: keratin, type II cytoskeletal 5-like [Nanorana parkeri]}	{sp|Q08D91|K2C75_BOVIN; Keratin, type II cytoskeletal 75 OS=Bos taurus GN=KRT75 PE=2 SV=1}	{oas:101112555; K07605 KRT2 type II keratin, basic - -}	{NA}	{GO:0005882; intermediate filament; cellular_component GO:0005198; NA}	{XM_016201096.1; PREDICTED: Miniopterus natalensis keratin 5 (KRT5), mRNA}	{PF00038:Intermediate filament protein}
i0_HQ_Ad1_c1853/f2p0/587	{KPP71943.1; 40S ribosomal protein S14-like [Scleropages formosus]}	{sp|P62265|RS14_CRIGR; 40S ribosomal protein S14 OS=Cricetulus griseus GN=RPS14 PE=2 SV=3}	{pps:100972340; K02955 RP-S14e, RPS14 small subunit ribosomal protein S14e - ko03010; Genetic Information Processing; Translation; Ribosome}	{Hs5032051; KOG0407 40S ribosomal protein S14 J Translation, ribosomal structure and biogenesis ;}	{NA}	{XM_007071497.1; PREDICTED: Chelonia mydas ribosomal protein S14 (RPS14), mRNA}	{NA}
i0_HQ_Ad1_c1860/f2p50/512	{NA}	{NA}	{NA}	{NA}	{NA}	{NA}	{NA}
i0_HQ_Ad1_c1862/f3p0/693	{NA}	{NA}	{NA}	{NA}	{NA}	{NA}	{NA}
i0_HQ_Ad1_c1865/f2p0/678	{XP_003500109.1; PREDICTED: galectin-3 [Cricetulus griseus]}	{sp|P47953|LEG3_CRILO; Galectin-3 OS=Cricetulus longicaudatus GN=LGALS3 PE=2 SV=2}	{cge:100756046; K06831 LGALS3 galectin-3 - -}	{Hs21361354; KOG3587 Galectin, galactose-binding lectin W Extracellular structures ;}	{NA}	{NA}	{NA}
i0_HQ_Ad1_c1871/f3p0/593	{AGH15796.1; Rpl11 protein [Pachytriton brevipes]}	{sp|P62914|RL11_RAT; 60S ribosomal protein L11 OS=Rattus norvegicus GN=Rpl11 PE=1 SV=2}	{tup:102478532; K02868 RP-L11e, RPL11 large subunit ribosomal protein L11e - ko03010; Genetic Information Processing; Translation; Ribosome}	{Hs15431290; KOG0397 60S ribosomal protein L11 J Translation, ribosomal structure and biogenesis ;}	{GO:0005840; ribosome; cellular_component GO:0006412; translation; biological_process GO:0003735; structural constituent of ribosome; molecular_function}	{KC295223.1; Pachytriton brevipes Rpl11 protein (Rpl11) mRNA, complete cds}	{PF00673:ribosomal L5P family C-terminus PF00281:Ribosomal protein L5}
i0_HQ_Ad1_c1874/f2p0/979	{XP_018424440.1; PREDICTED: keratin, type II cytoskeletal 5-like [Nanorana parkeri]}	{sp|P13647|K2C5_HUMAN; Keratin, type II cytoskeletal 5 OS=Homo sapiens GN=KRT5 PE=1 SV=3}	{gja:107113613; K07605 KRT2 type II keratin, basic - -}	{NA}	{GO:0005198; NA GO:0005882; intermediate filament; cellular_component}	{XM_018047719.1; PREDICTED: Capra hircus keratin 6A (KRT6A), mRNA}	{PF00038:Intermediate filament protein}
i0_HQ_Ad1_c188/f16p0/753	{XP_018617977.1; PREDICTED: peptidyl-prolyl cis-trans isomerase-like [Scleropages formosus]}	{sp|P91791|PPIA_HEMPU; Peptidyl-prolyl cis-trans isomerase OS=Hemicentrotus pulcherrimus PE=2 SV=1}	{ola:101156984; K09565 PPIF peptidyl-prolyl isomerase F (cyclophilin D) 5.2.1.8 ko04020; Environmental Information Processing; Signal transduction; Calcium signaling pathway | ko04022; Environmental Information Processing; Signal transduction; cGMP-PKG signaling pathway | ko05012; Human Diseases; Neurodegenerative diseases; Parkinson's disease | ko05016; Human Diseases; Neurodegenerative diseases…	{7293206; KOG0865 Cyclophilin type peptidyl-prolyl cis-trans isomerase O Posttranslational modification, protein turnover, chaperones ;}	{GO:0006457; protein folding; biological_process GO:0003755; peptidyl-prolyl cis-trans isomerase activity; molecular_function}	{XM_010016193.1; PREDICTED: Nestor notabilis peptidyl-prolyl cis-trans isomerase A (LOC104407029), mRNA}	{PF00160:Cyclophilin type peptidyl-prolyl cis-trans isomerase/CLD}
i0_HQ_Ad1_c1891/f2p0/915	{ELR51895.1; Ubiquitin-like protein ATG12, partial [Bos mutus]}	{sp|Q3T0W7|ATG12_BOVIN; Ubiquitin-like protein ATG12 OS=Bos taurus GN=ATG12 PE=2 SV=1}	{chx:102190519; K08336 ATG12 ubiquitin-like protein ATG12 - ko04068; Environmental Information Processing; Signal transduction; FoxO signaling pathway | ko04140; Cellular Processes; Transport and catabolism; Autophagy - animal | ko04138; Cellular Processes; Transport and catabolism; Autophagy - yeast | ko04621; Organismal Systems; Immune system; NOD-like receptor signaling pathway | ko04622; Orga…	{Hs4757758; KOG3439 Protein conjugation factor involved in autophagy O Posttranslational modification, protein turnover, chaperones ;}	{GO:0000045; autophagic vacuole assembly; biological_process GO:0005737; cytoplasm; cellular_component}	{XM_017807337.1; PREDICTED: Lepidothrix coronata autophagy related 12 (ATG12), mRNA}	{PF04110:Ubiquitin-like autophagy protein Apg12 }
i0_HQ_Ad1_c1894/f2p0/683	{NA}	{NA}	{NA}	{NA}	{NA}	{NA}	{NA}
i0_HQ_Ad1_c1898/f2p0/693	{XP_012684654.1; PREDICTED: 40S ribosomal protein S9 [Clupea harengus]}	{sp|P29314|RS9_RAT; 40S ribosomal protein S9 OS=Rattus norvegicus GN=Rps9 PE=1 SV=4}	{cmy:102946679; K02997 RP-S9e, RPS9 small subunit ribosomal protein S9e - ko03010; Genetic Information Processing; Translation; Ribosome}	{Hs14141193; KOG3301 Ribosomal protein S4 J Translation, ribosomal structure and biogenesis ;}	{GO:0019843; rRNA binding; molecular_function GO:0003723; RNA binding; molecular_function GO:0005622; intracellular; cellular_component}	{XM_007054626.1; PREDICTED: Chelonia mydas 40S ribosomal protein S9-like (LOC102946679), mRNA}	{PF01479:S4 domain PF00163:Ribosomal protein S4/S9 N-terminal domain}
i0_HQ_Ad1_c1903/f3p0/979	{XP_015267060.1; PREDICTED: uncharacterized protein C9orf78 homolog [Gekko japonicus]}	{sp|Q9NZ63|CI078_HUMAN; Uncharacterized protein C9orf78 OS=Homo sapiens GN=C9orf78 PE=1 SV=1}	{gja:107110766; - - - - -}	{Hs7706557; KOG3345 Uncharacterized conserved protein S Function unknown ;}	{NA}	{XM_008169186.1; PREDICTED: Chrysemys picta bellii chromosome unknown open reading frame, human C9orf78 (LOC101939649), mRNA}	{NA}
i0_HQ_Ad1_c1908/f2p0/511	{NA}	{NA}	{NA}	{NA}	{NA}	{NA}	{NA}
i0_HQ_Ad1_c19088/f32p0/810	{XP_003219624.2; PREDICTED: 60S ribosomal protein L7 [Anolis carolinensis]}	{sp|Q5ZJ56|RL7_CHICK; 60S ribosomal protein L7 OS=Gallus gallus GN=RPL7 PE=2 SV=1}	{shr:100928941; K02937 RP-L7e, RPL7 large subunit ribosomal protein L7e - ko03010; Genetic Information Processing; Translation; Ribosome}	{Hs15431301; KOG3184 60S ribosomal protein L7 J Translation, ribosomal structure and biogenesis ;}	{NA}	{AY389939.1; Latimeria chalumnae ribosomal protein L7 mRNA, partial cds}	{NA}
i0_HQ_Ad1_c19096/f24p0/666	{NA}	{NA}	{NA}	{NA}	{NA}	{NA}	{NA}
i0_HQ_Ad1_c1910/f2p0/626	{AAH86613.1; LOC496604 protein, partial [Xenopus tropicalis]}	{sp|Q28ED6|EMRE_XENTR; Essential MCU regulator, mitochondrial OS=Xenopus tropicalis GN=smdt1 PE=3 SV=1}	{ngi:103743457; - - - - -}	{HsM15284153; KOG4542 Predicted membrane protein S Function unknown ;}	{NA}	{XM_006636924.2; PREDICTED: Lepisosteus oculatus single-pass membrane protein with aspartate-rich tail 1 (smdt1), mRNA}	{NA}
i0_HQ_Ad1_c19103/f29p0/979	{XP_003220427.1; PREDICTED: mitochondrial import receptor subunit TOM6 homolog [Anolis carolinensis]}	{sp|Q56JY4|TOM6_BOVIN; Mitochondrial import receptor subunit TOM6 homolog OS=Bos taurus GN=TOMM6 PE=3 SV=1}	{asn:102388020; K17772 TOM6 mitochondrial import receptor subunit TOM6 - -}	{NA}	{NA}	{XM_008823204.2; PREDICTED: Nannospalax galili translocase of outer mitochondrial membrane 6 (Tomm6), transcript variant X2, mRNA}	{NA}
i0_HQ_Ad1_c19106/f23p0/918	{NP_001079041.1; galectin 4 [Xenopus laevis]}	{sp|Q8K419|LEG4_MOUSE; Galectin-4 OS=Mus musculus GN=Lgals4 PE=1 SV=2}	{lcm:102357137; K10091 LGALS4 galectin-4 - -}	{Hs5453712; KOG3587 Galectin, galactose-binding lectin W Extracellular structures ;}	{GO:0030246; carbohydrate binding; molecular_function}	{NA}	{PF00337:Galactoside-binding lectin}
i0_HQ_Ad1_c19128/f22p0/995	{NA}	{NA}	{NA}	{NA}	{NA}	{U71299.1; Ambystoma mexicanum RNA-binding protein AxRNBP (AxRNBP) mRNA, complete cds}	{NA}
i0_HQ_Ad1_c19144/f10p0/677	{AAA49613.1; minor alpha-globin chain, partial [Pleurodeles waltl]}	{sp|P10784|HBA2_TRICR; Hemoglobin subunit alpha-2 OS=Triturus cristatus PE=1 SV=1}	{bom:102268919; K13822 HBA hemoglobin subunit alpha - ko05144; Human Diseases; Infectious diseases: Parasitic; Malaria | ko05143; Human Diseases; Infectious diseases: Parasitic; African trypanosomiasis}	{Hs4504345; KOG3378 Globins and related hemoproteins C Energy production and conversion ;}	{GO:0020037; heme binding; molecular_function GO:0005506; iron ion binding; molecular_function}	{LN596563.1; Cyprinus carpio genome assembly common carp genome ,scaffold 000010057}	{PF00042:Globin}
i0_HQ_Ad1_c19152/f20p0/853	{ALE30609.1; ferritin M subunit [Andrias davidianus]}	{sp|P49948|FRIHA_XENLA; Ferritin heavy chain A OS=Xenopus laevis GN=fth1-a PE=2 SV=1}	{cpic:101938985; K00522 FTH1 ferritin heavy chain 1.16.3.2 ko04978; Organismal Systems; Digestive system; Mineral absorption; cpic:101938985; K00522 FTH1 ferritin heavy chain 1.16.3.2 ko04978; Organismal Systems; Digestive system; Mineral absorption}	{Hs4503795; KOG2332 Ferritin P Inorganic ion transport and metabolism ;}	{NA}	{KR063286.1; Andrias davidianus ferritin M subunit mRNA, complete cds}	{NA}
i0_HQ_Ad1_c19167/f18p1/510	{XP_006147755.1; PREDICTED: 60S ribosomal protein L32 [Tupaia chinensis]}	{sp|Q3SZQ6|RL32_BOVIN; 60S ribosomal protein L32 OS=Bos taurus GN=RPL32 PE=2 SV=3}	{tup:102485132; K02912 RP-L32e, RPL32 large subunit ribosomal protein L32e - ko03010; Genetic Information Processing; Translation; Ribosome}	{Hs4506635; KOG0878 60S ribosomal protein L32 J Translation, ribosomal structure and biogenesis ;}	{GO:0003735; structural constituent of ribosome; molecular_function GO:0006412; translation; biological_process GO:0005840; ribosome; cellular_component GO:0005622; intracellular; cellular_component}	{XM_015875135.1; PREDICTED: Coturnix japonica ribosomal protein L32 (RPL32), mRNA}	{PF01655:Ribosomal protein L32}
i0_HQ_Ad1_c19188/f6p0/840	{NA}	{NA}	{NA}	{NA}	{NA}	{NA}	{NA}
i0_HQ_Ad1_c19205/f8p0/547	{XP_010991488.1; PREDICTED: 40S ribosomal protein S11 [Camelus dromedarius]}	{sp|P62281|RS11_MOUSE; 40S ribosomal protein S11 OS=Mus musculus GN=Rps11 PE=1 SV=3}	{ecb:100051978; K02949 RP-S11e, RPS11 small subunit ribosomal protein S11e - ko03010; Genetic Information Processing; Translation; Ribosome}	{Hs4506681; KOG1728 40S ribosomal protein S11 J Translation, ribosomal structure and biogenesis ;}	{GO:0005840; ribosome; cellular_component GO:0005622; intracellular; cellular_component GO:0006412; translation; biological_process GO:0003735; structural constituent of ribosome; molecular_function}	{XM_005314090.1; PREDICTED: Chrysemys picta bellii ribosomal protein S11 (RPS11), mRNA}	{PF00366:Ribosomal protein S17}
i0_HQ_Ad1_c19217/f7p0/504	{XP_015283771.1; PREDICTED: 60S acidic ribosomal protein P1 [Gekko japonicus]}	{sp|P18660|RLA1_CHICK; 60S acidic ribosomal protein P1 OS=Gallus gallus GN=RPLP1 PE=3 SV=1}	{pss:102454142; K02942 RP-LP1, RPLP1 large subunit ribosomal protein LP1 - ko03010; Genetic Information Processing; Translation; Ribosome}	{Hs4506669; KOG1762 60s acidic ribosomal protein P1 J Translation, ribosomal structure and biogenesis ;}	{GO:0005622; intracellular; cellular_component GO:0005840; ribosome; cellular_component GO:0006414; translational elongation; biological_process GO:0003735; structural constituent of ribosome; molecular_function}	{XM_011591611.1; PREDICTED: Aquila chrysaetos canadensis ribosomal protein, large, P1 (RPLP1), mRNA}	{PF00428:60s Acidic ribosomal protein}
i0_HQ_Ad1_c19244/f11p0/484	{XP_015273152.1; PREDICTED: 60S ribosomal protein L27 [Gekko japonicus]}	{sp|Q4R8Z4|RL27_MACFA; 60S ribosomal protein L27 OS=Macaca fascicularis GN=RPL27 PE=2 SV=1}	{gja:107115888; K02901 RP-L27e, RPL27 large subunit ribosomal protein L27e - ko03010; Genetic Information Processing; Translation; Ribosome}	{Hs4506623; KOG3418 60S ribosomal protein L27 J Translation, ribosomal structure and biogenesis ;}	{GO:0003735; structural constituent of ribosome; molecular_function GO:0006412; translation; biological_process GO:0005840; ribosome; cellular_component GO:0005622; intracellular; cellular_component}	{XM_016232692.1; PREDICTED: Sinocyclocheilus grahami 60S ribosomal protein L27 (LOC107551168), mRNA}	{PF01777:Ribosomal L27e protein family}
i0_HQ_Ad1_c19245/f9p0/516	{EPQ15509.1; 60S ribosomal protein L26 [Myotis brandtii]}	{sp|P61256|RL26_MACFA; 60S ribosomal protein L26 OS=Macaca fascicularis GN=RPL26 PE=2 SV=1}	{phd:102315702; K02898 RP-L26e, RPL26 large subunit ribosomal protein L26e - ko03010; Genetic Information Processing; Translation; Ribosome}	{Hs4506621; KOG3401 60S ribosomal protein L26 J Translation, ribosomal structure and biogenesis ;}	{NA}	{XM_005298056.2; PREDICTED: Chrysemys picta bellii ribosomal protein L26-like 1 (RPL26L1), mRNA}	{NA}
i0_HQ_Ad1_c19250/f6p0/501	{XP_018587132.1; PREDICTED: cytochrome c oxidase subunit 6A, mitochondrial [Scleropages formosus]}	{sp|O13085|COX6A_ONCMY; Cytochrome c oxidase subunit 6A, mitochondrial OS=Oncorhynchus mykiss PE=3 SV=1}	{ola:101170680; K02266 COX6A cytochrome c oxidase subunit 6a - ko00190; Metabolism; Energy metabolism; Oxidative phosphorylation | ko04260; Organismal Systems; Circulatory system; Cardiac muscle contraction | ko05010; Human Diseases; Neurodegenerative diseases; Alzheimer's disease | ko05012; Human Diseases; Neurodegenerative diseases; Parkinson's disease | ko05016; Human Diseases; Neurodegenerati…	{Hs17999528; KOG3469 Cytochrome c oxidase, subunit VIa/COX13 C Energy production and conversion ;}	{GO:0005751; mitochondrial respiratory chain complex IV; cellular_component GO:0004129; cytochrome-c oxidase activity; molecular_function GO:0005743; mitochondrial inner membrane; cellular_component}	{NA}	{PF02046:Cytochrome c oxidase subunit VIa}
i0_HQ_Ad1_c19266/f6p0/587	{XP_015277362.1; PREDICTED: 60S ribosomal protein L23a [Gekko japonicus]}	{sp|Q24JY1|RL23A_BOVIN; 60S ribosomal protein L23a OS=Bos taurus GN=RPL23A PE=2 SV=1}	{cfa:106558887; K02893 RP-L23Ae, RPL23A large subunit ribosomal protein L23Ae - ko03010; Genetic Information Processing; Translation; Ribosome}	{Hs17105394; KOG1751 60s ribosomal protein L23 J Translation, ribosomal structure and biogenesis ;}	{GO:0005840; ribosome; cellular_component GO:0006412; translation; biological_process GO:0019843; rRNA binding; molecular_function GO:0003735; structural constituent of ribosome; molecular_function}	{BT058209.1; Salmo salar clone Contig1804 60S ribosomal protein L23a putative mRNA, complete cds}	{PF00347:Ribosomal protein L6 PF00276:Ribosomal protein L23}
i0_HQ_Ad1_c19274/f3p0/510	{NA}	{NA}	{NA}	{NA}	{NA}	{NA}	{NA}
i0_HQ_Ad1_c19277/f3p0/510	{NA}	{NA}	{NA}	{NA}	{NA}	{NA}	{NA}
i0_HQ_Ad1_c19284/f3p0/852	{ALE30609.1; ferritin M subunit [Andrias davidianus]}	{sp|P07229|FRI1_LITCT; Ferritin, higher subunit OS=Lithobates catesbeiana PE=1 SV=3}	{cpic:101938985; K00522 FTH1 ferritin heavy chain 1.16.3.2 ko04978; Organismal Systems; Digestive system; Mineral absorption; cpic:101938985; K00522 FTH1 ferritin heavy chain 1.16.3.2 ko04978; Organismal Systems; Digestive system; Mineral absorption}	{Hs4503795; KOG2332 Ferritin P Inorganic ion transport and metabolism ;}	{GO:0006879; cellular iron ion homeostasis; biological_process GO:0008199; ferric iron binding; molecular_function GO:0016491; oxidoreductase activity; molecular_function GO:0006879; cellular iron ion homeostasis; biological_process GO:0055114; oxidation-reduction process; biological_process GO:0008199; ferric iron binding; molecular_function GO:0046872; metal ion binding; molecular_function}	{KR063286.1; Andrias davidianus ferritin M subunit mRNA, complete cds}	{PF00210:Ferritin-like domain PF02915:Rubrerythrin PF00210:Ferritin-like domain}
i0_HQ_Ad1_c19285/f6p0/376	{XP_006627823.1; PREDICTED: 60S ribosomal protein L21 [Lepisosteus oculatus]}	{sp|A5JSS2|RL21_CAPHI; 60S ribosomal protein L21 OS=Capra hircus GN=RPL21 PE=2 SV=1}	{mmu:19933; K02889 RP-L21e, RPL21 large subunit ribosomal protein L21e - ko03010; Genetic Information Processing; Translation; Ribosome}	{Hs18104948; KOG1732 60S ribosomal protein L21 J Translation, ribosomal structure and biogenesis ;}	{GO:0003735; structural constituent of ribosome; molecular_function GO:0006412; translation; biological_process GO:0005622; intracellular; cellular_component GO:0005840; ribosome; cellular_component}	{XM_010133209.1; PREDICTED: Buceros rhinoceros silvestris ribosomal protein L21 (RPL21), mRNA}	{PF01157:Ribosomal protein L21e}
i0_HQ_Ad1_c19287/f2p0/525	{NA}	{NA}	{NA}	{NA}	{NA}	{NA}	{NA}
i0_HQ_Ad1_c19293/f6p0/507	{ELW71038.1; 40S ribosomal protein S19 [Tupaia chinensis]}	{sp|P39019|RS19_HUMAN; 40S ribosomal protein S19 OS=Homo sapiens GN=RPS19 PE=1 SV=2}	{pbi:103052679; K02966 RP-S19e, RPS19 small subunit ribosomal protein S19e - ko03010; Genetic Information Processing; Translation; Ribosome}	{Hs4506695; KOG3411 40S ribosomal protein S19 J Translation, ribosomal structure and biogenesis ;}	{GO:0003735; structural constituent of ribosome; molecular_function GO:0006412; translation; biological_process GO:0005840; ribosome; cellular_component GO:0005622; intracellular; cellular_component}	{XM_019629079.1; PREDICTED: Hipposideros armiger ribosomal protein S19 (RPS19), transcript variant X2, mRNA}	{PF01090:Ribosomal protein S19e}
i0_HQ_Ad1_c19304/f3p0/979	{AEZ53742.1; mitochondrial cytochrome c oxidase subunit Va, partial [Spea multiplicata]}	{sp|B0VYY2|COX5A_NYCCO; Cytochrome c oxidase subunit 5A, mitochondrial OS=Nycticebus coucang GN=COX5A PE=2 SV=1}	{xla:108711316; K02264 COX5A cytochrome c oxidase subunit 5a - ko00190; Metabolism; Energy metabolism; Oxidative phosphorylation | ko04260; Organismal Systems; Circulatory system; Cardiac muscle contraction | ko05010; Human Diseases; Neurodegenerative diseases; Alzheimer's disease | ko05012; Human Diseases; Neurodegenerative diseases; Parkinson's disease | ko05016; Human Diseases; Neurodegenerati…	{Hs4758038; KOG4077 Cytochrome c oxidase, subunit Va/COX6 C Energy production and conversion ;}	{GO:0005743; mitochondrial inner membrane; cellular_component GO:0004129; cytochrome-c oxidase activity; molecular_function}	{JN639687.1; Pelobates cultripes mitochondrial cytochrome c oxidase subunit Va (cox5a) mRNA, partial cds; nuclear gene for mitochondrial product}	{PF02284:Cytochrome c oxidase subunit Va}
i0_HQ_Ad1_c19308/f7p0/487	{XP_012419184.1; PREDICTED: protein S100-A10 isoform X1 [Odobenus rosmarus divergens]}	{sp|Q6SQH4|S10AA_RABIT; Protein S100-A10 OS=Oryctolagus cuniculus GN=S100a10 PE=3 SV=3}	{mdo:100016292; K17274 S100A10 calpactin-1 light chain - -}	{NA}	{GO:0005509; calcium ion binding; molecular_function}	{NA}	{PF13499:EF-hand domain pair PF00036:EF hand}
i0_HQ_Ad1_c19310/f4p0/526	{EMP38893.1; Epididymis-specific alpha-mannosidase [Chelonia mydas]}	{sp|P25815|S100P_HUMAN; Protein S100-P OS=Homo sapiens GN=S100P PE=1 SV=2}	{cpic:101952245; - - - - -; cpic:101952245; - - - - -}	{NA}	{GO:0005509; calcium ion binding; molecular_function}	{NA}	{PF13405:EF-hand domain PF13499:EF-hand domain pair PF00036:EF hand}
i0_HQ_Ad1_c19318/f3p0/692	{P47953.2; RecName: Full=Galectin-3; Short=Gal-3; AltName: Full=35 kDa lectin; AltName: Full=CBP30; AltName: Full=Carbohydrate-binding protein 35; Short=CBP 35; AltName: Full=Galactose-specific lectin 3; AltName: Full=IgE-binding protein; AltName: Full=Laminin-binding protein; AltName: Full=Lectin L-29; AltName: Full=Mac-2 antigen}	{sp|P47953|LEG3_CRILO; Galectin-3 OS=Cricetulus longicaudatus GN=LGALS3 PE=2 SV=2}	{cge:100756046; K06831 LGALS3 galectin-3 - -}	{Hs4504983; KOG3587 Galectin, galactose-binding lectin W Extracellular structures ;}	{GO:0030246; carbohydrate binding; molecular_function}	{NA}	{PF00337:Galactoside-binding lectin}
i0_HQ_Ad1_c1932/f4p0/891	{XP_018585968.1; PREDICTED: ragulator complex protein LAMTOR4 [Scleropages formosus]}	{sp|Q0P3X8|LTOR4_DANRE; Ragulator complex protein LAMTOR4 OS=Danio rerio GN=lamtor4 PE=3 SV=1}	{ptg:102959244; K20399 LAMTOR4 ragulator complex protein LAMTOR4 - ko04150; Environmental Information Processing; Signal transduction; mTOR signaling pathway}	{NA}	{NA}	{NA}	{NA}
i0_HQ_Ad1_c19346/f3p0/841	{ABD75379.1; ferritin H [Bufo gargarizans]}	{sp|P17663|FRIHB_XENLA; Ferritin heavy chain B OS=Xenopus laevis GN=fth1-b PE=2 SV=2}	{cmy:102944720; K00522 FTH1 ferritin heavy chain 1.16.3.2 ko04978; Organismal Systems; Digestive system; Mineral absorption}	{Hs22062367; KOG2332 Ferritin P Inorganic ion transport and metabolism ;}	{NA}	{JX195179.1; Andrias davidianus ferritin heavy chain mRNA, complete cds}	{NA}
i0_HQ_Ad1_c19355/f3p0/504	{NA}	{NA}	{NA}	{NA}	{NA}	{NA}	{NA}
i0_HQ_Ad1_c19370/f2p0/489	{NA}	{NA}	{NA}	{NA}	{NA}	{NM_001079495.2; Gallus gallus actin related protein 2/3 complex subunit 1A (ARPC1A), mRNA}	{NA}
i0_HQ_Ad1_c19376/f2p0/485	{ETE62203.1; 60S ribosomal protein L14, partial [Ophiophagus hannah]}	{sp|Q9CR57|RL14_MOUSE; 60S ribosomal protein L14 OS=Mus musculus GN=Rpl14 PE=1 SV=3}	{gja:107111504; K02875 RP-L14e, RPL14 large subunit ribosomal protein L14e - ko03010; Genetic Information Processing; Translation; Ribosome}	{Hs16753225; KOG3421 60S ribosomal protein L14 J Translation, ribosomal structure and biogenesis ;}	{GO:0003735; structural constituent of ribosome; molecular_function GO:0006412; translation; biological_process GO:0005622; intracellular; cellular_component GO:0005840; ribosome; cellular_component}	{XM_005278680.1; PREDICTED: Chrysemys picta bellii ribosomal protein L14 (RPL14), mRNA}	{PF01929:Ribosomal protein L14}
i0_HQ_Ad1_c19404/f3p0/510	{XP_017651447.1; PREDICTED: ubiquitin-60S ribosomal protein L40 isoform X1 [Nannospalax galili]}	{sp|P68205|RL40_OPHHA; Ubiquitin-60S ribosomal protein L40 OS=Ophiophagus hannah PE=2 SV=2}	{lav:100669014; K02927 RP-L40e, RPL40 large subunit ribosomal protein L40e - ko03010; Genetic Information Processing; Translation; Ribosome}	{Hs4507761; KOG0003 Ubiquitin/60s ribosomal protein L40 fusion J Translation, ribosomal structure and biogenesis ;}	{GO:0003735; structural constituent of ribosome; molecular_function GO:0005840; ribosome; cellular_component GO:0006412; translation; biological_process GO:0005515; protein binding; molecular_function}	{X56999.1; Human UbA52 placental mRNA for ubiquitin-52 amino acid fusion protein}	{PF00240:Ubiquitin family PF01020:Ribosomal L40e family}
i0_HQ_Ad1_c1944/f2p0/599	{NA}	{NA}	{NA}	{NA}	{NA}	{NA}	{NA}
i0_HQ_Ad1_c19455/f11p0/484	{XP_015713990.1; PREDICTED: 40S ribosomal protein S12 [Coturnix japonica]}	{sp|P25398|RS12_HUMAN; 40S ribosomal protein S12 OS=Homo sapiens GN=RPS12 PE=1 SV=3}	{cjo:107311726; K02951 RP-S12e, RPS12 small subunit ribosomal protein S12e - ko03010; Genetic Information Processing; Translation; Ribosome}	{Hs14277700; KOG3406 40S ribosomal protein S12 J Translation, ribosomal structure and biogenesis ;}	{NA}	{XM_005280296.2; PREDICTED: Chrysemys picta bellii ribosomal protein S12 (RPS12), mRNA}	{NA}
i0_HQ_Ad1_c19493/f2p0/408	{XP_005302579.1; PREDICTED: 60S ribosomal protein L3 [Chrysemys picta bellii]}	{sp|P39872|RL3_BOVIN; 60S ribosomal protein L3 OS=Bos taurus GN=RPL3 PE=2 SV=2}	{cmy:102929356; K02925 RP-L3e, RPL3 large subunit ribosomal protein L3e - ko03010; Genetic Information Processing; Translation; Ribosome}	{Hs18583607; KOG0746 60S ribosomal protein L3 and related proteins J Translation, ribosomal structure and biogenesis ;}	{GO:0006412; translation; biological_process GO:0005622; intracellular; cellular_component GO:0005840; ribosome; cellular_component GO:0003735; structural constituent of ribosome; molecular_function}	{XM_002711388.3; PREDICTED: Oryctolagus cuniculus ribosomal protein L3 (RPL3), mRNA}	{PF00297:Ribosomal protein L3}
i0_HQ_Ad1_c19495/f2p3/396	{NP_001088632.1; DNA directed RNA polymerase II polypeptide F [Xenopus laevis]}	{sp|P61218|RPAB2_HUMAN; DNA-directed RNA polymerases I, II, and III subunit RPABC2 OS=Homo sapiens GN=POLR2F PE=1 SV=1}	{pale:102881812; K03014 RPB6, POLR2F DNA-directed RNA polymerases I, II, and III subunit RPABC2 - ko00230; Metabolism; Nucleotide metabolism; Purine metabolism | ko00240; Metabolism; Nucleotide metabolism; Pyrimidine metabolism | ko03020; Genetic Information Processing; Transcription; RNA polymerase | ko04623; Organismal Systems; Immune system; Cytosolic DNA-sensing pathway | ko05016; Human Disea…	{Hs11527390; KOG3405 RNA polymerase subunit K K Transcription ;}	{GO:0003677; DNA binding; molecular_function GO:0006351; transcription, DNA-dependent; biological_process GO:0003899; DNA-directed RNA polymerase activity; molecular_function}	{XM_004610704.1; PREDICTED: Sorex araneus polymerase (RNA) II (DNA directed) polypeptide F (POLR2F), mRNA}	{PF01192:RNA polymerase Rpb6 }
i0_HQ_Ad1_c19498/f7p0/491	{NP_001086475.1; ribosomal protein S25 S homeolog [Xenopus laevis]}	{sp|P62853|RS25_RAT; 40S ribosomal protein S25 OS=Rattus norvegicus GN=Rps25 PE=2 SV=1}	{pss:102443404; K02975 RP-S25e, RPS25 small subunit ribosomal protein S25e - ko03010; Genetic Information Processing; Translation; Ribosome}	{Hs4506707; KOG1767 40S ribosomal protein S25 J Translation, ribosomal structure and biogenesis ;}	{GO:0015078; hydrogen ion transmembrane transporter activity; molecular_function GO:0000276; mitochondrial proton-transporting ATP synthase complex, coupling factor F(o); cellular_component GO:0015986; ATP synthesis coupled proton transport; biological_process}	{XM_014055839.1; PREDICTED: Thamnophis sirtalis ribosomal protein S25 (RPS25), mRNA}	{PF05873:ATP synthase D chain, mitochondrial (ATP5H)}
i0_HQ_Ad1_c19503/f3p0/505	{XP_005988207.1; PREDICTED: ATP synthase subunit g, mitochondrial [Latimeria chalumnae]}	{sp|O75964|ATP5L_HUMAN; ATP synthase subunit g, mitochondrial OS=Homo sapiens GN=ATP5L PE=1 SV=3}	{lcm:102348865; K02140 ATPeFG, ATP5L, ATP20 F-type H+-transporting ATPase subunit g - ko00190; Metabolism; Energy metabolism; Oxidative phosphorylation}	{HsM5453561; KOG4103 Mitochondrial F1F0-ATP synthase, subunit g/ATP20 C Energy production and conversion ;}	{GO:0015078; hydrogen ion transmembrane transporter activity; molecular_function GO:0015986; ATP synthesis coupled proton transport; biological_process GO:0000276; mitochondrial proton-transporting ATP synthase complex, coupling factor F(o); cellular_component}	{XM_005299773.1; PREDICTED: Chrysemys picta bellii ATP synthase, H+ transporting, mitochondrial Fo complex, subunit G (ATP5L), mRNA}	{PF04718:Mitochondrial ATP synthase g subunit}
i0_HQ_Ad1_c19513/f4p0/790	{APF30808.1; NADH dehydrogenase subunit 4 (mitochondrion) [Andrias davidianus]}	{sp|O79410|NU4M_SCYCA; NADH-ubiquinone oxidoreductase chain 4 OS=Scyliorhinus canicula GN=MTND4 PE=3 SV=1}	{cmy:102929425; K03881 ND4 NADH-ubiquinone oxidoreductase chain 4 1.6.5.3 ko00190; Metabolism; Energy metabolism; Oxidative phosphorylation | ko05012; Human Diseases; Neurodegenerative diseases; Parkinson's disease}	{HsMi009; KOG4845 NADH dehydrogenase, subunit 4 C Energy production and conversion ;}	{NA}	{KX021912.1; Andrias davidianus mitochondrion, complete genome}	{NA}
i0_HQ_Ad1_c1952/f3p0/652	{XP_018414140.1; PREDICTED: H/ACA ribonucleoprotein complex subunit 3 [Nanorana parkeri]}	{sp|Q6DRH5|NOP10_DANRE; H/ACA ribonucleoprotein complex subunit 3 OS=Danio rerio GN=nop10 PE=3 SV=1}	{tng:GSTEN00005706G001; K11130 NOP10, NOLA3 H/ACA ribonucleoprotein complex subunit 3 - ko03008; Genetic Information Processing; Translation; Ribosome biogenesis in eukaryotes}	{Hs8923942; KOG3503 H/ACA snoRNP complex, subunit NOP10 A RNA processing and modification ;}	{NA}	{XM_001961222.2; Drosophila ananassae uncharacterized protein (Dana\GF11086), mRNA}	{NA}
i0_HQ_Ad1_c19520/f18p0/392	{NA}	{NA}	{NA}	{NA}	{NA}	{NA}	{NA}
i0_HQ_Ad1_c19522/f22p0/473	{XP_016020310.1; PREDICTED: 60S ribosomal protein L23 [Rousettus aegyptiacus]}	{sp|P62831|RL23_PIG; 60S ribosomal protein L23 OS=Sus scrofa GN=RPL23 PE=1 SV=1}	{umr:103661305; K02894 RP-L23e, RPL23 large subunit ribosomal protein L23e - ko03010; Genetic Information Processing; Translation; Ribosome}	{Hs4506605; KOG0901 60S ribosomal protein L14/L17/L23 J Translation, ribosomal structure and biogenesis ;}	{GO:0003735; structural constituent of ribosome; molecular_function GO:0006412; translation; biological_process GO:0005840; ribosome; cellular_component}	{NM_001292779.1; Callorhinchus milii ribosomal protein L23 (rpl23), mRNA}	{PF00238:Ribosomal protein L14p/L23e}
i0_HQ_Ad1_c1956/f2p9/808	{NA}	{NA}	{NA}	{NA}	{NA}	{NA}	{NA}
i0_HQ_Ad1_c19562/f4p0/847	{ALE30609.1; ferritin M subunit [Andrias davidianus]}	{sp|P17663|FRIHB_XENLA; Ferritin heavy chain B OS=Xenopus laevis GN=fth1-b PE=2 SV=2}	{cpic:101938985; K00522 FTH1 ferritin heavy chain 1.16.3.2 ko04978; Organismal Systems; Digestive system; Mineral absorption; cpic:101938985; K00522 FTH1 ferritin heavy chain 1.16.3.2 ko04978; Organismal Systems; Digestive system; Mineral absorption}	{Hs4503795; KOG2332 Ferritin P Inorganic ion transport and metabolism ;}	{GO:0016491; oxidoreductase activity; molecular_function GO:0055114; oxidation-reduction process; biological_process GO:0006879; cellular iron ion homeostasis; biological_process GO:0008199; ferric iron binding; molecular_function GO:0046872; metal ion binding; molecular_function GO:0008199; ferric iron binding; molecular_function GO:0006879; cellular iron ion homeostasis; biological_process GO:0…	{JX195179.1; Andrias davidianus ferritin heavy chain mRNA, complete cds}	{PF00210:Ferritin-like domain PF00210:Ferritin-like domain PF02915:Rubrerythrin PF00210:Ferritin-like domain}
i0_HQ_Ad1_c1961/f2p9/695	{ETE73936.1; MAPK-interacting and spindle-stabilizing protein-like protein, partial [Ophiophagus hannah]}	{sp|P16110|LEG3_MOUSE; Galectin-3 OS=Mus musculus GN=Lgals3 PE=1 SV=3}	{lcm:102362544; K06831 LGALS3 galectin-3 - -}	{NA}	{GO:0030246; carbohydrate binding; molecular_function}	{NA}	{PF00337:Galactoside-binding lectin}
i0_HQ_Ad1_c19624/f3p0/685	{XP_014341168.1; PREDICTED: galectin-3-like isoform X2 [Latimeria chalumnae]}	{sp|P08699|LEG3_RAT; Galectin-3 OS=Rattus norvegicus GN=Lgals3 PE=1 SV=4}	{lcm:102362544; K06831 LGALS3 galectin-3 - -}	{Hs4504983; KOG3587 Galectin, galactose-binding lectin W Extracellular structures ;}	{NA}	{NA}	{NA}
i0_HQ_Ad1_c1968/f2p0/679	{NA}	{NA}	{NA}	{NA}	{NA}	{NA}	{NA}
i0_HQ_Ad1_c1969/f2p0/963	{NA}	{NA}	{NA}	{NA}	{NA}	{NA}	{NA}
i0_HQ_Ad1_c1974/f2p0/945	{NA}	{NA}	{NA}	{NA}	{NA}	{BC095444.1; Homo sapiens profilin 2, mRNA (cDNA clone MGC:111172 IMAGE:30717207), complete cds}	{NA}
i0_HQ_Ad1_c1977/f2p0/549	{NA}	{NA}	{NA}	{NA}	{NA}	{NA}	{NA}
i0_HQ_Ad1_c1980/f2p0/687	{XP_014341168.1; PREDICTED: galectin-3-like isoform X2 [Latimeria chalumnae]}	{NA}	{lcm:102362544; K06831 LGALS3 galectin-3 - -}	{NA}	{NA}	{NA}	{NA}
i0_HQ_Ad1_c19805/f3p0/510	{NA}	{NA}	{NA}	{NA}	{NA}	{NA}	{NA}
i0_HQ_Ad1_c19808/f2p1/847	{AFQ59980.1; ferritin heavy chain [Andrias davidianus]}	{sp|P07229|FRI1_LITCT; Ferritin, higher subunit OS=Lithobates catesbeiana PE=1 SV=3}	{cpic:101937621; K00522 FTH1 ferritin heavy chain 1.16.3.2 ko04978; Organismal Systems; Digestive system; Mineral absorption; cpic:101937621; K00522 FTH1 ferritin heavy chain 1.16.3.2 ko04978; Organismal Systems; Digestive system; Mineral absorption}	{Hs4503795; KOG2332 Ferritin P Inorganic ion transport and metabolism ;}	{NA}	{KR063286.1; Andrias davidianus ferritin M subunit mRNA, complete cds}	{NA}
i0_HQ_Ad1_c19811/f2p0/511	{NA}	{NA}	{NA}	{NA}	{NA}	{NA}	{NA}
i0_HQ_Ad1_c1982/f2p0/1000	{XP_008166406.1; PREDICTED: LOW QUALITY PROTEIN: neuroblast differentiation-associated protein AHNAK-like [Chrysemys picta bellii]}	{NA}	{cpic:101942430; - - - - -; cpic:101942430; - - - - -}	{NA}	{NA}	{NA}	{NA}
i0_HQ_Ad1_c1985/f2p0/985	{XP_018424440.1; PREDICTED: keratin, type II cytoskeletal 5-like [Nanorana parkeri]}	{sp|P02538|K2C6A_HUMAN; Keratin, type II cytoskeletal 6A OS=Homo sapiens GN=KRT6A PE=1 SV=3}	{cfr:102511561; K07605 KRT2 type II keratin, basic - -}	{NA}	{NA}	{XM_018047719.1; PREDICTED: Capra hircus keratin 6A (KRT6A), mRNA}	{NA}
i0_HQ_Ad1_c1986/f2p0/988	{XP_018424440.1; PREDICTED: keratin, type II cytoskeletal 5-like [Nanorana parkeri]}	{sp|Q148H7|K2C79_BOVIN; Keratin, type II cytoskeletal 79 OS=Bos taurus GN=KRT79 PE=2 SV=1}	{cmy:102930420; K07605 KRT2 type II keratin, basic - -}	{NA}	{GO:0005882; intermediate filament; cellular_component GO:0005198; NA}	{XM_018047719.1; PREDICTED: Capra hircus keratin 6A (KRT6A), mRNA}	{PF00038:Intermediate filament protein}
i0_HQ_Ad1_c19868/f3p0/841	{AFQ59980.1; ferritin heavy chain [Andrias davidianus]}	{sp|P49948|FRIHA_XENLA; Ferritin heavy chain A OS=Xenopus laevis GN=fth1-a PE=2 SV=1}	{cmy:102943826; K00522 FTH1 ferritin heavy chain 1.16.3.2 ko04978; Organismal Systems; Digestive system; Mineral absorption}	{Hs22053792; KOG2332 Ferritin P Inorganic ion transport and metabolism ;}	{GO:0006879; cellular iron ion homeostasis; biological_process GO:0055114; oxidation-reduction process; biological_process GO:0016491; oxidoreductase activity; molecular_function GO:0008199; ferric iron binding; molecular_function GO:0046872; metal ion binding; molecular_function}	{JX195179.1; Andrias davidianus ferritin heavy chain mRNA, complete cds}	{PF00210:Ferritin-like domain PF02915:Rubrerythrin}
i0_HQ_Ad1_c1988/f3p0/1009	{XP_001363617.1; PREDICTED: mediator of RNA polymerase II transcription subunit 10 [Monodelphis domestica]}	{sp|Q3ZCF2|MED10_BOVIN; Mediator of RNA polymerase II transcription subunit 10 OS=Bos taurus GN=MED10 PE=2 SV=1}	{cjo:107309504; K15151 MED10, NUT2 mediator of RNA polymerase II transcription subunit 10 - -}	{Hs20544486; KOG3046 Transcription factor, subunit of SRB subcomplex of RNA polymerase II K Transcription ;}	{GO:0003677; DNA binding; molecular_function GO:0006357; regulation of transcription from RNA polymerase II promoter; biological_process GO:0016592; mediator complex; cellular_component GO:0001104; RNA polymerase II transcription cofactor activity; molecular_function GO:0006355; regulation of transcription, DNA-dependent; biological_process}	{XM_019541209.1; PREDICTED: Crocodylus porosus mediator complex subunit 10 (MED10), mRNA}	{PF03979:Sigma-70 factor, region 1.1 PF09748:Transcription factor subunit Med10 of Mediator complex}
i0_HQ_Ad1_c19957/f2p0/933	{XP_019354341.1; PREDICTED: stress-associated endoplasmic reticulum protein 1 isoform X2 [Alligator mississippiensis]}	{sp|Q3ZBR1|SERP1_BOVIN; Stress-associated endoplasmic reticulum protein 1 OS=Bos taurus GN=SERP1 PE=3 SV=1}	{phd:102336753; - - - - -}	{Hs7657552; KOG3491 Predicted membrane protein S Function unknown ;}	{NA}	{NA}	{NA}
i0_HQ_Ad1_c20026/f4p0/648	{NA}	{NA}	{NA}	{NA}	{NA}	{NA}	{NA}
i0_HQ_Ad1_c20131/f3p0/994	{AAC41383.1; RNA-binding protein AxRNBP [Ambystoma mexicanum]}	{sp|O89086|RBM3_MOUSE; RNA-binding protein 3 OS=Mus musculus GN=Rbm3 PE=1 SV=1}	{ngi:103741641; K13186 RBM3 RNA-binding protein 3 - -}	{Hs5803137; KOG0118 FOG: RRM domain R General function prediction only ;}	{GO:0003676; nucleic acid binding; molecular_function}	{U71299.1; Ambystoma mexicanum RNA-binding protein AxRNBP (AxRNBP) mRNA, complete cds}	{PF00076:RNA recognition motif. (a.k.a. RRM, RBD, or RNP domain)}
i0_HQ_Ad1_c20223/f2p0/637	{NA}	{NA}	{NA}	{NA}	{NA}	{NA}	{NA}
i0_HQ_Ad1_c20256/f2p0/981	{NA}	{NA}	{NA}	{NA}	{NA}	{KX021912.1; Andrias davidianus mitochondrion, complete genome}	{NA}
i0_HQ_Ad1_c20339/f3p6/875	{AFQ59980.1; ferritin heavy chain [Andrias davidianus]}	{sp|P17663|FRIHB_XENLA; Ferritin heavy chain B OS=Xenopus laevis GN=fth1-b PE=2 SV=2}	{cpic:101937621; K00522 FTH1 ferritin heavy chain 1.16.3.2 ko04978; Organismal Systems; Digestive system; Mineral absorption; cpic:101937621; K00522 FTH1 ferritin heavy chain 1.16.3.2 ko04978; Organismal Systems; Digestive system; Mineral absorption}	{Hs22062367; KOG2332 Ferritin P Inorganic ion transport and metabolism ;}	{GO:0055114; oxidation-reduction process; biological_process GO:0006879; cellular iron ion homeostasis; biological_process GO:0016491; oxidoreductase activity; molecular_function GO:0008199; ferric iron binding; molecular_function GO:0046872; metal ion binding; molecular_function}	{JX195179.1; Andrias davidianus ferritin heavy chain mRNA, complete cds}	{PF02915:Rubrerythrin PF00210:Ferritin-like domain}
i0_HQ_Ad1_c20367/f2p0/858	{XP_003800002.1; PREDICTED: ferritin, mitochondrial [Otolemur garnettii]}	{sp|P07229|FRI1_LITCT; Ferritin, higher subunit OS=Lithobates catesbeiana PE=1 SV=3}	{hgl:101707112; K18495 FTMT ferritin, mitochondrial - -}	{Hs20556382; KOG2332 Ferritin P Inorganic ion transport and metabolism ;}	{GO:0008199; ferric iron binding; molecular_function GO:0006879; cellular iron ion homeostasis; biological_process}	{KR063286.1; Andrias davidianus ferritin M subunit mRNA, complete cds}	{PF00210:Ferritin-like domain}
i0_HQ_Ad1_c20431/f2p0/677	{APF30802.1; cytochrome c oxidase subunit 2 (mitochondrion) [Andrias davidianus]}	{sp|P00407|COX2_XENLA; Cytochrome c oxidase subunit 2 OS=Xenopus laevis GN=mt-co2 PE=3 SV=1}	{isc:IscW_ISCW016021; - - - - -}	{HsMi004; KOG4766 Uncharacterized conserved protein S Function unknown ;}	{NA}	{KX021912.1; Andrias davidianus mitochondrion, complete genome}	{NA}
i0_HQ_Ad1_c2048/f2p0/841	{XP_013910243.1; PREDICTED: galectin-3 isoform X1 [Thamnophis sirtalis]}	{sp|P47953|LEG3_CRILO; Galectin-3 OS=Cricetulus longicaudatus GN=LGALS3 PE=2 SV=2}	{cge:100756046; K06831 LGALS3 galectin-3 - -}	{Hs4504983; KOG3587 Galectin, galactose-binding lectin W Extracellular structures ;}	{NA}	{NA}	{NA}
i0_HQ_Ad1_c20500/f2p0/569	{XP_018413212.1; PREDICTED: afadin isoform X2 [Nanorana parkeri]}	{sp|P55196|AFAD_HUMAN; Afadin OS=Homo sapiens GN=AFDN PE=1 SV=3}	{cpic:101950909; - - - - -; cpic:101950909; K05702 AF6, MLLT4 afadin - ko04014; Environmental Information Processing; Signal transduction; Ras signaling pathway | ko04015; Environmental Information Processing; Signal transduction; Rap1 signaling pathway | ko04024; Environmental Information Processing; Signal transduction; cAMP signaling pathway | ko04520; Cellular Processes; Cellular community - …	{Hs5174575; KOG1892 Actin filament-binding protein Afadin Z Cytoskeleton ;}	{GO:0007165; signal transduction; biological_process GO:0007165; signal transduction; biological_process}	{XM_016956654.1; PREDICTED: Pan troglodytes myeloid/lymphoid or mixed-lineage leukemia; translocated to, 4 (MLLT4), transcript variant X23, mRNA}	{PF00788:Ras association (RalGDS/AF-6) domain PF00788:Ras association (RalGDS/AF-6) domain}
i0_HQ_Ad1_c20501/f2p0/999	{XP_019956780.1; PREDICTED: dCTP pyrophosphatase 1 [Paralichthys olivaceus]}	{sp|Q9H773|DCTP1_HUMAN; dCTP pyrophosphatase 1 OS=Homo sapiens GN=DCTPP1 PE=1 SV=1}	{ola:101157671; K16904 DCTPP1 dCTP diphosphatase 3.6.1.12 ko00240; Metabolism; Nucleotide metabolism; Pyrimidine metabolism}	{NA}	{NA}	{NA}	{NA}
i0_HQ_Ad1_c20502/f3p0/664	{NA}	{NA}	{NA}	{NA}	{NA}	{NA}	{NA}
i0_HQ_Ad1_c20515/f2p0/539	{NP_001085625.1; dynein, light chain, LC8-type 1 L homeolog [Xenopus laevis]}	{sp|O96860|DYL2_DROME; Dynein light chain 2, cytoplasmic OS=Drosophila melanogaster GN=Cdlc2 PE=3 SV=1}	{cmk:103182192; K10418 DYNLL dynein light chain LC8-type - ko04962; Organismal Systems; Excretory system; Vasopressin-regulated water reabsorption}	{7290522; KOG3430 Dynein light chain type 1 Z Cytoskeleton ;}	{NA}	{CR706623.2; Tetraodon nigroviridis full-length cDNA}	{NA}
i0_HQ_Ad1_c20523/f2p0/564	{XP_011639031.1; PREDICTED: waprin-Phi1-like [Pogonomyrmex barbatus]}	{sp|Q90369|KALM_COTJA; Anosmin-1 OS=Coturnix coturnix japonica GN=ANOS1 PE=2 SV=1}	{cmk:103177234; - - - - -}	{Hs4557683; KOG4802 Adhesion-type protein W Extracellular structures ;}	{GO:0005576; NA GO:0030414; peptidase inhibitor activity; molecular_function}	{NA}	{PF00095:WAP-type (Whey Acidic Protein) 'four-disulfide core'}
i0_HQ_Ad1_c20561/f2p0/996	{XP_018424440.1; PREDICTED: keratin, type II cytoskeletal 5-like [Nanorana parkeri]}	{sp|P50446|K2C6A_MOUSE; Keratin, type II cytoskeletal 6A OS=Mus musculus GN=Krt6a PE=1 SV=3}	{bacu:103009033; K07605 KRT2 type II keratin, basic - -; bacu:103009033; K07605 KRT2 type II keratin, basic - -}	{NA}	{GO:0005882; intermediate filament; cellular_component GO:0005198; NA}	{XM_014481903.1; PREDICTED: Bos mutus keratin, type II cytoskeletal 6A (LOC102273665), mRNA}	{PF00038:Intermediate filament protein}
i0_HQ_Ad1_c20572/f2p0/966	{XP_018424440.1; PREDICTED: keratin, type II cytoskeletal 5-like [Nanorana parkeri]}	{sp|P02538|K2C6A_HUMAN; Keratin, type II cytoskeletal 6A OS=Homo sapiens GN=KRT6A PE=1 SV=3}	{xla:108708659; K07605 KRT2 type II keratin, basic - -}	{NA}	{GO:0005882; intermediate filament; cellular_component GO:0005198; NA GO:0005198; NA GO:0005882; intermediate filament; cellular_component}	{XM_019960511.1; PREDICTED: Bos indicus keratin, type II cytoskeletal 6A-like (LOC109559066), mRNA}	{PF00038:Intermediate filament protein PF00038:Intermediate filament protein}
i0_HQ_Ad1_c20596/f2p0/553	{XP_014933428.1; PREDICTED: MOB-like protein phocein [Acinonyx jubatus]}	{sp|P61603|CH10_BOVIN; 10 kDa heat shock protein, mitochondrial OS=Bos taurus GN=HSPE1 PE=3 SV=2}	{pon:100937768; K04078 groES, HSPE1 chaperonin GroES - -}	{Hs4504523; KOG1641 Mitochondrial chaperonin O Posttranslational modification, protein turnover, chaperones ;}	{GO:0006457; protein folding; biological_process GO:0005737; cytoplasm; cellular_component}	{AK399705.1; Sus scrofa mRNA, clone: BMWN10031C09, expressed in bone marrow}	{PF00166:Chaperonin 10 Kd subunit}
i0_HQ_Ad1_c20610/f2p0/735	{XP_005291104.1; PREDICTED: 60S acidic ribosomal protein P1 [Chrysemys picta bellii]}	{sp|P18660|RLA1_CHICK; 60S acidic ribosomal protein P1 OS=Gallus gallus GN=RPLP1 PE=3 SV=1}	{pss:102454142; K02942 RP-LP1, RPLP1 large subunit ribosomal protein LP1 - ko03010; Genetic Information Processing; Translation; Ribosome}	{Hs4506669; KOG1762 60s acidic ribosomal protein P1 J Translation, ribosomal structure and biogenesis ;}	{GO:0006414; translational elongation; biological_process GO:0005840; ribosome; cellular_component GO:0005622; intracellular; cellular_component GO:0003735; structural constituent of ribosome; molecular_function}	{XM_005291047.2; PREDICTED: Chrysemys picta bellii ribosomal protein, large, P1 (RPLP1), mRNA}	{PF00428:60s Acidic ribosomal protein}
i0_HQ_Ad1_c20676/f2p0/948	{NA}	{NA}	{NA}	{NA}	{NA}	{NA}	{NA}
i0_HQ_Ad1_c2072/f2p0/954	{NP_001088075.1; PRELI domain containing 3B S homeolog [Xenopus laevis]}	{sp|Q58DB0|PLD3B_BOVIN; PRELI domain containing protein 3B OS=Bos taurus GN=PRELID3B PE=2 SV=1}	{mdo:100021376; - - - - -}	{Hs7705610; KOG3336 Predicted member of the intramitochondrial sorting protein family U Intracellular trafficking, secretion, and vesicular transport ;}	{NA}	{XM_010154455.1; PREDICTED: Eurypyga helias slowmo homolog 2 (Drosophila) (SLMO2), mRNA}	{NA}
i0_HQ_Ad1_c20774/f2p0/983	{NA}	{NA}	{NA}	{NA}	{NA}	{NA}	{NA}
i0_HQ_Ad1_c2087/f2p0/903	{NP_989364.1; annexin A1 [Xenopus tropicalis]}	{sp|P04083|ANXA1_HUMAN; Annexin A1 OS=Homo sapiens GN=ANXA1 PE=1 SV=2}	{asn:102377736; K17091 ANXA1 annexin A1 - -}	{Hs4502101; KOG0819 Annexin U Intracellular trafficking, secretion, and vesicular transport ;}	{NA}	{NA}	{NA}
i0_HQ_Ad1_c219/f18p0/878	{KFP05901.1; 60S ribosomal protein L8, partial [Calypte anna]}	{sp|Q6PBF0|RL8_XENTR; 60S ribosomal protein L8 OS=Xenopus tropicalis GN=rpl8 PE=2 SV=3}	{mgp:100544011; K02938 RP-L8e, RPL8 large subunit ribosomal protein L8e - ko03010; Genetic Information Processing; Translation; Ribosome}	{Hs4506663; KOG2309 60s ribosomal protein L2/L8 J Translation, ribosomal structure and biogenesis ;}	{GO:0003735; structural constituent of ribosome; molecular_function GO:0006412; translation; biological_process GO:0005840; ribosome; cellular_component GO:0005622; intracellular; cellular_component}	{XM_018556352.1; PREDICTED: Nanorana parkeri ribosomal protein L8 (RPL8), mRNA}	{PF00181:Ribosomal Proteins L2, RNA binding domain PF03947:Ribosomal Proteins L2, C-terminal domain}
i0_HQ_Ad1_c224/f16p0/650	{BAD30050.1; beta globin chain [Ambystoma mexicanum]}	{sp|P10785|HBB1_TRICR; Hemoglobin subunit beta-1 OS=Triturus cristatus GN=HBB1 PE=1 SV=1}	{rro:104662340; K16151 HBD hemoglobin subunit delta - -}	{Hs4504349; KOG3378 Globins and related hemoproteins C Energy production and conversion ;}	{GO:0020037; heme binding; molecular_function GO:0005506; iron ion binding; molecular_function}	{NA}	{PF00042:Globin}
i0_HQ_Ad1_c22457/f2p0/850	{AFQ59980.1; ferritin heavy chain [Andrias davidianus]}	{sp|P17663|FRIHB_XENLA; Ferritin heavy chain B OS=Xenopus laevis GN=fth1-b PE=2 SV=2}	{cpic:101937621; K00522 FTH1 ferritin heavy chain 1.16.3.2 ko04978; Organismal Systems; Digestive system; Mineral absorption; cpic:101937621; K00522 FTH1 ferritin heavy chain 1.16.3.2 ko04978; Organismal Systems; Digestive system; Mineral absorption}	{Hs22062367; KOG2332 Ferritin P Inorganic ion transport and metabolism ;}	{GO:0046872; metal ion binding; molecular_function GO:0008199; ferric iron binding; molecular_function GO:0016491; oxidoreductase activity; molecular_function GO:0055114; oxidation-reduction process; biological_process GO:0006879; cellular iron ion homeostasis; biological_process}	{KR063286.1; Andrias davidianus ferritin M subunit mRNA, complete cds}	{PF00210:Ferritin-like domain PF02915:Rubrerythrin}
i0_HQ_Ad1_c22690/f2p0/488	{NA}	{NA}	{NA}	{NA}	{NA}	{NA}	{NA}
i0_HQ_Ad1_c23103/f2p0/500	{NA}	{NA}	{NA}	{NA}	{NA}	{NA}	{NA}
i0_HQ_Ad1_c23135/f7p0/472	{NA}	{NA}	{NA}	{NA}	{NA}	{NA}	{NA}
i0_HQ_Ad1_c23446/f2p0/488	{NA}	{NA}	{NA}	{NA}	{NA}	{NA}	{NA}
i0_HQ_Ad1_c23648/f2p0/683	{APF30802.1; cytochrome c oxidase subunit 2 (mitochondrion) [Andrias davidianus]}	{sp|P00407|COX2_XENLA; Cytochrome c oxidase subunit 2 OS=Xenopus laevis GN=mt-co2 PE=3 SV=1}	{isc:IscW_ISCW016021; - - - - -}	{HsMi004; KOG4766 Uncharacterized conserved protein S Function unknown ;}	{NA}	{KX021912.1; Andrias davidianus mitochondrion, complete genome}	{NA}
i0_HQ_Ad1_c23662/f4p0/982	{AAC41383.1; RNA-binding protein AxRNBP [Ambystoma mexicanum]}	{sp|Q5RF83|CIRBP_PONAB; Cold-inducible RNA-binding protein OS=Pongo abelii GN=CIRBP PE=2 SV=1}	{gja:107107353; K13195 CIRBP cold-inducible RNA-binding protein - -}	{Hs4502847; KOG0118 FOG: RRM domain R General function prediction only ;}	{GO:0003676; nucleic acid binding; molecular_function}	{NA}	{PF00076:RNA recognition motif. (a.k.a. RRM, RBD, or RNP domain)}
i0_HQ_Ad1_c2371/f2p0/684	{XP_012429430.1; PREDICTED: galectin-3 [Taeniopygia guttata]}	{sp|P08699|LEG3_RAT; Galectin-3 OS=Rattus norvegicus GN=Lgals3 PE=1 SV=4}	{tgu:100229673; K06831 LGALS3 galectin-3 - -}	{Hs4504983; KOG3587 Galectin, galactose-binding lectin W Extracellular structures ;}	{GO:0030246; carbohydrate binding; molecular_function}	{NA}	{PF00337:Galactoside-binding lectin}
i0_HQ_Ad1_c23815/f2p1/955	{AGH15797.1; cold-induced RNA-binding protein [Pachytriton brevipes]}	{sp|Q14011|CIRBP_HUMAN; Cold-inducible RNA-binding protein OS=Homo sapiens GN=CIRBP PE=1 SV=1}	{cmy:102943926; K13195 CIRBP cold-inducible RNA-binding protein - -}	{Hs4502847; KOG0118 FOG: RRM domain R General function prediction only ;}	{GO:0003676; nucleic acid binding; molecular_function}	{NA}	{PF00076:RNA recognition motif. (a.k.a. RRM, RBD, or RNP domain)}
i0_HQ_Ad1_c24420/f2p5/995	{XP_007057559.1; PREDICTED: enoyl-CoA hydratase, mitochondrial-like [Chelonia mydas]}	{sp|Q8BH95|ECHM_MOUSE; Enoyl-CoA hydratase, mitochondrial OS=Mus musculus GN=Echs1 PE=1 SV=1}	{cmy:102934831; K07511 ECHS1 enoyl-CoA hydratase 4.2.1.17 ko01200; Metabolism; Global and overview maps; Carbon metabolism | ko01212; Metabolism; Global and overview maps; Fatty acid metabolism | ko00640; Metabolism; Carbohydrate metabolism; Propanoate metabolism | ko00650; Metabolism; Carbohydrate metabolism; Butanoate metabolism | ko00062; Metabolism; Lipid metabolism; Fatty acid elongation | k…	{Hs12707570; KOG1680 Enoyl-CoA hydratase I Lipid transport and metabolism ;}	{GO:0008152; NA GO:0003824; NA GO:0008233; peptidase activity; molecular_function GO:0006508; proteolysis; biological_process}	{XM_008175140.1; PREDICTED: Chrysemys picta bellii enoyl CoA hydratase, short chain, 1, mitochondrial (ECHS1), mRNA}	{PF00378:Enoyl-CoA hydratase/isomerase PF01343:Peptidase family S49}
i0_HQ_Ad1_c24589/f2p1/682	{APF30802.1; cytochrome c oxidase subunit 2 (mitochondrion) [Andrias davidianus]}	{sp|P00407|COX2_XENLA; Cytochrome c oxidase subunit 2 OS=Xenopus laevis GN=mt-co2 PE=3 SV=1}	{isc:IscW_ISCW016021; - - - - -}	{HsMi004; KOG4766 Uncharacterized conserved protein S Function unknown ;}	{NA}	{KX021912.1; Andrias davidianus mitochondrion, complete genome}	{NA}
i0_HQ_Ad1_c246/f3p0/881	{XP_019395182.1; PREDICTED: antileukoproteinase-like isoform X1 [Crocodylus porosus]}	{sp|A4K2Q7|WFDC5_OTOGA; WAP four-disulfide core domain protein 5 OS=Otolemur garnettii GN=WFDC5 PE=3 SV=1}	{NA}	{NA}	{GO:0030414; peptidase inhibitor activity; molecular_function GO:0005576; NA}	{NA}	{PF00095:WAP-type (Whey Acidic Protein) 'four-disulfide core'}
i0_HQ_Ad1_c24637/f3p0/997	{AAC41383.1; RNA-binding protein AxRNBP [Ambystoma mexicanum]}	{sp|O89086|RBM3_MOUSE; RNA-binding protein 3 OS=Mus musculus GN=Rbm3 PE=1 SV=1}	{bacu:103005359; K13186 RBM3 RNA-binding protein 3 - -; bacu:103005359; K13186 RBM3 RNA-binding protein 3 - -}	{Hs5803137; KOG0118 FOG: RRM domain R General function prediction only ;}	{GO:0003676; nucleic acid binding; molecular_function}	{NA}	{PF00076:RNA recognition motif. (a.k.a. RRM, RBD, or RNP domain)}
i0_HQ_Ad1_c24928/f5p0/509	{NA}	{NA}	{NA}	{NA}	{NA}	{NA}	{NA}
i0_HQ_Ad1_c24958/f2p0/983	{XP_018424440.1; PREDICTED: keratin, type II cytoskeletal 5-like [Nanorana parkeri]}	{sp|Q148H7|K2C79_BOVIN; Keratin, type II cytoskeletal 79 OS=Bos taurus GN=KRT79 PE=2 SV=1}	{xla:108708659; K07605 KRT2 type II keratin, basic - -}	{NA}	{NA}	{XM_018047719.1; PREDICTED: Capra hircus keratin 6A (KRT6A), mRNA}	{NA}
i0_HQ_Ad1_c24970/f2p0/836	{ALE30609.1; ferritin M subunit [Andrias davidianus]}	{sp|P17663|FRIHB_XENLA; Ferritin heavy chain B OS=Xenopus laevis GN=fth1-b PE=2 SV=2}	{cmy:102945606; K00522 FTH1 ferritin heavy chain 1.16.3.2 ko04978; Organismal Systems; Digestive system; Mineral absorption}	{Hs4503795; KOG2332 Ferritin P Inorganic ion transport and metabolism ;}	{GO:0046872; metal ion binding; molecular_function GO:0008199; ferric iron binding; molecular_function GO:0016491; oxidoreductase activity; molecular_function GO:0055114; oxidation-reduction process; biological_process GO:0006879; cellular iron ion homeostasis; biological_process}	{JX195179.1; Andrias davidianus ferritin heavy chain mRNA, complete cds}	{PF02915:Rubrerythrin PF00210:Ferritin-like domain}
i0_HQ_Ad1_c25018/f2p0/960	{AGH15797.1; cold-induced RNA-binding protein [Pachytriton brevipes]}	{sp|Q14011|CIRBP_HUMAN; Cold-inducible RNA-binding protein OS=Homo sapiens GN=CIRBP PE=1 SV=1}	{fch:102052984; K13195 CIRBP cold-inducible RNA-binding protein - -}	{Hs4502847; KOG0118 FOG: RRM domain R General function prediction only ;}	{GO:0008152; NA GO:0003676; nucleic acid binding; molecular_function GO:0006730; one-carbon metabolic process; biological_process GO:0016740; transferase activity; molecular_function}	{NA}	{PF13537:Glutamine amidotransferase domain PF02741:FTR, proximal lobe PF00076:RNA recognition motif. (a.k.a. RRM, RBD, or RNP domain)}
i0_HQ_Ad1_c25071/f2p0/496	{NA}	{NA}	{NA}	{NA}	{NA}	{KX021912.1; Andrias davidianus mitochondrion, complete genome}	{NA}
i0_HQ_Ad1_c25211/f2p0/982	{XP_018424440.1; PREDICTED: keratin, type II cytoskeletal 5-like [Nanorana parkeri]}	{sp|Q148H7|K2C79_BOVIN; Keratin, type II cytoskeletal 79 OS=Bos taurus GN=KRT79 PE=2 SV=1}	{xla:108708659; K07605 KRT2 type II keratin, basic - -}	{NA}	{GO:0005198; NA GO:0005882; intermediate filament; cellular_component}	{XM_018047719.1; PREDICTED: Capra hircus keratin 6A (KRT6A), mRNA}	{PF00038:Intermediate filament protein}
i0_HQ_Ad1_c25431/f2p0/278	{AEM37715.1; plasminogen, partial [Epinephelus bruneus]}	{NA}	{lgi:LOTGIDRAFT_202939; - - - - -}	{NA}	{NA}	{AB239574.1; Cynops pyrrhogaster 18S ribosomal RNA, partial sequence}	{NA}
i0_HQ_Ad1_c25436/f2p45/277	{AEM37715.1; plasminogen, partial [Epinephelus bruneus]}	{NA}	{lgi:LOTGIDRAFT_202939; - - - - -}	{NA}	{NA}	{AB239574.1; Cynops pyrrhogaster 18S ribosomal RNA, partial sequence}	{NA}
i0_HQ_Ad1_c25460/f2p0/279	{AEM37715.1; plasminogen, partial [Epinephelus bruneus]}	{NA}	{lgi:LOTGIDRAFT_202939; - - - - -}	{NA}	{NA}	{AB239574.1; Cynops pyrrhogaster 18S ribosomal RNA, partial sequence}	{NA}
i0_HQ_Ad1_c25487/f2p0/276	{AEM37715.1; plasminogen, partial [Epinephelus bruneus]}	{NA}	{lgi:LOTGIDRAFT_202939; - - - - -}	{NA}	{NA}	{AB239574.1; Cynops pyrrhogaster 18S ribosomal RNA, partial sequence}	{NA}
i0_HQ_Ad1_c255/f14p0/600	{NP_001085625.1; dynein, light chain, LC8-type 1 L homeolog [Xenopus laevis]}	{sp|O96860|DYL2_DROME; Dynein light chain 2, cytoplasmic OS=Drosophila melanogaster GN=Cdlc2 PE=3 SV=1}	{cmk:103182192; K10418 DYNLL dynein light chain LC8-type - ko04962; Organismal Systems; Excretory system; Vasopressin-regulated water reabsorption}	{7290522; KOG3430 Dynein light chain type 1 Z Cytoskeleton ;}	{NA}	{CR706623.2; Tetraodon nigroviridis full-length cDNA}	{NA}
i0_HQ_Ad1_c25507/f2p0/278	{AEM37715.1; plasminogen, partial [Epinephelus bruneus]}	{NA}	{lgi:LOTGIDRAFT_202939; - - - - -}	{NA}	{NA}	{AB239574.1; Cynops pyrrhogaster 18S ribosomal RNA, partial sequence}	{NA}
i0_HQ_Ad1_c257/f17p0/870	{AAH76693.1; LOC447981 protein, partial [Xenopus tropicalis]}	{sp|O57592|RL7A_TAKRU; 60S ribosomal protein L7a OS=Takifugu rubripes GN=rpl7a PE=3 SV=3}	{mdo:100018260; K02936 RP-L7Ae, RPL7A large subunit ribosomal protein L7Ae - ko03010; Genetic Information Processing; Translation; Ribosome}	{Hs4506661; KOG3166 60S ribosomal protein L7A J Translation, ribosomal structure and biogenesis ;}	{NA}	{NM_001078691.1; Xenopus tropicalis ribosomal protein L7a (rpl7a), mRNA}	{NA}
i0_HQ_Ad1_c2593/f3p0/984	{XP_018424440.1; PREDICTED: keratin, type II cytoskeletal 5-like [Nanorana parkeri]}	{sp|A5A6M8|K2C5_PANTR; Keratin, type II cytoskeletal 5 OS=Pan troglodytes GN=KRT5 PE=2 SV=1}	{oas:100303605; K07605 KRT2 type II keratin, basic - -}	{NA}	{GO:0005198; NA GO:0005882; intermediate filament; cellular_component GO:0005198; NA GO:0005882; intermediate filament; cellular_component}	{XM_018047719.1; PREDICTED: Capra hircus keratin 6A (KRT6A), mRNA}	{PF00038:Intermediate filament protein PF00038:Intermediate filament protein}
i0_HQ_Ad1_c27994/f2p0/681	{NA}	{NA}	{NA}	{NA}	{NA}	{NA}	{NA}
i0_HQ_Ad1_c2820/f2p5/488	{NP_001165070.1; COX17 homolog, cytochrome c oxidase assembly protein [Xenopus tropicalis]}	{sp|Q14061|COX17_HUMAN; Cytochrome c oxidase copper chaperone OS=Homo sapiens GN=COX17 PE=1 SV=2}	{phi:102105801; K02260 COX17 cytochrome c oxidase assembly protein subunit 17 - ko00190; Metabolism; Energy metabolism; Oxidative phosphorylation}	{Hs5031645; KOG3496 Cytochrome c oxidase assembly protein/Cu2+ chaperone COX17 O Posttranslational modification, protein turnover, chaperones ;}	{NA}	{NA}	{NA}
i0_HQ_Ad1_c28219/f12p0/577	{KYO30272.1; toll-like receptor 7 isoform A [Alligator mississippiensis]}	{sp|Q9DET5|TB15A_COTJA; Thymosin beta-15A homolog OS=Coturnix coturnix japonica PE=3 SV=3}	{asn:102372878; K05764 TMSB4 thymosin, beta 4 - ko04810; Cellular Processes; Cell motility; Regulation of actin cytoskeleton}	{Hs11496273; KOG4794 Thymosin beta N Cell motility ;}	{NA}	{NA}	{NA}
i0_HQ_Ad1_c28220/f10p0/980	{AGH15797.1; cold-induced RNA-binding protein [Pachytriton brevipes]}	{sp|Q14011|CIRBP_HUMAN; Cold-inducible RNA-binding protein OS=Homo sapiens GN=CIRBP PE=1 SV=1}	{phd:102315374; K13195 CIRBP cold-inducible RNA-binding protein - -}	{Hs4502847; KOG0118 FOG: RRM domain R General function prediction only ;}	{NA}	{NA}	{NA}
i0_HQ_Ad1_c28250/f2p0/507	{NA}	{NA}	{NA}	{NA}	{NA}	{NA}	{NA}
i0_HQ_Ad1_c28251/f4p0/686	{NA}	{NA}	{NA}	{NA}	{NA}	{NA}	{NA}
i0_HQ_Ad1_c28253/f3p0/839	{ALE30609.1; ferritin M subunit [Andrias davidianus]}	{sp|P17663|FRIHB_XENLA; Ferritin heavy chain B OS=Xenopus laevis GN=fth1-b PE=2 SV=2}	{cpic:101938985; K00522 FTH1 ferritin heavy chain 1.16.3.2 ko04978; Organismal Systems; Digestive system; Mineral absorption; cpic:101938985; K00522 FTH1 ferritin heavy chain 1.16.3.2 ko04978; Organismal Systems; Digestive system; Mineral absorption}	{Hs4503795; KOG2332 Ferritin P Inorganic ion transport and metabolism ;}	{GO:0006879; cellular iron ion homeostasis; biological_process GO:0055114; oxidation-reduction process; biological_process GO:0016491; oxidoreductase activity; molecular_function GO:0008199; ferric iron binding; molecular_function GO:0046872; metal ion binding; molecular_function GO:0008199; ferric iron binding; molecular_function GO:0046872; metal ion binding; molecular_function GO:0055114; oxid…	{JX195179.1; Andrias davidianus ferritin heavy chain mRNA, complete cds}	{PF02915:Rubrerythrin PF00210:Ferritin-like domain PF00210:Ferritin-like domain PF02915:Rubrerythrin}
i0_HQ_Ad1_c28261/f2p0/577	{NP_001290734.1; myosin, light chain 6, alkali, smooth muscle and non-muscle [Esox lucius]}	{sp|P02607|MYL6_CHICK; Myosin light polypeptide 6 OS=Gallus gallus GN=MYL6 PE=1 SV=3}	{ipu:108276089; K12751 MYL6 myosin light chain 6 - ko04530; Cellular Processes; Cellular community - eukaryotes; Tight junction | ko04921; Organismal Systems; Endocrine system; Oxytocin signaling pathway | ko04270; Organismal Systems; Circulatory system; Vascular smooth muscle contraction}	{Hs17986260; KOG0030 Myosin essential light chain, EF-Hand protein superfamily Z Cytoskeleton ;}	{NA}	{XM_010565178.1; PREDICTED: Haliaeetus leucocephalus myosin light polypeptide 6 (LOC104830344), mRNA}	{NA}
i0_HQ_Ad1_c28265/f3p0/691	{XP_013910243.1; PREDICTED: galectin-3 isoform X1 [Thamnophis sirtalis]}	{sp|P47953|LEG3_CRILO; Galectin-3 OS=Cricetulus longicaudatus GN=LGALS3 PE=2 SV=2}	{cge:100756046; K06831 LGALS3 galectin-3 - -}	{Hs4504983; KOG3587 Galectin, galactose-binding lectin W Extracellular structures ;}	{GO:0030246; carbohydrate binding; molecular_function}	{NA}	{PF00337:Galactoside-binding lectin}
i0_HQ_Ad1_c28308/f3p0/687	{NA}	{NA}	{NA}	{NA}	{NA}	{NA}	{NA}
i0_HQ_Ad1_c28322/f2p0/503	{NA}	{NA}	{NA}	{NA}	{NA}	{NA}	{NA}
i0_HQ_Ad1_c28347/f2p3/485	{NA}	{NA}	{NA}	{NA}	{NA}	{NA}	{NA}
i0_HQ_Ad1_c28352/f17p0/655	{NA}	{NA}	{NA}	{NA}	{NA}	{NA}	{NA}
i0_HQ_Ad1_c28358/f3p0/467	{ALB78320.1; NADH dehydrogenase subunit 2 (mitochondrion) [Andrias davidianus]}	{sp|Q9MIY9|NU2M_DANRE; NADH-ubiquinone oxidoreductase chain 2 OS=Danio rerio GN=mt-nd2 PE=3 SV=1}	{NA}	{NA}	{NA}	{KX021912.1; Andrias davidianus mitochondrion, complete genome}	{NA}
i0_HQ_Ad1_c28361/f3p0/366	{NP_001087354.1; ribosomal protein S28 pseudogene 9 S homeolog [Xenopus laevis]}	{sp|Q6PBK3|RS28_DANRE; 40S ribosomal protein S28 OS=Danio rerio GN=rps28 PE=3 SV=1}	{xla:108712659; K02979 RP-S28e, RPS28 small subunit ribosomal protein S28e - ko03010; Genetic Information Processing; Translation; Ribosome}	{Hs4506715; KOG3502 40S ribosomal protein S28 J Translation, ribosomal structure and biogenesis ;}	{NA}	{XM_007911214.1; PREDICTED: Callorhinchus milii ribosomal protein S28 (rps28), mRNA}	{NA}
i0_HQ_Ad1_c28367/f73p0/479	{NA}	{NA}	{NA}	{NA}	{NA}	{NA}	{NA}
i0_HQ_Ad1_c28370/f42p0/702	{NA}	{NA}	{NA}	{NA}	{GO:0005576; NA}	{NA}	{PF00087:Snake toxin}
i0_HQ_Ad1_c28379/f2p0/859	{AFQ59980.1; ferritin heavy chain [Andrias davidianus]}	{sp|P17663|FRIHB_XENLA; Ferritin heavy chain B OS=Xenopus laevis GN=fth1-b PE=2 SV=2}	{cpic:101937621; K00522 FTH1 ferritin heavy chain 1.16.3.2 ko04978; Organismal Systems; Digestive system; Mineral absorption; cpic:101937621; K00522 FTH1 ferritin heavy chain 1.16.3.2 ko04978; Organismal Systems; Digestive system; Mineral absorption}	{Hs22062367; KOG2332 Ferritin P Inorganic ion transport and metabolism ;}	{GO:0008199; ferric iron binding; molecular_function GO:0046872; metal ion binding; molecular_function GO:0006879; cellular iron ion homeostasis; biological_process GO:0055114; oxidation-reduction process; biological_process GO:0016491; oxidoreductase activity; molecular_function}	{KR063286.1; Andrias davidianus ferritin M subunit mRNA, complete cds}	{PF02915:Rubrerythrin PF00210:Ferritin-like domain}
i0_HQ_Ad1_c28387/f3p0/836	{NA}	{NA}	{NA}	{NA}	{NA}	{NA}	{NA}
i0_HQ_Ad1_c28388/f2p0/976	{XP_018424442.1; PREDICTED: keratin, type II cytoskeletal 6A-like [Nanorana parkeri]}	{sp|P02538|K2C6A_HUMAN; Keratin, type II cytoskeletal 6A OS=Homo sapiens GN=KRT6A PE=1 SV=3}	{phd:102340986; K07605 KRT2 type II keratin, basic - -}	{NA}	{GO:0005882; intermediate filament; cellular_component GO:0005198; NA}	{XM_018047719.1; PREDICTED: Capra hircus keratin 6A (KRT6A), mRNA}	{PF00038:Intermediate filament protein}
i0_HQ_Ad1_c28397/f2p0/516	{NA}	{NA}	{NA}	{NA}	{NA}	{NA}	{NA}
i0_HQ_Ad1_c28400/f2p0/915	{NA}	{NA}	{NA}	{NA}	{NA}	{NA}	{NA}
i0_HQ_Ad1_c28412/f2p0/481	{NA}	{NA}	{NA}	{NA}	{NA}	{KX021912.1; Andrias davidianus mitochondrion, complete genome}	{NA}
i0_HQ_Ad1_c28459/f39p0/835	{APF30804.1; ATP synthase F0 subunit 6 (mitochondrion) [Andrias davidianus]}	{sp|Q35920|ATP6_SALSA; ATP synthase subunit a OS=Salmo salar GN=mt-atp6 PE=3 SV=3}	{NA}	{HsMi001; KOG4665 ATP synthase F0 subunit 6 and related proteins C Energy production and conversion ;}	{NA}	{KX021912.1; Andrias davidianus mitochondrion, complete genome}	{NA}
i0_HQ_Ad1_c28463/f2p0/467	{APF30804.1; ATP synthase F0 subunit 6 (mitochondrion) [Andrias davidianus]}	{sp|Q35920|ATP6_SALSA; ATP synthase subunit a OS=Salmo salar GN=mt-atp6 PE=3 SV=3}	{NA}	{HsMi001; KOG4665 ATP synthase F0 subunit 6 and related proteins C Energy production and conversion ;}	{NA}	{KX021912.1; Andrias davidianus mitochondrion, complete genome}	{NA}
i0_HQ_Ad1_c28464/f37p0/449	{XP_018089084.1; PREDICTED: protein S100-G-like [Xenopus laevis]}	{NA}	{xtr:100494945; - - - - -}	{NA}	{NA}	{NA}	{NA}
i0_HQ_Ad1_c28548/f2p0/860	{AFQ59980.1; ferritin heavy chain [Andrias davidianus]}	{sp|P17663|FRIHB_XENLA; Ferritin heavy chain B OS=Xenopus laevis GN=fth1-b PE=2 SV=2}	{cpic:101938985; K00522 FTH1 ferritin heavy chain 1.16.3.2 ko04978; Organismal Systems; Digestive system; Mineral absorption; cpic:101938985; K00522 FTH1 ferritin heavy chain 1.16.3.2 ko04978; Organismal Systems; Digestive system; Mineral absorption}	{Hs4503795; KOG2332 Ferritin P Inorganic ion transport and metabolism ;}	{GO:0016491; oxidoreductase activity; molecular_function GO:0006879; cellular iron ion homeostasis; biological_process GO:0055114; oxidation-reduction process; biological_process GO:0008199; ferric iron binding; molecular_function GO:0046872; metal ion binding; molecular_function GO:0016491; oxidoreductase activity; molecular_function GO:0006879; cellular iron ion homeostasis; biological_process …	{KR063286.1; Andrias davidianus ferritin M subunit mRNA, complete cds}	{PF00210:Ferritin-like domain PF02915:Rubrerythrin PF02915:Rubrerythrin PF00210:Ferritin-like domain}
i0_HQ_Ad1_c28593/f18p0/691	{OCA26099.1; hypothetical protein XENTR_v90021336mg [Xenopus tropicalis]}	{sp|P47953|LEG3_CRILO; Galectin-3 OS=Cricetulus longicaudatus GN=LGALS3 PE=2 SV=2}	{pbi:103054487; K06831 LGALS3 galectin-3 - -}	{NA}	{NA}	{NA}	{NA}
i0_HQ_Ad1_c28601/f5p0/298	{AEA51113.1; 60S ribosomal protein L38, partial [Oryzias melastigma]}	{sp|Q32PB9|RL38_BOVIN; 60S ribosomal protein L38 OS=Bos taurus GN=RPL38 PE=3 SV=4}	{hai:109387192; - - - - -}	{Hs4506645; KOG3499 60S ribosomal protein L38 J Translation, ribosomal structure and biogenesis ;}	{NA}	{XM_015880188.1; PREDICTED: Coturnix japonica ribosomal protein L38 (RPL38), mRNA}	{NA}
i0_HQ_Ad1_c28607/f2p0/278	{AEM37715.1; plasminogen, partial [Epinephelus bruneus]}	{NA}	{lgi:LOTGIDRAFT_202939; - - - - -}	{NA}	{NA}	{AB239574.1; Cynops pyrrhogaster 18S ribosomal RNA, partial sequence}	{NA}
i0_HQ_Ad1_c28613/f12p0/995	{AAC41383.1; RNA-binding protein AxRNBP [Ambystoma mexicanum]}	{sp|W8E7I1|RBM3_CAPHI; RNA-binding protein 3 OS=Capra hircus GN=RBM3 PE=2 SV=2}	{bom:102272224; K13186 RBM3 RNA-binding protein 3 - -}	{Hs5803137; KOG0118 FOG: RRM domain R General function prediction only ;}	{NA}	{U71299.1; Ambystoma mexicanum RNA-binding protein AxRNBP (AxRNBP) mRNA, complete cds}	{NA}
i0_HQ_Ad1_c28615/f2p2/846	{ALE30609.1; ferritin M subunit [Andrias davidianus]}	{sp|P17663|FRIHB_XENLA; Ferritin heavy chain B OS=Xenopus laevis GN=fth1-b PE=2 SV=2}	{cpic:101938985; K00522 FTH1 ferritin heavy chain 1.16.3.2 ko04978; Organismal Systems; Digestive system; Mineral absorption; cpic:101938985; K00522 FTH1 ferritin heavy chain 1.16.3.2 ko04978; Organismal Systems; Digestive system; Mineral absorption}	{Hs4503795; KOG2332 Ferritin P Inorganic ion transport and metabolism ;}	{GO:0046872; metal ion binding; molecular_function GO:0008199; ferric iron binding; molecular_function GO:0016491; oxidoreductase activity; molecular_function GO:0006879; cellular iron ion homeostasis; biological_process GO:0055114; oxidation-reduction process; biological_process}	{JX195179.1; Andrias davidianus ferritin heavy chain mRNA, complete cds}	{PF02915:Rubrerythrin PF00210:Ferritin-like domain}
i0_HQ_Ad1_c28625/f3p0/517	{NA}	{NA}	{NA}	{NA}	{NA}	{NA}	{NA}
i0_HQ_Ad1_c28631/f2p0/693	{KFW10425.1; Galectin-3, partial [Eurypyga helias]}	{sp|P47953|LEG3_CRILO; Galectin-3 OS=Cricetulus longicaudatus GN=LGALS3 PE=2 SV=2}	{cge:100756046; K06831 LGALS3 galectin-3 - -}	{Hs4504983; KOG3587 Galectin, galactose-binding lectin W Extracellular structures ;}	{GO:0030246; carbohydrate binding; molecular_function}	{NA}	{PF00337:Galactoside-binding lectin}
i0_HQ_Ad1_c28644/f2p0/995	{AAC41383.1; RNA-binding protein AxRNBP [Ambystoma mexicanum]}	{sp|O89086|RBM3_MOUSE; RNA-binding protein 3 OS=Mus musculus GN=Rbm3 PE=1 SV=1}	{myd:102762891; K13186 RBM3 RNA-binding protein 3 - -}	{Hs5803137; KOG0118 FOG: RRM domain R General function prediction only ;}	{GO:0019855; calcium channel inhibitor activity; molecular_function GO:0005576; NA GO:0009405; pathogenesis; biological_process GO:0006952; defense response; biological_process GO:0003676; nucleic acid binding; molecular_function}	{U71299.1; Ambystoma mexicanum RNA-binding protein AxRNBP (AxRNBP) mRNA, complete cds}	{PF06357:Omega-atracotoxin PF00076:RNA recognition motif. (a.k.a. RRM, RBD, or RNP domain)}
i0_HQ_Ad1_c28658/f14p0/968	{NA}	{NA}	{NA}	{NA}	{NA}	{NA}	{NA}
i0_HQ_Ad1_c28669/f2p0/860	{AFQ59980.1; ferritin heavy chain [Andrias davidianus]}	{sp|P17663|FRIHB_XENLA; Ferritin heavy chain B OS=Xenopus laevis GN=fth1-b PE=2 SV=2}	{cpic:101937621; K00522 FTH1 ferritin heavy chain 1.16.3.2 ko04978; Organismal Systems; Digestive system; Mineral absorption; cpic:101937621; K00522 FTH1 ferritin heavy chain 1.16.3.2 ko04978; Organismal Systems; Digestive system; Mineral absorption}	{Hs22062367; KOG2332 Ferritin P Inorganic ion transport and metabolism ;}	{GO:0046872; metal ion binding; molecular_function GO:0008199; ferric iron binding; molecular_function GO:0006879; cellular iron ion homeostasis; biological_process GO:0055114; oxidation-reduction process; biological_process GO:0016491; oxidoreductase activity; molecular_function}	{KR063286.1; Andrias davidianus ferritin M subunit mRNA, complete cds}	{PF00210:Ferritin-like domain PF02915:Rubrerythrin}
i0_HQ_Ad1_c28683/f5p0/630	{XP_018423493.1; PREDICTED: myelin P2 protein-like [Nanorana parkeri]}	{sp|P55052|FABP5_BOVIN; Fatty acid-binding protein, epidermal OS=Bos taurus GN=FABP5 PE=1 SV=4}	{tgu:100223994; K08753 FABP4, aP2 fatty acid-binding protein 4, adipocyte - ko04923; Organismal Systems; Endocrine system; Regulation of lipolysis in adipocytes | ko03320; Organismal Systems; Endocrine system; PPAR signaling pathway}	{Hs4557581; KOG4015 Fatty acid-binding protein FABP I Lipid transport and metabolism ;}	{NA}	{NA}	{NA}
i0_HQ_Ad1_c28686/f2p0/840	{ALE30609.1; ferritin M subunit [Andrias davidianus]}	{sp|P17663|FRIHB_XENLA; Ferritin heavy chain B OS=Xenopus laevis GN=fth1-b PE=2 SV=2}	{cpic:101938985; K00522 FTH1 ferritin heavy chain 1.16.3.2 ko04978; Organismal Systems; Digestive system; Mineral absorption; cpic:101938985; K00522 FTH1 ferritin heavy chain 1.16.3.2 ko04978; Organismal Systems; Digestive system; Mineral absorption}	{Hs4503795; KOG2332 Ferritin P Inorganic ion transport and metabolism ;}	{GO:0008199; ferric iron binding; molecular_function GO:0046872; metal ion binding; molecular_function GO:0016491; oxidoreductase activity; molecular_function GO:0055114; oxidation-reduction process; biological_process GO:0006879; cellular iron ion homeostasis; biological_process}	{JX195179.1; Andrias davidianus ferritin heavy chain mRNA, complete cds}	{PF00210:Ferritin-like domain PF02915:Rubrerythrin}
i0_HQ_Ad1_c28694/f83p0/965	{AAC41383.1; RNA-binding protein AxRNBP [Ambystoma mexicanum]}	{sp|Q14011|CIRBP_HUMAN; Cold-inducible RNA-binding protein OS=Homo sapiens GN=CIRBP PE=1 SV=1}	{fca:101085782; K13195 CIRBP cold-inducible RNA-binding protein - -}	{Hs4502847; KOG0118 FOG: RRM domain R General function prediction only ;}	{GO:0003676; nucleic acid binding; molecular_function}	{XM_017839645.1; PREDICTED: Lepidothrix coronata RNA-binding protein 3-like (LOC108510007), mRNA}	{PF00076:RNA recognition motif. (a.k.a. RRM, RBD, or RNP domain)}
i0_HQ_Ad1_c28703/f2p0/980	{NA}	{NA}	{NA}	{NA}	{NA}	{NA}	{NA}
i0_HQ_Ad1_c28741/f2p0/677	{XP_013910243.1; PREDICTED: galectin-3 isoform X1 [Thamnophis sirtalis]}	{sp|P47953|LEG3_CRILO; Galectin-3 OS=Cricetulus longicaudatus GN=LGALS3 PE=2 SV=2}	{cge:100756046; K06831 LGALS3 galectin-3 - -}	{Hs4504983; KOG3587 Galectin, galactose-binding lectin W Extracellular structures ;}	{GO:0030246; carbohydrate binding; molecular_function}	{NA}	{PF00337:Galactoside-binding lectin}
i0_HQ_Ad1_c28810/f46p0/929	{XP_018428098.1; PREDICTED: uncharacterized protein LOC108800614 [Nanorana parkeri]}	{sp|P21158|CSGA_MYXXA; C-factor OS=Myxococcus xanthus GN=csgA PE=1 SV=1}	{amj:102570910; - - - - -}	{7290912; KOG1611 Predicted short chain-type dehydrogenase R General function prediction only ;}	{GO:0008152; NA GO:0016491; oxidoreductase activity; molecular_function}	{NA}	{PF00106:short chain dehydrogenase}
i0_HQ_Ad1_c28827/f27p8/599	{BAD30048.1; major alpha globin chain [Ambystoma mexicanum]}	{sp|P02014|HBA_TARGR; Hemoglobin subunit alpha OS=Taricha granulosa GN=HBA PE=1 SV=1}	{pale:102880941; K13822 HBA hemoglobin subunit alpha - ko05144; Human Diseases; Infectious diseases: Parasitic; Malaria | ko05143; Human Diseases; Infectious diseases: Parasitic; African trypanosomiasis}	{Hs4504345; KOG3378 Globins and related hemoproteins C Energy production and conversion ;}	{GO:0020037; heme binding; molecular_function GO:0005506; iron ion binding; molecular_function}	{NA}	{PF00042:Globin}
i0_HQ_Ad1_c28834/f2p0/835	{AFQ59980.1; ferritin heavy chain [Andrias davidianus]}	{sp|P17663|FRIHB_XENLA; Ferritin heavy chain B OS=Xenopus laevis GN=fth1-b PE=2 SV=2}	{cpic:101938985; K00522 FTH1 ferritin heavy chain 1.16.3.2 ko04978; Organismal Systems; Digestive system; Mineral absorption; cpic:101938985; K00522 FTH1 ferritin heavy chain 1.16.3.2 ko04978; Organismal Systems; Digestive system; Mineral absorption}	{Hs22062367; KOG2332 Ferritin P Inorganic ion transport and metabolism ;}	{GO:0046872; metal ion binding; molecular_function GO:0008199; ferric iron binding; molecular_function GO:0016491; oxidoreductase activity; molecular_function GO:0006879; cellular iron ion homeostasis; biological_process GO:0055114; oxidation-reduction process; biological_process}	{JX195179.1; Andrias davidianus ferritin heavy chain mRNA, complete cds}	{PF00210:Ferritin-like domain PF02915:Rubrerythrin}
i0_HQ_Ad1_c28840/f2p0/1000	{XP_018415031.1; PREDICTED: cold-inducible RNA-binding protein B-like isoform X3 [Nanorana parkeri]}	{sp|Q9DED4|CIRBB_XENLA; Cold-inducible RNA-binding protein B OS=Xenopus laevis GN=cirbp-b PE=1 SV=1}	{pbi:103051736; K13186 RBM3 RNA-binding protein 3 - -}	{Hs5803137; KOG0118 FOG: RRM domain R General function prediction only ;}	{NA}	{U71299.1; Ambystoma mexicanum RNA-binding protein AxRNBP (AxRNBP) mRNA, complete cds}	{NA}
i0_HQ_Ad1_c28901/f5p0/995	{AAC41383.1; RNA-binding protein AxRNBP [Ambystoma mexicanum]}	{sp|Q5RF83|CIRBP_PONAB; Cold-inducible RNA-binding protein OS=Pongo abelii GN=CIRBP PE=2 SV=1}	{csab:103233600; - - - - -; csab:103233600; K13195 CIRBP cold-inducible RNA-binding protein - -}	{Hs4502847; KOG0118 FOG: RRM domain R General function prediction only ;}	{GO:0003676; nucleic acid binding; molecular_function}	{NA}	{PF00076:RNA recognition motif. (a.k.a. RRM, RBD, or RNP domain)}
i0_HQ_Ad1_c28916/f2p0/996	{AAC41383.1; RNA-binding protein AxRNBP [Ambystoma mexicanum]}	{sp|O89086|RBM3_MOUSE; RNA-binding protein 3 OS=Mus musculus GN=Rbm3 PE=1 SV=1}	{myd:102762891; K13186 RBM3 RNA-binding protein 3 - -}	{Hs5803137; KOG0118 FOG: RRM domain R General function prediction only ;}	{GO:0003676; nucleic acid binding; molecular_function}	{U71299.1; Ambystoma mexicanum RNA-binding protein AxRNBP (AxRNBP) mRNA, complete cds}	{PF00076:RNA recognition motif. (a.k.a. RRM, RBD, or RNP domain)}
i0_HQ_Ad1_c28928/f2p0/453	{NA}	{NA}	{NA}	{NA}	{NA}	{KX021912.1; Andrias davidianus mitochondrion, complete genome}	{NA}
i0_HQ_Ad1_c28938/f2p0/992	{AAC41383.1; RNA-binding protein AxRNBP [Ambystoma mexicanum]}	{sp|O89086|RBM3_MOUSE; RNA-binding protein 3 OS=Mus musculus GN=Rbm3 PE=1 SV=1}	{umr:103663453; K13186 RBM3 RNA-binding protein 3 - -}	{Hs5803137; KOG0118 FOG: RRM domain R General function prediction only ;}	{NA}	{U71299.1; Ambystoma mexicanum RNA-binding protein AxRNBP (AxRNBP) mRNA, complete cds}	{NA}
i0_HQ_Ad1_c28941/f3p0/992	{AAC41383.1; RNA-binding protein AxRNBP [Ambystoma mexicanum]}	{sp|O89086|RBM3_MOUSE; RNA-binding protein 3 OS=Mus musculus GN=Rbm3 PE=1 SV=1}	{ngi:103741641; K13186 RBM3 RNA-binding protein 3 - -}	{Hs5803137; KOG0118 FOG: RRM domain R General function prediction only ;}	{NA}	{NA}	{NA}
i0_HQ_Ad1_c28952/f2p3/860	{AFQ59980.1; ferritin heavy chain [Andrias davidianus]}	{sp|P17663|FRIHB_XENLA; Ferritin heavy chain B OS=Xenopus laevis GN=fth1-b PE=2 SV=2}	{cpic:101938985; K00522 FTH1 ferritin heavy chain 1.16.3.2 ko04978; Organismal Systems; Digestive system; Mineral absorption; cpic:101938985; K00522 FTH1 ferritin heavy chain 1.16.3.2 ko04978; Organismal Systems; Digestive system; Mineral absorption}	{Hs4503795; KOG2332 Ferritin P Inorganic ion transport and metabolism ;}	{GO:0016491; oxidoreductase activity; molecular_function GO:0006879; cellular iron ion homeostasis; biological_process GO:0055114; oxidation-reduction process; biological_process GO:0008199; ferric iron binding; molecular_function GO:0046872; metal ion binding; molecular_function}	{KR063286.1; Andrias davidianus ferritin M subunit mRNA, complete cds}	{PF02915:Rubrerythrin PF00210:Ferritin-like domain}
i0_HQ_Ad1_c28954/f2p0/993	{AAC41383.1; RNA-binding protein AxRNBP [Ambystoma mexicanum]}	{sp|O89086|RBM3_MOUSE; RNA-binding protein 3 OS=Mus musculus GN=Rbm3 PE=1 SV=1}	{ngi:103741641; K13186 RBM3 RNA-binding protein 3 - -}	{Hs5803137; KOG0118 FOG: RRM domain R General function prediction only ;}	{NA}	{U71299.1; Ambystoma mexicanum RNA-binding protein AxRNBP (AxRNBP) mRNA, complete cds}	{NA}
i0_HQ_Ad1_c28955/f4p0/698	{XP_014341168.1; PREDICTED: galectin-3-like isoform X2 [Latimeria chalumnae]}	{sp|P47953|LEG3_CRILO; Galectin-3 OS=Cricetulus longicaudatus GN=LGALS3 PE=2 SV=2}	{lcm:102362544; K06831 LGALS3 galectin-3 - -}	{Hs21361354; KOG3587 Galectin, galactose-binding lectin W Extracellular structures ;}	{GO:0030246; carbohydrate binding; molecular_function}	{NA}	{PF00337:Galactoside-binding lectin}
i0_HQ_Ad1_c28970/f2p0/832	{AFQ59980.1; ferritin heavy chain [Andrias davidianus]}	{sp|P07229|FRI1_LITCT; Ferritin, higher subunit OS=Lithobates catesbeiana PE=1 SV=3}	{cmy:102943826; K00522 FTH1 ferritin heavy chain 1.16.3.2 ko04978; Organismal Systems; Digestive system; Mineral absorption}	{Hs22062367; KOG2332 Ferritin P Inorganic ion transport and metabolism ;}	{NA}	{JX195179.1; Andrias davidianus ferritin heavy chain mRNA, complete cds}	{NA}
i0_HQ_Ad1_c28971/f2p0/994	{AAC41383.1; RNA-binding protein AxRNBP [Ambystoma mexicanum]}	{sp|O89086|RBM3_MOUSE; RNA-binding protein 3 OS=Mus musculus GN=Rbm3 PE=1 SV=1}	{ngi:103741641; K13186 RBM3 RNA-binding protein 3 - -}	{Hs5803137; KOG0118 FOG: RRM domain R General function prediction only ;}	{GO:0003676; nucleic acid binding; molecular_function}	{U71299.1; Ambystoma mexicanum RNA-binding protein AxRNBP (AxRNBP) mRNA, complete cds}	{PF00076:RNA recognition motif. (a.k.a. RRM, RBD, or RNP domain)}
i0_HQ_Ad1_c29001/f3p0/998	{NA}	{NA}	{NA}	{NA}	{NA}	{KX021912.1; Andrias davidianus mitochondrion, complete genome}	{NA}
i0_HQ_Ad1_c29002/f3p0/988	{XP_017369962.1; PREDICTED: cold-inducible RNA-binding protein isoform X1 [Cebus capucinus imitator]}	{sp|Q5RF83|CIRBP_PONAB; Cold-inducible RNA-binding protein OS=Pongo abelii GN=CIRBP PE=2 SV=1}	{gja:107107353; K13195 CIRBP cold-inducible RNA-binding protein - -}	{Hs4502847; KOG0118 FOG: RRM domain R General function prediction only ;}	{NA}	{NA}	{NA}
i0_HQ_Ad1_c29017/f2p0/500	{NA}	{NA}	{NA}	{NA}	{NA}	{KX021912.1; Andrias davidianus mitochondrion, complete genome}	{NA}
i0_HQ_Ad1_c29034/f2p0/859	{AFQ59980.1; ferritin heavy chain [Andrias davidianus]}	{sp|P17663|FRIHB_XENLA; Ferritin heavy chain B OS=Xenopus laevis GN=fth1-b PE=2 SV=2}	{cpic:101938985; K00522 FTH1 ferritin heavy chain 1.16.3.2 ko04978; Organismal Systems; Digestive system; Mineral absorption; cpic:101938985; K00522 FTH1 ferritin heavy chain 1.16.3.2 ko04978; Organismal Systems; Digestive system; Mineral absorption}	{Hs22062367; KOG2332 Ferritin P Inorganic ion transport and metabolism ;}	{GO:0046872; metal ion binding; molecular_function GO:0008199; ferric iron binding; molecular_function GO:0055114; oxidation-reduction process; biological_process GO:0006879; cellular iron ion homeostasis; biological_process GO:0016491; oxidoreductase activity; molecular_function}	{KR063286.1; Andrias davidianus ferritin M subunit mRNA, complete cds}	{PF00210:Ferritin-like domain PF02915:Rubrerythrin}
i0_HQ_Ad1_c29036/f2p0/990	{NA}	{NA}	{NA}	{NA}	{NA}	{NA}	{NA}
i0_HQ_Ad1_c29048/f2p0/653	{NA}	{NA}	{NA}	{NA}	{GO:0005024; transforming growth factor beta receptor activity; molecular_function GO:0004675; transmembrane receptor protein serine/threonine kinase activity; molecular_function GO:0016020; membrane; cellular_component}	{NA}	{PF01064:Activin types I and II receptor domain}
i0_HQ_Ad1_c29064/f2p0/482	{NA}	{NA}	{NA}	{NA}	{NA}	{KX021912.1; Andrias davidianus mitochondrion, complete genome}	{NA}
i0_HQ_Ad1_c2908/f2p0/593	{NA}	{NA}	{NA}	{NA}	{NA}	{NA}	{NA}
i0_HQ_Ad1_c29099/f2p0/996	{AAC41383.1; RNA-binding protein AxRNBP [Ambystoma mexicanum]}	{sp|O89086|RBM3_MOUSE; RNA-binding protein 3 OS=Mus musculus GN=Rbm3 PE=1 SV=1}	{aml:100473106; K13186 RBM3 RNA-binding protein 3 - -}	{Hs5803137; KOG0118 FOG: RRM domain R General function prediction only ;}	{GO:0003676; nucleic acid binding; molecular_function}	{U71299.1; Ambystoma mexicanum RNA-binding protein AxRNBP (AxRNBP) mRNA, complete cds}	{PF00076:RNA recognition motif. (a.k.a. RRM, RBD, or RNP domain)}
i0_HQ_Ad1_c29108/f2p0/652	{NA}	{NA}	{NA}	{NA}	{NA}	{NA}	{NA}
i0_HQ_Ad1_c29124/f2p0/976	{NA}	{NA}	{NA}	{NA}	{NA}	{KX021912.1; Andrias davidianus mitochondrion, complete genome}	{NA}
i0_HQ_Ad1_c29145/f2p0/841	{AFQ59980.1; ferritin heavy chain [Andrias davidianus]}	{sp|P17663|FRIHB_XENLA; Ferritin heavy chain B OS=Xenopus laevis GN=fth1-b PE=2 SV=2}	{cpic:101937621; K00522 FTH1 ferritin heavy chain 1.16.3.2 ko04978; Organismal Systems; Digestive system; Mineral absorption; cpic:101937621; K00522 FTH1 ferritin heavy chain 1.16.3.2 ko04978; Organismal Systems; Digestive system; Mineral absorption}	{Hs22062367; KOG2332 Ferritin P Inorganic ion transport and metabolism ;}	{NA}	{JX195179.1; Andrias davidianus ferritin heavy chain mRNA, complete cds}	{NA}
i0_HQ_Ad1_c29146/f2p0/832	{AFQ59980.1; ferritin heavy chain [Andrias davidianus]}	{sp|P17663|FRIHB_XENLA; Ferritin heavy chain B OS=Xenopus laevis GN=fth1-b PE=2 SV=2}	{cmy:102944265; K00522 FTH1 ferritin heavy chain 1.16.3.2 ko04978; Organismal Systems; Digestive system; Mineral absorption}	{Hs22062367; KOG2332 Ferritin P Inorganic ion transport and metabolism ;}	{GO:0006879; cellular iron ion homeostasis; biological_process GO:0008199; ferric iron binding; molecular_function}	{JX195179.1; Andrias davidianus ferritin heavy chain mRNA, complete cds}	{PF00210:Ferritin-like domain}
i0_HQ_Ad1_c29154/f3p0/503	{NA}	{NA}	{NA}	{NA}	{GO:0018142; protein-DNA covalent cross-linking; biological_process GO:0016888; endodeoxyribonuclease activity, producing 5'-phosphomonoesters; molecular_function GO:0042624; ATPase activity, uncoupled; molecular_function GO:0016779; nucleotidyltransferase activity; molecular_function GO:0006260; DNA replication; biological_process}	{NA}	{PF02407:Putative viral replication protein}
i0_HQ_Ad1_c29157/f2p0/502	{NA}	{NA}	{NA}	{NA}	{NA}	{NA}	{NA}
i0_HQ_Ad1_c29181/f2p0/839	{AFQ59980.1; ferritin heavy chain [Andrias davidianus]}	{sp|P17663|FRIHB_XENLA; Ferritin heavy chain B OS=Xenopus laevis GN=fth1-b PE=2 SV=2}	{cmy:102943826; K00522 FTH1 ferritin heavy chain 1.16.3.2 ko04978; Organismal Systems; Digestive system; Mineral absorption}	{Hs22062367; KOG2332 Ferritin P Inorganic ion transport and metabolism ;}	{NA}	{JX195179.1; Andrias davidianus ferritin heavy chain mRNA, complete cds}	{NA}
i0_HQ_Ad1_c29188/f2p0/827	{ALE30609.1; ferritin M subunit [Andrias davidianus]}	{sp|P17663|FRIHB_XENLA; Ferritin heavy chain B OS=Xenopus laevis GN=fth1-b PE=2 SV=2}	{cpic:101938985; K00522 FTH1 ferritin heavy chain 1.16.3.2 ko04978; Organismal Systems; Digestive system; Mineral absorption; cpic:101938985; K00522 FTH1 ferritin heavy chain 1.16.3.2 ko04978; Organismal Systems; Digestive system; Mineral absorption}	{Hs4503795; KOG2332 Ferritin P Inorganic ion transport and metabolism ;}	{GO:0006276; plasmid maintenance; biological_process GO:0046872; metal ion binding; molecular_function GO:0008199; ferric iron binding; molecular_function GO:0016491; oxidoreductase activity; molecular_function GO:0006879; cellular iron ion homeostasis; biological_process GO:0055114; oxidation-reduction process; biological_process GO:0016491; oxidoreductase activity; molecular_function GO:0006879…	{JX195179.1; Andrias davidianus ferritin heavy chain mRNA, complete cds}	{PF02915:Rubrerythrin PF00210:Ferritin-like domain PF02387:IncFII RepA protein family PF00210:Ferritin-like domain PF02387:IncFII RepA protein family PF02915:Rubrerythrin PF02915:Rubrerythrin PF02387:IncFII RepA protein family PF00210:Ferritin-like domain}
i0_HQ_Ad1_c29191/f2p0/459	{Q9YIB4.1; RecName: Full=Collagen alpha-1(I) chain; AltName: Full=Alpha-1 type I collagen; Flags: Precursor}	{sp|Q9YIB4|CO1A1_CYNPY; Collagen alpha-1(I) chain OS=Cynops pyrrhogaster GN=COL1A1 PE=2 SV=1}	{lcm:102349893; K06236 COL1A collagen, type I, alpha - ko04151; Environmental Information Processing; Signal transduction; PI3K-Akt signaling pathway | ko04512; Environmental Information Processing; Signaling molecules and interaction; ECM-receptor interaction | ko04510; Cellular Processes; Cellular community - eukaryotes; Focal adhesion | ko04611; Organismal Systems; Immune system; Platelet acti…	{Hs4502945; KOG3544 Collagens (type IV and type XIII), and related proteins W Extracellular structures ;}	{NA}	{AB015438.1; Cynops pyrrhogaster mRNA for alpha 1 type I collagen, complete cds}	{NA}
i0_HQ_Ad1_c29203/f3p0/858	{ALE30609.1; ferritin M subunit [Andrias davidianus]}	{sp|P17663|FRIHB_XENLA; Ferritin heavy chain B OS=Xenopus laevis GN=fth1-b PE=2 SV=2}	{cpic:101938985; K00522 FTH1 ferritin heavy chain 1.16.3.2 ko04978; Organismal Systems; Digestive system; Mineral absorption; cpic:101938985; K00522 FTH1 ferritin heavy chain 1.16.3.2 ko04978; Organismal Systems; Digestive system; Mineral absorption}	{Hs4503795; KOG2332 Ferritin P Inorganic ion transport and metabolism ;}	{NA}	{KR063286.1; Andrias davidianus ferritin M subunit mRNA, complete cds}	{NA}
i0_HQ_Ad1_c29229/f2p0/511	{NA}	{NA}	{NA}	{NA}	{NA}	{NA}	{NA}
i0_HQ_Ad1_c29241/f3p0/688	{XP_008122189.1; PREDICTED: galectin-8 [Anolis carolinensis]}	{sp|O00214|LEG8_HUMAN; Galectin-8 OS=Homo sapiens GN=LGALS8 PE=1 SV=4}	{cjo:107311392; K06832 LGALS8 galectin-8 - -}	{Hs21361354; KOG3587 Galectin, galactose-binding lectin W Extracellular structures ;}	{NA}	{NA}	{NA}
i0_HQ_Ad1_c29252/f2p0/496	{NA}	{NA}	{NA}	{NA}	{NA}	{NA}	{NA}
i0_HQ_Ad1_c29259/f2p0/995	{AAC41383.1; RNA-binding protein AxRNBP [Ambystoma mexicanum]}	{sp|O89086|RBM3_MOUSE; RNA-binding protein 3 OS=Mus musculus GN=Rbm3 PE=1 SV=1}	{ptg:102960343; K13186 RBM3 RNA-binding protein 3 - -}	{Hs5803137; KOG0118 FOG: RRM domain R General function prediction only ;}	{NA}	{U71299.1; Ambystoma mexicanum RNA-binding protein AxRNBP (AxRNBP) mRNA, complete cds}	{NA}
i0_HQ_Ad1_c29267/f2p0/857	{AFQ59980.1; ferritin heavy chain [Andrias davidianus]}	{sp|P17663|FRIHB_XENLA; Ferritin heavy chain B OS=Xenopus laevis GN=fth1-b PE=2 SV=2}	{cpic:101937621; K00522 FTH1 ferritin heavy chain 1.16.3.2 ko04978; Organismal Systems; Digestive system; Mineral absorption; cpic:101937621; K00522 FTH1 ferritin heavy chain 1.16.3.2 ko04978; Organismal Systems; Digestive system; Mineral absorption}	{Hs22062367; KOG2332 Ferritin P Inorganic ion transport and metabolism ;}	{GO:0046872; metal ion binding; molecular_function GO:0008199; ferric iron binding; molecular_function GO:0016491; oxidoreductase activity; molecular_function GO:0006879; cellular iron ion homeostasis; biological_process GO:0055114; oxidation-reduction process; biological_process}	{KR063286.1; Andrias davidianus ferritin M subunit mRNA, complete cds}	{PF02915:Rubrerythrin PF00210:Ferritin-like domain}
i0_HQ_Ad1_c29278/f2p0/991	{AAC41383.1; RNA-binding protein AxRNBP [Ambystoma mexicanum]}	{sp|O89086|RBM3_MOUSE; RNA-binding protein 3 OS=Mus musculus GN=Rbm3 PE=1 SV=1}	{myb:102242256; K13186 RBM3 RNA-binding protein 3 - -}	{Hs5803137; KOG0118 FOG: RRM domain R General function prediction only ;}	{NA}	{U71299.1; Ambystoma mexicanum RNA-binding protein AxRNBP (AxRNBP) mRNA, complete cds}	{NA}
i0_HQ_Ad1_c29303/f2p0/997	{AAC41383.1; RNA-binding protein AxRNBP [Ambystoma mexicanum]}	{sp|Q14011|CIRBP_HUMAN; Cold-inducible RNA-binding protein OS=Homo sapiens GN=CIRBP PE=1 SV=1}	{csab:103233600; - - - - -; csab:103233600; K13195 CIRBP cold-inducible RNA-binding protein - -}	{Hs4502847; KOG0118 FOG: RRM domain R General function prediction only ;}	{NA}	{U71299.1; Ambystoma mexicanum RNA-binding protein AxRNBP (AxRNBP) mRNA, complete cds}	{NA}
i0_HQ_Ad1_c29410/f2p0/284	{NA}	{NA}	{NA}	{NA}	{NA}	{NA}	{NA}
i0_HQ_Ad1_c29667/f2p0/492	{NA}	{NA}	{NA}	{NA}	{NA}	{KX021912.1; Andrias davidianus mitochondrion, complete genome}	{NA}
i0_HQ_Ad1_c29743/f2p0/688	{XP_012429430.1; PREDICTED: galectin-3 [Taeniopygia guttata]}	{sp|O00214|LEG8_HUMAN; Galectin-8 OS=Homo sapiens GN=LGALS8 PE=1 SV=4}	{tgu:100229673; K06831 LGALS3 galectin-3 - -}	{Hs21361354; KOG3587 Galectin, galactose-binding lectin W Extracellular structures ;}	{NA}	{NA}	{NA}
i0_HQ_Ad1_c3000/f2p0/882	{XP_019386076.1; PREDICTED: tumor necrosis factor receptor superfamily member 19L isoform X2 [Crocodylus porosus]}	{sp|Q8BX43|TR19L_MOUSE; Tumor necrosis factor receptor superfamily member 19L OS=Mus musculus GN=Relt PE=2 SV=2}	{acs:103280260; K05156 TNFRSF19L, RELT tumor necrosis factor receptor superfamily member 19-like - ko04060; Environmental Information Processing; Signaling molecules and interaction; Cytokine-cytokine receptor interaction}	{NA}	{GO:0005515; protein binding; molecular_function}	{NA}	{PF00020:TNFR/NGFR cysteine-rich region}
i0_HQ_Ad1_c30434/f3p0/648	{NA}	{NA}	{NA}	{NA}	{GO:0019033; viral tegument; cellular_component}	{NA}	{PF06072:Alphaherpesvirus tegument protein US9}
i0_HQ_Ad1_c30537/f5p0/845	{ALE30610.1; ferritin L subunit [Andrias davidianus]}	{sp|Q7SXA5|FRIL_XENLA; Ferritin light chain, oocyte isoform OS=Xenopus laevis PE=1 SV=1}	{acs:100553928; K00522 FTH1 ferritin heavy chain 1.16.3.2 ko04978; Organismal Systems; Digestive system; Mineral absorption}	{Hs22062367; KOG2332 Ferritin P Inorganic ion transport and metabolism ;}	{GO:0008199; ferric iron binding; molecular_function GO:0006879; cellular iron ion homeostasis; biological_process}	{KR063287.1; Andrias davidianus ferritin L subunit mRNA, complete cds}	{PF00210:Ferritin-like domain}
i0_HQ_Ad1_c310/f12p0/950	{NP_001088849.1; mitochondrial pyruvate carrier 1 S homeolog [Xenopus laevis]}	{sp|Q3ZCG2|MPC1_BOVIN; Mitochondrial pyruvate carrier 1 OS=Bos taurus GN=MPC1 PE=1 SV=1}	{pbi:103062423; - - - - -}	{Hs7706369; KOG1590 Uncharacterized conserved protein S Function unknown ;}	{GO:0006850; mitochondrial pyruvate transport; biological_process GO:0005743; mitochondrial inner membrane; cellular_component}	{AJ720724.1; Gallus gallus mRNA for hypothetical protein, clone 24c15}	{PF03650:Uncharacterised protein family (UPF0041)}
i0_HQ_Ad1_c31023/f2p0/581	{AAA49613.1; minor alpha-globin chain, partial [Pleurodeles waltl]}	{sp|P06640|HBA2_PLEWA; Hemoglobin subunit alpha-2 (Fragment) OS=Pleurodeles waltl PE=2 SV=1}	{bom:102268919; K13822 HBA hemoglobin subunit alpha - ko05144; Human Diseases; Infectious diseases: Parasitic; Malaria | ko05143; Human Diseases; Infectious diseases: Parasitic; African trypanosomiasis}	{Hs4504345; KOG3378 Globins and related hemoproteins C Energy production and conversion ;}	{NA}	{NA}	{NA}
i0_HQ_Ad1_c31061/f2p0/843	{AFQ59980.1; ferritin heavy chain [Andrias davidianus]}	{sp|P17663|FRIHB_XENLA; Ferritin heavy chain B OS=Xenopus laevis GN=fth1-b PE=2 SV=2}	{cpic:101938985; K00522 FTH1 ferritin heavy chain 1.16.3.2 ko04978; Organismal Systems; Digestive system; Mineral absorption; cpic:101938985; K00522 FTH1 ferritin heavy chain 1.16.3.2 ko04978; Organismal Systems; Digestive system; Mineral absorption}	{Hs4503795; KOG2332 Ferritin P Inorganic ion transport and metabolism ;}	{GO:0055114; oxidation-reduction process; biological_process GO:0006879; cellular iron ion homeostasis; biological_process GO:0016491; oxidoreductase activity; molecular_function GO:0046872; metal ion binding; molecular_function GO:0008199; ferric iron binding; molecular_function GO:0046872; metal ion binding; molecular_function GO:0008199; ferric iron binding; molecular_function GO:0006879; cell…	{JX195179.1; Andrias davidianus ferritin heavy chain mRNA, complete cds}	{PF02915:Rubrerythrin PF00210:Ferritin-like domain PF02915:Rubrerythrin PF00210:Ferritin-like domain}
i0_HQ_Ad1_c312/f17p0/903	{XP_018101846.1; PREDICTED: serine/arginine-rich splicing factor 3 isoform X1 [Xenopus laevis]}	{sp|P84103|SRSF3_HUMAN; Serine/arginine-rich splicing factor 3 OS=Homo sapiens GN=SRSF3 PE=1 SV=1}	{xla:108708069; K12892 SFRS3 splicing factor, arginine/serine-rich 3 - ko03040; Genetic Information Processing; Transcription; Spliceosome | ko05168; Human Diseases; Infectious diseases: Viral; Herpes simplex infection}	{Hs4506901; KOG0107 Alternative splicing factor SRp20/9G8 (RRM superfamily) A RNA processing and modification ;}	{GO:0003676; nucleic acid binding; molecular_function}	{XM_019513911.1; PREDICTED: Gavialis gangeticus serine and arginine rich splicing factor 3 (SRSF3), mRNA}	{PF00076:RNA recognition motif. (a.k.a. RRM, RBD, or RNP domain)}
i0_HQ_Ad1_c313/f14p0/749	{ELR45816.1; 60S ribosomal protein L10, partial [Bos mutus]}	{sp|Q9XSI3|RL10_BOVIN; 60S ribosomal protein L10 OS=Bos taurus GN=RPL10 PE=2 SV=4}	{chx:102187639; K02866 RP-L10e, RPL10 large subunit ribosomal protein L10e - ko03010; Genetic Information Processing; Translation; Ribosome}	{Hs5174431; KOG0857 60s ribosomal protein L10 J Translation, ribosomal structure and biogenesis ;}	{GO:0005840; ribosome; cellular_component GO:0006412; translation; biological_process GO:0003735; structural constituent of ribosome; molecular_function}	{XM_007669655.2; PREDICTED: Ornithorhynchus anatinus ribosomal protein L10 (RPL10), mRNA}	{PF00252:Ribosomal protein L16p/L10e}
i0_HQ_Ad1_c31310/f2p0/889	{NA}	{NA}	{NA}	{NA}	{NA}	{KX021912.1; Andrias davidianus mitochondrion, complete genome}	{NA}
i0_HQ_Ad1_c31492/f2p0/809	{NA}	{NA}	{NA}	{NA}	{NA}	{NA}	{NA}
i0_HQ_Ad1_c31623/f2p0/837	{AFQ59980.1; ferritin heavy chain [Andrias davidianus]}	{sp|P17663|FRIHB_XENLA; Ferritin heavy chain B OS=Xenopus laevis GN=fth1-b PE=2 SV=2}	{cpic:101937621; K00522 FTH1 ferritin heavy chain 1.16.3.2 ko04978; Organismal Systems; Digestive system; Mineral absorption; cpic:101937621; K00522 FTH1 ferritin heavy chain 1.16.3.2 ko04978; Organismal Systems; Digestive system; Mineral absorption}	{Hs22062367; KOG2332 Ferritin P Inorganic ion transport and metabolism ;}	{GO:0008199; ferric iron binding; molecular_function GO:0046872; metal ion binding; molecular_function GO:0016491; oxidoreductase activity; molecular_function GO:0006879; cellular iron ion homeostasis; biological_process GO:0055114; oxidation-reduction process; biological_process}	{JX195179.1; Andrias davidianus ferritin heavy chain mRNA, complete cds}	{PF02915:Rubrerythrin PF00210:Ferritin-like domain}
i0_HQ_Ad1_c323/f12p0/993	{NP_001108284.1; uncharacterized protein LOC100137677 [Xenopus laevis]}	{sp|P30042|ES1_HUMAN; ES1 protein homolog, mitochondrial OS=Homo sapiens GN=C21orf33 PE=1 SV=3}	{xtr:100490530; - - - - -}	{NA}	{NA}	{XM_003203265.2; PREDICTED: Meleagris gallopavo ES1 protein homolog, mitochondrial-like (LOC100547098), transcript variant X1, mRNA}	{NA}
i0_HQ_Ad1_c33853/f4p0/988	{AAC41383.1; RNA-binding protein AxRNBP [Ambystoma mexicanum]}	{sp|O89086|RBM3_MOUSE; RNA-binding protein 3 OS=Mus musculus GN=Rbm3 PE=1 SV=1}	{bacu:103005359; K13186 RBM3 RNA-binding protein 3 - -; bacu:103005359; K13186 RBM3 RNA-binding protein 3 - -}	{Hs5803137; KOG0118 FOG: RRM domain R General function prediction only ;}	{GO:0003676; nucleic acid binding; molecular_function}	{U71299.1; Ambystoma mexicanum RNA-binding protein AxRNBP (AxRNBP) mRNA, complete cds}	{PF00076:RNA recognition motif. (a.k.a. RRM, RBD, or RNP domain)}
i0_HQ_Ad1_c33859/f3p0/838	{AFQ59980.1; ferritin heavy chain [Andrias davidianus]}	{sp|P17663|FRIHB_XENLA; Ferritin heavy chain B OS=Xenopus laevis GN=fth1-b PE=2 SV=2}	{cpic:101937621; K00522 FTH1 ferritin heavy chain 1.16.3.2 ko04978; Organismal Systems; Digestive system; Mineral absorption; cpic:101937621; K00522 FTH1 ferritin heavy chain 1.16.3.2 ko04978; Organismal Systems; Digestive system; Mineral absorption}	{Hs22062367; KOG2332 Ferritin P Inorganic ion transport and metabolism ;}	{GO:0006879; cellular iron ion homeostasis; biological_process GO:0008199; ferric iron binding; molecular_function}	{JX195179.1; Andrias davidianus ferritin heavy chain mRNA, complete cds}	{PF00210:Ferritin-like domain}
i0_HQ_Ad1_c33861/f4p0/841	{AFQ59980.1; ferritin heavy chain [Andrias davidianus]}	{sp|P17663|FRIHB_XENLA; Ferritin heavy chain B OS=Xenopus laevis GN=fth1-b PE=2 SV=2}	{cpic:101938985; K00522 FTH1 ferritin heavy chain 1.16.3.2 ko04978; Organismal Systems; Digestive system; Mineral absorption; cpic:101938985; K00522 FTH1 ferritin heavy chain 1.16.3.2 ko04978; Organismal Systems; Digestive system; Mineral absorption}	{Hs4503795; KOG2332 Ferritin P Inorganic ion transport and metabolism ;}	{GO:0055114; oxidation-reduction process; biological_process GO:0006879; cellular iron ion homeostasis; biological_process GO:0016491; oxidoreductase activity; molecular_function GO:0046872; metal ion binding; molecular_function GO:0008199; ferric iron binding; molecular_function}	{JX195179.1; Andrias davidianus ferritin heavy chain mRNA, complete cds}	{PF02915:Rubrerythrin PF00210:Ferritin-like domain}
i0_HQ_Ad1_c33869/f3p0/694	{P47953.2; RecName: Full=Galectin-3; Short=Gal-3; AltName: Full=35 kDa lectin; AltName: Full=CBP30; AltName: Full=Carbohydrate-binding protein 35; Short=CBP 35; AltName: Full=Galactose-specific lectin 3; AltName: Full=IgE-binding protein; AltName: Full=Laminin-binding protein; AltName: Full=Lectin L-29; AltName: Full=Mac-2 antigen}	{sp|P47953|LEG3_CRILO; Galectin-3 OS=Cricetulus longicaudatus GN=LGALS3 PE=2 SV=2}	{cge:100756046; K06831 LGALS3 galectin-3 - -}	{Hs4504983; KOG3587 Galectin, galactose-binding lectin W Extracellular structures ;}	{GO:0030246; carbohydrate binding; molecular_function}	{NA}	{PF00337:Galactoside-binding lectin}
i0_HQ_Ad1_c33874/f5p0/512	{NA}	{NA}	{NA}	{NA}	{NA}	{NA}	{NA}
i0_HQ_Ad1_c33884/f3p1/509	{NA}	{NA}	{NA}	{NA}	{NA}	{NA}	{NA}
i0_HQ_Ad1_c33894/f2p0/497	{NA}	{NA}	{NA}	{NA}	{NA}	{KX021912.1; Andrias davidianus mitochondrion, complete genome}	{NA}
i0_HQ_Ad1_c33904/f2p0/506	{NA}	{NA}	{NA}	{NA}	{NA}	{NA}	{NA}
i0_HQ_Ad1_c33914/f2p0/692	{XP_017371305.1; PREDICTED: galectin-3 [Cebus capucinus imitator]}	{sp|P47953|LEG3_CRILO; Galectin-3 OS=Cricetulus longicaudatus GN=LGALS3 PE=2 SV=2}	{cge:100756046; K06831 LGALS3 galectin-3 - -}	{Hs4504983; KOG3587 Galectin, galactose-binding lectin W Extracellular structures ;}	{NA}	{NA}	{NA}
i0_HQ_Ad1_c33916/f2p0/685	{XP_012429430.1; PREDICTED: galectin-3 [Taeniopygia guttata]}	{sp|P08699|LEG3_RAT; Galectin-3 OS=Rattus norvegicus GN=Lgals3 PE=1 SV=4}	{tgu:100229673; K06831 LGALS3 galectin-3 - -}	{Hs4504983; KOG3587 Galectin, galactose-binding lectin W Extracellular structures ;}	{GO:0030246; carbohydrate binding; molecular_function}	{NA}	{PF00337:Galactoside-binding lectin}
i0_HQ_Ad1_c33917/f2p0/685	{ETE73936.1; MAPK-interacting and spindle-stabilizing protein-like protein, partial [Ophiophagus hannah]}	{sp|P47953|LEG3_CRILO; Galectin-3 OS=Cricetulus longicaudatus GN=LGALS3 PE=2 SV=2}	{oaa:100082735; K06831 LGALS3 galectin-3 - -}	{Hs21361354; KOG3587 Galectin, galactose-binding lectin W Extracellular structures ;}	{NA}	{NA}	{NA}
i0_HQ_Ad1_c33932/f2p0/441	{APF30805.1; cytochrome c oxidase subunit 3 (mitochondrion) [Andrias davidianus]}	{sp|P00419|COX3_XENLA; Cytochrome c oxidase subunit 3 OS=Xenopus laevis GN=mt-co3 PE=3 SV=1}	{phd:102317595; - - - - -}	{HsMi005; KOG4664 Cytochrome oxidase subunit III and related proteins C Energy production and conversion ;}	{NA}	{KX021912.1; Andrias davidianus mitochondrion, complete genome}	{NA}
i0_HQ_Ad1_c33949/f2p0/698	{ETE73936.1; MAPK-interacting and spindle-stabilizing protein-like protein, partial [Ophiophagus hannah]}	{sp|P16110|LEG3_MOUSE; Galectin-3 OS=Mus musculus GN=Lgals3 PE=1 SV=3}	{pss:102452382; K06831 LGALS3 galectin-3 - -}	{Hs21361354; KOG3587 Galectin, galactose-binding lectin W Extracellular structures ;}	{GO:0030246; carbohydrate binding; molecular_function}	{NA}	{PF00337:Galactoside-binding lectin}
i0_HQ_Ad1_c33952/f2p0/690	{XP_014341168.1; PREDICTED: galectin-3-like isoform X2 [Latimeria chalumnae]}	{sp|P16110|LEG3_MOUSE; Galectin-3 OS=Mus musculus GN=Lgals3 PE=1 SV=3}	{lcm:102362544; K06831 LGALS3 galectin-3 - -}	{NA}	{NA}	{NA}	{NA}
i0_HQ_Ad1_c33967/f2p0/517	{NA}	{NA}	{NA}	{NA}	{NA}	{NA}	{NA}
i0_HQ_Ad1_c33975/f2p0/984	{XP_018424440.1; PREDICTED: keratin, type II cytoskeletal 5-like [Nanorana parkeri]}	{sp|P02538|K2C6A_HUMAN; Keratin, type II cytoskeletal 6A OS=Homo sapiens GN=KRT6A PE=1 SV=3}	{oas:100303605; K07605 KRT2 type II keratin, basic - -}	{NA}	{GO:0005198; NA GO:0005882; intermediate filament; cellular_component GO:0005882; intermediate filament; cellular_component GO:0005198; NA}	{XM_018047719.1; PREDICTED: Capra hircus keratin 6A (KRT6A), mRNA}	{PF00038:Intermediate filament protein PF00038:Intermediate filament protein}
i0_HQ_Ad1_c33988/f2p0/505	{NA}	{NA}	{NA}	{NA}	{NA}	{NA}	{NA}
i0_HQ_Ad1_c33995/f2p0/278	{AEM37715.1; plasminogen, partial [Epinephelus bruneus]}	{NA}	{lgi:LOTGIDRAFT_202939; - - - - -}	{NA}	{NA}	{AB239574.1; Cynops pyrrhogaster 18S ribosomal RNA, partial sequence}	{NA}
i0_HQ_Ad1_c340/f12p0/706	{XP_009069916.1; PREDICTED: nucleoside diphosphate kinase [Acanthisitta chloris]}	{sp|O57535|NDK_CHICK; Nucleoside diphosphate kinase OS=Gallus gallus PE=2 SV=1}	{fab:107603315; K00940 ndk, NME nucleoside-diphosphate kinase 2.7.4.6 ko00230; Metabolism; Nucleotide metabolism; Purine metabolism | ko00240; Metabolism; Nucleotide metabolism; Pyrimidine metabolism | ko04016; Environmental Information Processing; Signal transduction; MAPK signaling pathway - plant}	{Hs4505409; KOG0888 Nucleoside diphosphate kinase F Nucleotide transport and metabolism ;}	{GO:0004550; nucleoside diphosphate kinase activity; molecular_function GO:0006241; CTP biosynthetic process; biological_process GO:0006228; UTP biosynthetic process; biological_process GO:0006183; GTP biosynthetic process; biological_process GO:0005524; ATP binding; molecular_function GO:0006165; nucleoside diphosphate phosphorylation; biological_process}	{NM_205047.1; Gallus gallus NME/NM23 nucleoside diphosphate kinase 2 (NME2), mRNA}	{PF00334:Nucleoside diphosphate kinase}
i0_HQ_Ad1_c34000/f2p0/974	{XP_018424440.1; PREDICTED: keratin, type II cytoskeletal 5-like [Nanorana parkeri]}	{sp|Q148H7|K2C79_BOVIN; Keratin, type II cytoskeletal 79 OS=Bos taurus GN=KRT79 PE=2 SV=1}	{xla:108708659; K07605 KRT2 type II keratin, basic - -}	{NA}	{NA}	{XM_018047719.1; PREDICTED: Capra hircus keratin 6A (KRT6A), mRNA}	{NA}
i0_HQ_Ad1_c34002/f2p0/277	{AEM37715.1; plasminogen, partial [Epinephelus bruneus]}	{NA}	{lgi:LOTGIDRAFT_202939; - - - - -}	{NA}	{NA}	{AB239574.1; Cynops pyrrhogaster 18S ribosomal RNA, partial sequence}	{NA}
i0_HQ_Ad1_c34017/f2p1/977	{XP_018424440.1; PREDICTED: keratin, type II cytoskeletal 5-like [Nanorana parkeri]}	{sp|Q148H7|K2C79_BOVIN; Keratin, type II cytoskeletal 79 OS=Bos taurus GN=KRT79 PE=2 SV=1}	{gja:107113613; K07605 KRT2 type II keratin, basic - -}	{NA}	{GO:0005198; NA GO:0005882; intermediate filament; cellular_component GO:0005198; NA GO:0005882; intermediate filament; cellular_component}	{XM_018047719.1; PREDICTED: Capra hircus keratin 6A (KRT6A), mRNA}	{PF00038:Intermediate filament protein PF00038:Intermediate filament protein}
i0_HQ_Ad1_c34031/f2p0/983	{XP_018424440.1; PREDICTED: keratin, type II cytoskeletal 5-like [Nanorana parkeri]}	{sp|P13647|K2C5_HUMAN; Keratin, type II cytoskeletal 5 OS=Homo sapiens GN=KRT5 PE=1 SV=3}	{oas:100303605; K07605 KRT2 type II keratin, basic - -}	{NA}	{GO:0005882; intermediate filament; cellular_component GO:0005198; NA GO:0005882; intermediate filament; cellular_component GO:0005198; NA}	{XM_019960511.1; PREDICTED: Bos indicus keratin, type II cytoskeletal 6A-like (LOC109559066), mRNA}	{PF00038:Intermediate filament protein PF00038:Intermediate filament protein}
i0_HQ_Ad1_c34037/f2p0/277	{XP_009044647.1; hypothetical protein LOTGIDRAFT_202939 [Lottia gigantea]}	{NA}	{lgi:LOTGIDRAFT_202939; - - - - -}	{NA}	{NA}	{AB239574.1; Cynops pyrrhogaster 18S ribosomal RNA, partial sequence}	{NA}
i0_HQ_Ad1_c34041/f2p0/277	{AEM37715.1; plasminogen, partial [Epinephelus bruneus]}	{NA}	{lgi:LOTGIDRAFT_202939; - - - - -}	{NA}	{NA}	{AB239574.1; Cynops pyrrhogaster 18S ribosomal RNA, partial sequence}	{NA}
i0_HQ_Ad1_c3444/f2p0/984	{XP_013907068.1; PREDICTED: thyroid transcription factor 1-associated protein 26 isoform X2 [Thamnophis sirtalis]}	{sp|Q9P031|TAP26_HUMAN; Thyroid transcription factor 1-associated protein 26 OS=Homo sapiens GN=CCDC59 PE=1 SV=2}	{pbi:103058538; - - - - -}	{Hs7661790_1; KOG3777 Uncharacterized conserved protein S Function unknown ;}	{GO:0016020; membrane; cellular_component}	{XM_010168074.1; PREDICTED: Caprimulgus carolinensis coiled-coil domain containing 59 (CCDC59), partial mRNA}	{PF05279:Aspartyl beta-hydroxylase N-terminal region}
i0_HQ_Ad1_c3553/f2p0/989	{XP_018424440.1; PREDICTED: keratin, type II cytoskeletal 5-like [Nanorana parkeri]}	{sp|Q08D91|K2C75_BOVIN; Keratin, type II cytoskeletal 75 OS=Bos taurus GN=KRT75 PE=2 SV=1}	{fpg:101917389; K07605 KRT2 type II keratin, basic - -}	{NA}	{GO:0042803; protein homodimerization activity; molecular_function GO:0005198; NA GO:0005882; intermediate filament; cellular_component GO:0045502; dynein binding; molecular_function GO:0008134; transcription factor binding; molecular_function}	{XM_014481903.1; PREDICTED: Bos mutus keratin, type II cytoskeletal 6A (LOC102273665), mRNA}	{PF10473:Leucine-rich repeats of kinetochore protein Cenp-F/LEK1 PF00038:Intermediate filament protein}
i0_HQ_Ad1_c3627/f2p0/981	{XP_018424440.1; PREDICTED: keratin, type II cytoskeletal 5-like [Nanorana parkeri]}	{sp|P02538|K2C6A_HUMAN; Keratin, type II cytoskeletal 6A OS=Homo sapiens GN=KRT6A PE=1 SV=3}	{gja:107113613; K07605 KRT2 type II keratin, basic - -}	{NA}	{GO:0005882; intermediate filament; cellular_component GO:0005198; NA}	{XM_018047719.1; PREDICTED: Capra hircus keratin 6A (KRT6A), mRNA}	{PF00038:Intermediate filament protein}
i0_HQ_Ad1_c3669/f2p0/907	{XP_009864844.1; PREDICTED: myosin regulatory light chain 2, smooth muscle minor isoform-like isoform X1 [Apaloderma vittatum]}	{sp|P24032|MLRN_CHICK; Myosin regulatory light chain 2, smooth muscle minor isoform OS=Gallus gallus PE=2 SV=2}	{phi:102103352; K12757 MYL12 myosin regulatory light chain 12 - ko04510; Cellular Processes; Cellular community - eukaryotes; Focal adhesion | ko04530; Cellular Processes; Cellular community - eukaryotes; Tight junction | ko04810; Cellular Processes; Cell motility; Regulation of actin cytoskeleton | ko04611; Organismal Systems; Immune system; Platelet activation | ko04670; Organismal Systems; Imm…	{Hs15809016; KOG0031 Myosin regulatory light chain, EF-Hand protein superfamily Z Cytoskeleton ;}	{GO:0007165; signal transduction; biological_process GO:0005509; calcium ion binding; molecular_function GO:0005578; proteinaceous extracellular matrix; cellular_component}	{XM_007935412.1; PREDICTED: Orycteropus afer afer myosin regulatory light polypeptide 9 (LOC103192431), transcript variant X1, mRNA}	{PF00036:EF hand PF13499:EF-hand domain pair PF13405:EF-hand domain PF10591:Secreted protein acidic and rich in cysteine Ca binding region PF13202:EF hand}
i0_HQ_Ad1_c375/f3p0/872	{NA}	{NA}	{NA}	{NA}	{NA}	{KX021912.1; Andrias davidianus mitochondrion, complete genome}	{NA}
i0_HQ_Ad1_c3877/f2p0/969	{NA}	{NA}	{NA}	{NA}	{NA}	{NA}	{NA}
i0_HQ_Ad1_c399/f10p0/506	{EMP38893.1; Epididymis-specific alpha-mannosidase [Chelonia mydas]}	{sp|P25815|S100P_HUMAN; Protein S100-P OS=Homo sapiens GN=S100P PE=1 SV=2}	{cpic:101952245; - - - - -; cpic:101952245; - - - - -}	{NA}	{GO:0005509; calcium ion binding; molecular_function}	{NA}	{PF00036:EF hand PF13499:EF-hand domain pair PF13405:EF-hand domain}
i0_HQ_Ad1_c4020/f2p166/576	{NA}	{NA}	{NA}	{NA}	{NA}	{NA}	{NA}
i0_HQ_Ad1_c4228/f2p0/506	{NA}	{NA}	{NA}	{NA}	{GO:0005576; NA GO:0050840; extracellular matrix binding; molecular_function}	{NA}	{PF07174:Fibronectin-attachment protein (FAP)}
i0_HQ_Ad1_c4429/f2p0/737	{XP_018101309.1; PREDICTED: cystatin-A-like [Xenopus laevis]}	{sp|Q29290|CYTB_PIG; Cystatin-B OS=Sus scrofa GN=CSTB PE=1 SV=1}	{xla:108707818; K13907 CSTA_B cystatin-A/B - -}	{NA}	{GO:0004869; cysteine-type endopeptidase inhibitor activity; molecular_function}	{NA}	{PF00031:Cystatin domain}
i0_HQ_Ad1_c451/f11p0/942	{XP_012688794.1; PREDICTED: proteasome subunit beta type-4 [Clupea harengus]}	{sp|P28024|PSB4_XENLA; Proteasome subunit beta type-4 (Fragment) OS=Xenopus laevis GN=psmb4 PE=2 SV=2}	{tru:101069759; K02736 PSMB4 20S proteasome subunit beta 7 3.4.25.1 ko03050; Genetic Information Processing; Folding, sorting and degradation; Proteasome}	{Hs4506199; KOG0185 20S proteasome, regulatory subunit beta type PSMB4/PRE4 O Posttranslational modification, protein turnover, chaperones ;}	{GO:0051603; proteolysis involved in cellular protein catabolic process; biological_process GO:0004298; threonine-type endopeptidase activity; molecular_function GO:0005839; proteasome core complex; cellular_component}	{XM_006113948.2; PREDICTED: Pelodiscus sinensis proteasome subunit beta 4 (PSMB4), mRNA}	{PF00227:Proteasome subunit}
i0_HQ_Ad1_c4787/f2p66/695	{NA}	{NA}	{gfr:102043614; K06831 LGALS3 galectin-3 - -}	{NA}	{NA}	{NA}	{NA}
i0_HQ_Ad1_c495/f11p0/855	{XP_013992565.1; PREDICTED: 40S ribosomal protein S3-like [Salmo salar]}	{sp|E2RH47|RS3_CANLF; 40S ribosomal protein S3 OS=Canis lupus familiaris GN=RPS3 PE=1 SV=1}	{acs:100567092; K02985 RP-S3e, RPS3 small subunit ribosomal protein S3e - ko03010; Genetic Information Processing; Translation; Ribosome}	{Hs15718687; KOG3181 40S ribosomal protein S3 J Translation, ribosomal structure and biogenesis ;}	{GO:0003735; structural constituent of ribosome; molecular_function GO:0003723; RNA binding; molecular_function GO:0006412; translation; biological_process GO:0005840; ribosome; cellular_component}	{S83098.2; Ambystoma mexicanum ribosomal protein S3 mRNA, complete cds}	{PF07650:KH domain PF00189:Ribosomal protein S3, C-terminal domain}
i0_HQ_Ad1_c524/f3p0/686	{NA}	{NA}	{NA}	{NA}	{GO:0016020; membrane; cellular_component GO:0005024; transforming growth factor beta receptor activity; molecular_function GO:0004675; transmembrane receptor protein serine/threonine kinase activity; molecular_function}	{NA}	{PF01064:Activin types I and II receptor domain}
i0_HQ_Ad1_c574/f10p0/1002	{NP_001008432.1; coiled-coil-helix-coiled-coil-helix domain-containing protein 2 [Xenopus tropicalis]}	{sp|Q9Y6H1|CHCH2_HUMAN; Coiled-coil-helix-coiled-coil-helix domain-containing protein 2 OS=Homo sapiens GN=CHCHD2 PE=1 SV=1}	{clv:102085676; - - - - -}	{Hs7705851; KOG4090 Uncharacterized conserved protein S Function unknown ;}	{NA}	{NA}	{NA}
i0_HQ_Ad1_c579/f10p0/1010	{XP_001362101.1; PREDICTED: UPF0568 protein C14orf166 homolog isoform X1 [Monodelphis domestica]}	{sp|Q9Y224|CN166_HUMAN; UPF0568 protein C14orf166 OS=Homo sapiens GN=C14orf166 PE=1 SV=1}	{mdo:100009757; K15433 CGI99, CLE7, RLLM1 RLL motif containing protein 1 - -}	{Hs7706322; KOG4380 Carnitine deficiency associated protein R General function prediction only ;}	{NA}	{XM_006116322.1; PREDICTED: Pelodiscus sinensis chromosome unknown open reading frame, human C14orf166 (LOC102445952), partial mRNA}	{NA}
i0_HQ_Ad1_c5817/f2p0/687	{XP_016323440.1; PREDICTED: 40S ribosomal protein S8-like [Sinocyclocheilus anshuiensis]}	{sp|P62242|RS8_MOUSE; 40S ribosomal protein S8 OS=Mus musculus GN=Rps8 PE=1 SV=2}	{bacu:103019039; K02995 RP-S8e, RPS8 small subunit ribosomal protein S8e - ko03010; Genetic Information Processing; Translation; Ribosome; bacu:103019039; K02995 RP-S8e, RPS8 small subunit ribosomal protein S8e - ko03010; Genetic Information Processing; Translation; Ribosome}	{Hs4506743; KOG3283 40S ribosomal protein S8 J Translation, ribosomal structure and biogenesis ;}	{NA}	{XM_010188342.1; PREDICTED: Mesitornis unicolor ribosomal protein S8 (RPS8), mRNA}	{NA}
i0_HQ_Ad1_c584/f11p0/957	{XP_013926918.1; PREDICTED: serine/arginine-rich splicing factor 9 [Thamnophis sirtalis]}	{sp|Q5PPI1|SRSF9_RAT; Serine/arginine-rich splicing factor 9 OS=Rattus norvegicus GN=Srsf9 PE=1 SV=1}	{cpic:101938623; K21123 SFRS9 splicing factor, arginine/serine-rich 9 - ko03040; Genetic Information Processing; Transcription; Spliceosome | ko05168; Human Diseases; Infectious diseases: Viral; Herpes simplex infection; cpic:101938623; K21123 SFRS9 splicing factor, arginine/serine-rich 9 - ko03040; Genetic Information Processing; Transcription; Spliceosome | ko05168; Human Diseases; Infectious d…	{Hs4506903; KOG0105 Alternative splicing factor ASF/SF2 (RRM superfamily) A RNA processing and modification ;}	{GO:0003676; nucleic acid binding; molecular_function}	{XM_003340792.3; PREDICTED: Monodelphis domestica serine/arginine-rich splicing factor 9 (SRSF9), mRNA}	{PF00076:RNA recognition motif. (a.k.a. RRM, RBD, or RNP domain)}
i0_HQ_Ad1_c592/f13p0/935	{XP_005285340.1; PREDICTED: mesencephalic astrocyte-derived neurotrophic factor [Chrysemys picta bellii]}	{sp|P55145|MANF_HUMAN; Mesencephalic astrocyte-derived neurotrophic factor OS=Homo sapiens GN=MANF PE=1 SV=3}	{cpic:101933281; - - - - -; cpic:101933281; - - - - -}	{Hs5174393; KOG4154 Arginine-rich protein R General function prediction only ;}	{NA}	{XM_018068599.1; PREDICTED: Manacus vitellinus mesencephalic astrocyte derived neurotrophic factor (MANF), mRNA}	{NA}
i0_HQ_Ad1_c602/f10p0/931	{XP_007895415.1; PREDICTED: E3 ubiquitin-protein ligase TRIM39-like isoform X1 [Callorhinchus milii]}	{sp|Q6AZZ1|TRI68_HUMAN; E3 ubiquitin-protein ligase TRIM68 OS=Homo sapiens GN=TRIM68 PE=1 SV=1}	{cmk:103181031; - - - - -}	{Hs17511218; KOG2177 Predicted E3 ubiquitin ligase O Posttranslational modification, protein turnover, chaperones ;}	{GO:0005515; protein binding; molecular_function}	{NA}	{PF00622:SPRY domain}
i0_HQ_Ad1_c6076/f3p17/532	{NA}	{NA}	{NA}	{NA}	{NA}	{NA}	{NA}
i0_HQ_Ad1_c6112/f2p0/1000	{XP_009807251.1; PREDICTED: EKC/KEOPS complex subunit TPRKB isoform X1 [Gavia stellata]}	{sp|Q8QZZ7|TPRKB_MOUSE; EKC/KEOPS complex subunit Tprkb OS=Mus musculus GN=Tprkb PE=1 SV=1}	{aam:106487749; K15901 CGI121, TPRKB EKC/KEOPS complex subunit CGI121/TPRKB - -}	{Hs7705590; KOG4066 Cell growth regulatory protein CGR11 S Function unknown ;}	{NA}	{NA}	{NA}
i0_HQ_Ad1_c614/f9p0/953	{NP_989118.1; ATP synthase F(0) complex subunit B1, mitochondrial [Xenopus tropicalis]}	{sp|Q5RFH9|AT5F1_PONAB; ATP synthase F(0) complex subunit B1, mitochondrial OS=Pongo abelii GN=ATP5F1 PE=2 SV=1}	{lcm:102355883; K02127 ATPeF0B, ATP5F1, ATP4 F-type H+-transporting ATPase subunit b - ko00190; Metabolism; Energy metabolism; Oxidative phosphorylation | ko05010; Human Diseases; Neurodegenerative diseases; Alzheimer's disease | ko05012; Human Diseases; Neurodegenerative diseases; Parkinson's disease | ko05016; Human Diseases; Neurodegenerative diseases; Huntington's disease}	{Hs21361565; KOG3976 Mitochondrial F1F0-ATP synthase, subunit b/ATP4 C Energy production and conversion ;}	{GO:0015078; hydrogen ion transmembrane transporter activity; molecular_function GO:0000276; mitochondrial proton-transporting ATP synthase complex, coupling factor F(o); cellular_component GO:0015986; ATP synthesis coupled proton transport; biological_process}	{XM_010308165.1; PREDICTED: Balearica regulorum gibbericeps ATP synthase, H+ transporting, mitochondrial Fo complex, subunit B1 (ATP5F1), partial mRNA}	{PF05405:Mitochondrial ATP synthase B chain precursor (ATP-synt_B)}
i0_HQ_Ad1_c667/f7p0/609	{XP_006876351.1; PREDICTED: 60S ribosomal protein L18a [Chrysochloris asiatica]}	{sp|Q02543|RL18A_HUMAN; 60S ribosomal protein L18a OS=Homo sapiens GN=RPL18A PE=1 SV=2}	{fca:101085105; K02882 RP-L18Ae, RPL18A large subunit ribosomal protein L18Ae - ko03010; Genetic Information Processing; Translation; Ribosome}	{Hs11415026; KOG0829 60S ribosomal protein L18A J Translation, ribosomal structure and biogenesis ;}	{GO:0003735; structural constituent of ribosome; molecular_function GO:0006412; translation; biological_process GO:0005840; ribosome; cellular_component}	{XM_005303182.2; PREDICTED: Chrysemys picta bellii ribosomal protein L18a (RPL18A), mRNA}	{PF01775:Ribosomal proteins 50S-L18Ae/60S-L20/60S-L18A}
i0_HQ_Ad1_c670/f8p0/613	{XP_008628851.1; PREDICTED: C-C motif chemokine 28 [Corvus brachyrhynchos]}	{sp|Q9Z1X0|CCL27_MOUSE; C-C motif chemokine 27 OS=Mus musculus GN=Ccl27 PE=2 SV=2}	{ccw:104686643; K05513 CCL28 C-C motif chemokine 28 - ko04060; Environmental Information Processing; Signaling molecules and interaction; Cytokine-cytokine receptor interaction | ko04672; Organismal Systems; Immune system; Intestinal immune network for IgA production | ko04062; Organismal Systems; Immune system; Chemokine signaling pathway}	{NA}	{GO:0006955; immune response; biological_process GO:0005576; NA GO:0008009; chemokine activity; molecular_function}	{NA}	{PF00048:Small cytokines (intecrine/chemokine), interleukin-8 like}
i0_HQ_Ad1_c6861/f2p0/981	{XP_018424440.1; PREDICTED: keratin, type II cytoskeletal 5-like [Nanorana parkeri]}	{sp|Q148H7|K2C79_BOVIN; Keratin, type II cytoskeletal 79 OS=Bos taurus GN=KRT79 PE=2 SV=1}	{xla:108708659; K07605 KRT2 type II keratin, basic - -}	{NA}	{NA}	{XM_018047719.1; PREDICTED: Capra hircus keratin 6A (KRT6A), mRNA}	{NA}
i0_HQ_Ad1_c692/f5p0/981	{XP_005987472.1; PREDICTED: 28S ribosomal protein S2, mitochondrial [Latimeria chalumnae]}	{sp|Q9Y399|RT02_HUMAN; 28S ribosomal protein S2, mitochondrial OS=Homo sapiens GN=MRPS2 PE=1 SV=1}	{lcm:102362357; K02967 RP-S2, MRPS2, rpsB small subunit ribosomal protein S2 - ko03010; Genetic Information Processing; Translation; Ribosome}	{Hs7705805; KOG0832 Mitochondrial/chloroplast ribosomal protein S2 J Translation, ribosomal structure and biogenesis ;}	{GO:0003735; structural constituent of ribosome; molecular_function GO:0006412; translation; biological_process GO:0005840; ribosome; cellular_component GO:0005622; intracellular; cellular_component}	{XM_010158634.1; PREDICTED: Eurypyga helias mitochondrial ribosomal protein S2 (MRPS2), partial mRNA}	{PF00318:Ribosomal protein S2}
i0_HQ_Ad1_c693/f8p0/575	{XP_005400035.1; PREDICTED: cytochrome c oxidase subunit 6B1 [Chinchilla lanigera]}	{sp|Q7YRK6|CX6B1_TARSY; Cytochrome c oxidase subunit 6B1 OS=Tarsius syrichta GN=COX6B1 PE=3 SV=3}	{ocu:100346670; K02267 COX6B cytochrome c oxidase subunit 6b - ko00190; Metabolism; Energy metabolism; Oxidative phosphorylation | ko04260; Organismal Systems; Circulatory system; Cardiac muscle contraction | ko05010; Human Diseases; Neurodegenerative diseases; Alzheimer's disease | ko05012; Human Diseases; Neurodegenerative diseases; Parkinson's disease | ko05016; Human Diseases; Neurodegenerati…	{Hs4502985; KOG3057 Cytochrome c oxidase, subunit VIb/COX12 C Energy production and conversion ;}	{NA}	{NA}	{NA}
i0_HQ_Ad1_c702/f8p0/693	{XP_006635829.1; PREDICTED: 60S ribosomal protein L15 [Lepisosteus oculatus]}	{sp|Q7T3N9|RL15_CARAU; 60S ribosomal protein L15 OS=Carassius auratus GN=rpl15 PE=2 SV=3}	{bacu:103015090; K02877 RP-L15e, RPL15 large subunit ribosomal protein L15e - ko03010; Genetic Information Processing; Translation; Ribosome; bacu:103015090; K02877 RP-L15e, RPL15 large subunit ribosomal protein L15e - ko03010; Genetic Information Processing; Translation; Ribosome}	{Hs15431293; KOG1678 60s ribosomal protein L15 J Translation, ribosomal structure and biogenesis ;}	{GO:0003735; structural constituent of ribosome; molecular_function GO:0009405; pathogenesis; biological_process GO:0005840; ribosome; cellular_component GO:0005198; NA GO:0006412; translation; biological_process}	{XM_005297069.1; PREDICTED: Chrysemys picta bellii ribosomal protein L15 (RPL15), transcript variant X3, mRNA}	{PF00827:Ribosomal L15 PF00906:Hepatitis core antigen}
i0_HQ_Ad1_c7107/f2p0/526	{XP_007231537.1; PREDICTED: cytochrome c oxidase subunit 5B, mitochondrial-like [Astyanax mexicanus]}	{sp|P00428|COX5B_BOVIN; Cytochrome c oxidase subunit 5B, mitochondrial OS=Bos taurus GN=COX5B PE=1 SV=2}	{ipu:108276884; K02265 COX5B cytochrome c oxidase subunit 5b - ko00190; Metabolism; Energy metabolism; Oxidative phosphorylation | ko04260; Organismal Systems; Circulatory system; Cardiac muscle contraction | ko05010; Human Diseases; Neurodegenerative diseases; Alzheimer's disease | ko05012; Human Diseases; Neurodegenerative diseases; Parkinson's disease | ko05016; Human Diseases; Neurodegenerati…	{Hs17017988; KOG3352 Cytochrome c oxidase, subunit Vb/COX4 C Energy production and conversion ;}	{GO:0005740; mitochondrial envelope; cellular_component GO:0004129; cytochrome-c oxidase activity; molecular_function}	{XM_006134542.2; PREDICTED: Pelodiscus sinensis cytochrome c oxidase subunit 5B, mitochondrial-like (LOC102463196), mRNA}	{PF01215:Cytochrome c oxidase subunit Vb}
i0_HQ_Ad1_c719/f10p0/644	{NP_001006890.1; microsomal glutathione S-transferase 3 [Xenopus tropicalis]}	{sp|O14880|MGST3_HUMAN; Microsomal glutathione S-transferase 3 OS=Homo sapiens GN=MGST3 PE=1 SV=1}	{hai:109385209; - - - - -}	{NA}	{NA}	{XM_010633927.2; PREDICTED: Fukomys damarensis microsomal glutathione S-transferase 3 (Mgst3), transcript variant X2, mRNA}	{NA}
i0_HQ_Ad1_c734/f3p0/976	{XP_018424440.1; PREDICTED: keratin, type II cytoskeletal 5-like [Nanorana parkeri]}	{sp|Q5XQN5|K2C5_BOVIN; Keratin, type II cytoskeletal 5 OS=Bos taurus GN=KRT5 PE=1 SV=1}	{cmy:102930420; K07605 KRT2 type II keratin, basic - -}	{NA}	{GO:0005198; NA GO:0005882; intermediate filament; cellular_component GO:0005198; NA GO:0005882; intermediate filament; cellular_component}	{XM_018047719.1; PREDICTED: Capra hircus keratin 6A (KRT6A), mRNA}	{PF00038:Intermediate filament protein PF00038:Intermediate filament protein}
i0_HQ_Ad1_c7366/f2p0/752	{XP_008496510.1; PREDICTED: leukocyte cell-derived chemotaxin-2-like [Calypte anna]}	{sp|O62644|LECT2_BOVIN; Leukocyte cell-derived chemotaxin-2 OS=Bos taurus GN=LECT2 PE=1 SV=1}	{clv:102090106; - - - - -}	{NA}	{NA}	{NA}	{NA}
i0_HQ_Ad1_c763/f6p0/707	{XP_010156481.1; PREDICTED: ovomucoid-like [Eurypyga helias]}	{sp|P05560|IOVO_DRONO; Ovomucoid OS=Dromaius novaehollandiae PE=1 SV=3}	{aam:106485285; - - - - -}	{CE25883; KOG3649 FOG: Kazal-type serine protease inhibitor domain R General function prediction only ;}	{NA}	{NA}	{NA}
i0_HQ_Ad1_c766/f7p0/973	{XP_017351895.1; PREDICTED: transcription elongation factor B polypeptide 2-like [Ictalurus punctatus]}	{sp|P62869|ELOB_MOUSE; Elongin-B OS=Mus musculus GN=Elob PE=1 SV=1}	{ola:101171166; K03873 TCEB2 transcription elongation factor B, polypeptide 2 - ko04120; Genetic Information Processing; Folding, sorting and degradation; Ubiquitin mediated proteolysis | ko04066; Environmental Information Processing; Signal transduction; HIF-1 signaling pathway | ko05200; Human Diseases; Cancers: Overview; Pathways in cancer | ko05211; Human Diseases; Cancers: Specific types; Re…	{Hs6005890; KOG4495 RNA polymerase II transcription elongation factor Elongin/SIII, subunit elongin B K Transcription ;}	{NA}	{XM_019987318.1; PREDICTED: Bos indicus elongin B (ELOB), mRNA}	{NA}
i0_HQ_Ad1_c767/f7p0/944	{XP_003471848.1; PREDICTED: serine palmitoyltransferase small subunit A [Cavia porcellus]}	{sp|Q8R207|SPTSA_MOUSE; Serine palmitoyltransferase small subunit A OS=Mus musculus GN=Sptssa PE=3 SV=2}	{lav:100676977; - - - - -}	{NA}	{NA}	{AK003275.1; Mus musculus 18-day embryo whole body cDNA, RIKEN full-length enriched library, clone:1110002B05 product:HYPOTHETICAL 8.2 KDA PROTEIN homolog [Homo sapiens], full insert sequence}	{NA}
i0_HQ_Ad1_c7673/f3p0/992	{XP_005283817.1; PREDICTED: ribonuclease Oy-like [Chrysemys picta bellii]}	{sp|Q7M456|RNOY_CRAGI; Ribonuclease Oy OS=Crassostrea gigas PE=1 SV=1}	{lcm:102346339; K01166 E3.1.27.1 ribonuclease T2 3.1.27.1 -}	{Hs5231228; KOG1642 Ribonuclease, T2 family A RNA processing and modification ;}	{NA}	{NA}	{NA}
i0_HQ_Ad1_c770/f9p0/891	{NP_001085217.1; signal peptidase complex subunit 3 L homeolog [Xenopus laevis]}	{sp|Q6ZWQ7|SPCS3_MOUSE; Signal peptidase complex subunit 3 OS=Mus musculus GN=Spcs3 PE=1 SV=1}	{xla:108706624; K12948 SPCS3, SPC3 signal peptidase complex subunit 3 3.4.-.- ko03060; Genetic Information Processing; Folding, sorting and degradation; Protein export}	{Hs11345462; KOG3372 Signal peptidase complex subunit U Intracellular trafficking, secretion, and vesicular transport ;}	{NA}	{XM_006006630.2; PREDICTED: Latimeria chalumnae signal peptidase complex subunit 3 (SPCS3), mRNA}	{NA}
i0_HQ_Ad1_c771/f6p0/936	{XP_018082012.1; PREDICTED: thioredoxin-like [Xenopus laevis]}	{sp|Q98TX1|THIO_OPHHA; Thioredoxin OS=Ophiophagus hannah GN=TXN PE=3 SV=3}	{xla:108696842; K03671 trxA thioredoxin 1 - ko04621; Organismal Systems; Immune system; NOD-like receptor signaling pathway | ko05418; Human Diseases; Cardiovascular diseases; Fluid shear stress and atherosclerosis}	{Hs14740408; KOG0907 Thioredoxin O Posttranslational modification, protein turnover, chaperones ;}	{GO:0045454; cell redox homeostasis; biological_process}	{NA}	{PF00085:Thioredoxin}
i0_HQ_Ad1_c775/f3p0/978	{XP_018424440.1; PREDICTED: keratin, type II cytoskeletal 5-like [Nanorana parkeri]}	{sp|Q148H7|K2C79_BOVIN; Keratin, type II cytoskeletal 79 OS=Bos taurus GN=KRT79 PE=2 SV=1}	{cmy:102930420; K07605 KRT2 type II keratin, basic - -}	{NA}	{NA}	{XM_018047719.1; PREDICTED: Capra hircus keratin 6A (KRT6A), mRNA}	{NA}
i0_HQ_Ad1_c7832/f2p12/625	{AAA49613.1; minor alpha-globin chain, partial [Pleurodeles waltl]}	{sp|P10784|HBA2_TRICR; Hemoglobin subunit alpha-2 OS=Triturus cristatus PE=1 SV=1}	{bom:102268919; K13822 HBA hemoglobin subunit alpha - ko05144; Human Diseases; Infectious diseases: Parasitic; Malaria | ko05143; Human Diseases; Infectious diseases: Parasitic; African trypanosomiasis}	{Hs4504345; KOG3378 Globins and related hemoproteins C Energy production and conversion ;}	{GO:0005506; iron ion binding; molecular_function GO:0020037; heme binding; molecular_function}	{NA}	{PF00042:Globin}
i0_HQ_Ad1_c788/f6p0/986	{XP_014350690.1; PREDICTED: 39S ribosomal protein L49, mitochondrial, partial [Latimeria chalumnae]}	{sp|Q4R5K7|RM49_MACFA; 39S ribosomal protein L49, mitochondrial OS=Macaca fascicularis GN=MRPL49 PE=2 SV=1}	{cmy:102941360; K17430 MRPL49, NOF1 large subunit ribosomal protein L49 - -}	{Hs4826649; KOG4034 Uncharacterized conserved protein NOF (Neighbor of FAU) S Function unknown ;}	{GO:0003735; structural constituent of ribosome; molecular_function GO:0005840; ribosome; cellular_component GO:0005622; intracellular; cellular_component GO:0006412; translation; biological_process}	{NA}	{PF05046:Mitochondrial large subunit ribosomal protein (Img2)}
i0_HQ_Ad1_c799/f6p0/778	{NA}	{NA}	{NA}	{NA}	{NA}	{NA}	{NA}
i0_HQ_Ad1_c810/f3p0/685	{XP_019608513.1; PREDICTED: galectin-1 [Rhinolophus sinicus]}	{sp|P16045|LEG1_MOUSE; Galectin-1 OS=Mus musculus GN=Lgals1 PE=1 SV=3}	{mmu:16852; K06830 LGALS1 galectin-1 - -}	{Hs4504981; KOG3587 Galectin, galactose-binding lectin W Extracellular structures ;}	{GO:0030246; carbohydrate binding; molecular_function}	{NA}	{PF00337:Galactoside-binding lectin}
i0_HQ_Ad1_c813/f3p0/505	{NA}	{NA}	{NA}	{NA}	{NA}	{NA}	{NA}
i0_HQ_Ad1_c817/f8p0/971	{XP_005285405.1; PREDICTED: proteasome subunit alpha type-6 isoform X1 [Chrysemys picta bellii]}	{sp|Q9QUM9|PSA6_MOUSE; Proteasome subunit alpha type-6 OS=Mus musculus GN=Psma6 PE=1 SV=1}	{cpic:101950835; - - - - -; cpic:101950835; K02730 PSMA6 20S proteasome subunit alpha 1 3.4.25.1 ko03050; Genetic Information Processing; Folding, sorting and degradation; Proteasome}	{Hs14749945; KOG0182 20S proteasome, regulatory subunit alpha type PSMA6/SCL1 O Posttranslational modification, protein turnover, chaperones ;}	{GO:0019773; proteasome core complex, alpha-subunit complex; cellular_component GO:0005839; proteasome core complex; cellular_component GO:0006511; ubiquitin-dependent protein catabolic process; biological_process GO:0051603; proteolysis involved in cellular protein catabolic process; biological_process GO:0004298; threonine-type endopeptidase activity; molecular_function GO:0004175; endopeptidas…	{XM_019518887.1; PREDICTED: Gavialis gangeticus proteasome subunit alpha 6 (PSMA6), mRNA}	{PF00227:Proteasome subunit PF10584:Proteasome subunit A N-terminal signature}
i0_HQ_Ad1_c8181/f2p0/682	{XP_013910245.1; PREDICTED: galectin-3 isoform X3 [Thamnophis sirtalis]}	{sp|P47953|LEG3_CRILO; Galectin-3 OS=Cricetulus longicaudatus GN=LGALS3 PE=2 SV=2}	{cge:100756046; K06831 LGALS3 galectin-3 - -}	{Hs4504983; KOG3587 Galectin, galactose-binding lectin W Extracellular structures ;}	{GO:0030246; carbohydrate binding; molecular_function}	{NA}	{PF00337:Galactoside-binding lectin}
i0_HQ_Ad1_c8188/f2p12/655	{XP_017371305.1; PREDICTED: galectin-3 [Cebus capucinus imitator]}	{sp|P16110|LEG3_MOUSE; Galectin-3 OS=Mus musculus GN=Lgals3 PE=1 SV=3}	{sbq:101034225; K06831 LGALS3 galectin-3 - -}	{Hs4504983; KOG3587 Galectin, galactose-binding lectin W Extracellular structures ;}	{GO:0030246; carbohydrate binding; molecular_function}	{NA}	{PF00337:Galactoside-binding lectin}
i0_HQ_Ad1_c856/f4p0/804	{NA}	{NA}	{NA}	{NA}	{NA}	{NA}	{NA}
i0_HQ_Ad1_c8698/f2p0/841	{XP_005281236.1; PREDICTED: UPF0556 protein C19orf10 homolog isoform X1 [Chrysemys picta bellii]}	{sp|Q9CPT4|MYDGF_MOUSE; Myeloid-derived growth factor OS=Mus musculus GN=Mydgf PE=1 SV=1}	{cpic:101932544; - - - - -; cpic:101932544; - - - - -}	{NA}	{NA}	{NA}	{NA}
i0_HQ_Ad1_c8805/f2p0/1008	{AAO84653.1; Ig kappa light chain [Tachyglossus aculeatus]}	{sp|P06312|KV401_HUMAN; Immunoglobulin kappa variable 4-1 OS=Homo sapiens GN=IGKV4-1 PE=1 SV=1}	{cpic:101952408; - - - - -; cpic:101952408; - - - - -}	{NA}	{NA}	{AY074428.1; Trichosurus vulpecula clone TrvuVK141 immunoglobulin kappa light chain variable region mRNA, partial cds}	{NA}
i0_HQ_Ad1_c881/f5p0/951	{XP_018414147.1; PREDICTED: HIG1 domain family member 1A, mitochondrial [Nanorana parkeri]}	{sp|Q9JLR9|HIG1A_MOUSE; HIG1 domain family member 1A, mitochondrial OS=Mus musculus GN=Higd1a PE=1 SV=1}	{cpic:101950652; - - - - -; cpic:101950652; - - - - -}	{Hs7661620; KOG4431 Uncharacterized protein, induced by hypoxia R General function prediction only ;}	{NA}	{NA}	{NA}
i0_HQ_Ad1_c8863/f2p0/693	{NA}	{sp|P23668|LEG6_CHICK; 16 kDa beta-galactoside-binding lectin OS=Gallus gallus PE=1 SV=1}	{NA}	{NA}	{NA}	{NA}	{NA}
i0_HQ_Ad1_c888/f3p0/511	{NA}	{NA}	{NA}	{NA}	{NA}	{NA}	{NA}
i0_HQ_Ad1_c892/f5p0/987	{ACO51926.1; Proteasome subunit alpha type-3 [Rana catesbeiana]}	{sp|O70435|PSA3_MOUSE; Proteasome subunit alpha type-3 OS=Mus musculus GN=Psma3 PE=1 SV=3}	{asn:102372397; K02727 PSMA3 20S proteasome subunit alpha 7 3.4.25.1 ko03050; Genetic Information Processing; Folding, sorting and degradation; Proteasome}	{Hs4506183; KOG0184 20S proteasome, regulatory subunit alpha type PSMA3/PRE10 O Posttranslational modification, protein turnover, chaperones ;}	{GO:0005839; proteasome core complex; cellular_component GO:0019773; proteasome core complex, alpha-subunit complex; cellular_component GO:0051603; proteolysis involved in cellular protein catabolic process; biological_process GO:0004175; endopeptidase activity; molecular_function GO:0004298; threonine-type endopeptidase activity; molecular_function GO:0006511; ubiquitin-dependent protein catabol…	{XM_002913013.3; PREDICTED: Ailuropoda melanoleuca proteasome subunit alpha 3 (PSMA3), mRNA}	{PF10584:Proteasome subunit A N-terminal signature PF00227:Proteasome subunit}
i0_HQ_Ad1_c916/f5p0/520	{XP_003750078.4; PREDICTED: 40S ribosomal protein S14 isoform X1 [Rattus norvegicus]}	{sp|P62265|RS14_CRIGR; 40S ribosomal protein S14 OS=Cricetulus griseus GN=RPS14 PE=2 SV=3}	{lcm:106705915; K02955 RP-S14e, RPS14 small subunit ribosomal protein S14e - ko03010; Genetic Information Processing; Translation; Ribosome}	{Hs5032051; KOG0407 40S ribosomal protein S14 J Translation, ribosomal structure and biogenesis ;}	{NA}	{XM_007071497.1; PREDICTED: Chelonia mydas ribosomal protein S14 (RPS14), mRNA}	{NA}
i0_HQ_Ad1_c920/f7p0/1000	{EHB06967.1; UHRF1-binding protein 1 [Heterocephalus glaber]}	{sp|D3ZCL3|RU1C_RAT; U1 small nuclear ribonucleoprotein C OS=Rattus norvegicus GN=Snrpc PE=3 SV=1}	{mcc:718654; K11095 SNRPC U1 small nuclear ribonucleoprotein C - ko03040; Genetic Information Processing; Transcription; Spliceosome}	{Hs4507127; KOG3454 U1 snRNP-specific protein C A RNA processing and modification ;}	{GO:0008270; zinc ion binding; molecular_function GO:0008270; zinc ion binding; molecular_function}	{XM_004462008.2; PREDICTED: Dasypus novemcinctus small nuclear ribonucleoprotein polypeptide C (SNRPC), mRNA}	{PF06220:U1 zinc finger PF06220:U1 zinc finger}
i0_HQ_Ad1_c9203/f3p0/692	{XP_017371305.1; PREDICTED: galectin-3 [Cebus capucinus imitator]}	{sp|P47953|LEG3_CRILO; Galectin-3 OS=Cricetulus longicaudatus GN=LGALS3 PE=2 SV=2}	{cge:100756046; K06831 LGALS3 galectin-3 - -}	{Hs4504983; KOG3587 Galectin, galactose-binding lectin W Extracellular structures ;}	{NA}	{NA}	{NA}
i0_HQ_Ad1_c9285/f2p0/870	{XP_018417688.1; PREDICTED: cytochrome c oxidase subunit NDUFA4 [Nanorana parkeri]}	{sp|Q62425|NDUA4_MOUSE; Cytochrome c oxidase subunit NDUFA4 OS=Mus musculus GN=Ndufa4 PE=1 SV=2}	{xla:494634; K03948 NDUFA4 NADH dehydrogenase (ubiquinone) 1 alpha subcomplex subunit 4 - ko00190; Metabolism; Energy metabolism; Oxidative phosphorylation | ko05010; Human Diseases; Neurodegenerative diseases; Alzheimer's disease | ko05012; Human Diseases; Neurodegenerative diseases; Parkinson's disease | ko05016; Human Diseases; Neurodegenerative diseases; Huntington's disease | ko04932; Human …	{NA}	{NA}	{XR_002123629.1; PREDICTED: Hipposideros armiger cytochrome c oxidase subunit NDUFA4 pseudogene (LOC109381085), misc_RNA}	{NA}
i0_HQ_Ad1_c931/f8p0/998	{NP_001072396.1; NADH dehydrogenase [ubiquinone] iron-sulfur protein 7, mitochondrial [Xenopus tropicalis]}	{sp|P42026|NDUS7_BOVIN; NADH dehydrogenase [ubiquinone] iron-sulfur protein 7, mitochondrial OS=Bos taurus GN=NDUFS7 PE=1 SV=1}	{lve:103085530; K03940 NDUFS7 NADH dehydrogenase (ubiquinone) Fe-S protein 7 [EC:1.6.5.3 1.6.99.3] 1.6.5.3,1.6.99.3 ko00190; Metabolism; Energy metabolism; Oxidative phosphorylation | ko05010; Human Diseases; Neurodegenerative diseases; Alzheimer's disease | ko05012; Human Diseases; Neurodegenerative diseases; Parkinson's disease | ko05016; Human Diseases; Neurodegenerative diseases; Huntington's…	{Hs14149625; KOG1687 NADH-ubiquinone oxidoreductase, NUFS7/PSST/20 kDa subunit C Energy production and conversion ;}	{GO:0051536; iron-sulfur cluster binding; molecular_function GO:0055114; oxidation-reduction process; biological_process}	{XM_009075855.1; PREDICTED: Acanthisitta chloris NADH dehydrogenase (ubiquinone) Fe-S protein 7, 20kDa (NADH-coenzyme Q reductase) (NDUFS7), partial mRNA}	{PF01058:NADH ubiquinone oxidoreductase, 20 Kd subunit}
i0_HQ_Ad1_c937/f6p0/656	{KFQ33166.1; 40S ribosomal protein S7, partial [Merops nubicus]}	{sp|Q5RT64|RS7_FELCA; 40S ribosomal protein S7 OS=Felis catus GN=RPS7 PE=2 SV=1}	{gga:421919; K02993 RP-S7e, RPS7 small subunit ribosomal protein S7e - ko03010; Genetic Information Processing; Translation; Ribosome}	{Hs4506741; KOG3320 40S ribosomal protein S7 J Translation, ribosomal structure and biogenesis ;}	{GO:0006412; translation; biological_process GO:0005622; intracellular; cellular_component GO:0005840; ribosome; cellular_component GO:0016788; hydrolase activity, acting on ester bonds; molecular_function GO:0003735; structural constituent of ribosome; molecular_function GO:0006629; lipid metabolic process; biological_process}	{XM_015859359.1; PREDICTED: Coturnix japonica ribosomal protein S7 (RPS7), mRNA}	{PF01251:Ribosomal protein S7e PF00657:GDSL-like Lipase/Acylhydrolase}
i0_HQ_Ad1_c956/f2p0/974	{XP_018424440.1; PREDICTED: keratin, type II cytoskeletal 5-like [Nanorana parkeri]}	{sp|Q148H7|K2C79_BOVIN; Keratin, type II cytoskeletal 79 OS=Bos taurus GN=KRT79 PE=2 SV=1}	{xla:108708659; K07605 KRT2 type II keratin, basic - -}	{NA}	{GO:0005882; intermediate filament; cellular_component GO:0005198; NA}	{XM_018047719.1; PREDICTED: Capra hircus keratin 6A (KRT6A), mRNA}	{PF00038:Intermediate filament protein}
i0_HQ_Ad1_c9820/f4p0/695	{APF30802.1; cytochrome c oxidase subunit 2 (mitochondrion) [Andrias davidianus]}	{sp|P00407|COX2_XENLA; Cytochrome c oxidase subunit 2 OS=Xenopus laevis GN=mt-co2 PE=3 SV=1}	{isc:IscW_ISCW016021; - - - - -}	{HsMi004; KOG4766 Uncharacterized conserved protein S Function unknown ;}	{NA}	{KX021912.1; Andrias davidianus mitochondrion, complete genome}	{NA}
i0_HQ_Ad1_c989/f3p0/689	{XP_013910244.1; PREDICTED: galectin-3 isoform X2 [Thamnophis sirtalis]}	{sp|P47953|LEG3_CRILO; Galectin-3 OS=Cricetulus longicaudatus GN=LGALS3 PE=2 SV=2}	{cge:100756046; K06831 LGALS3 galectin-3 - -}	{Hs4504983; KOG3587 Galectin, galactose-binding lectin W Extracellular structures ;}	{NA}	{NA}	{NA}
i0_HQ_Ad2_c1011/f2p0/401	{ALB78330.1; cytochrome b (mitochondrion) [Andrias davidianus]}	{sp|Q2N2B5|CYB_PERAP; Cytochrome b OS=Perognathus amplus GN=MT-CYB PE=3 SV=1}	{isc:IscW_ISCW016730; - - - - -}	{HsMi013; KOG4663 Cytochrome b C Energy production and conversion ;}	{NA}	{KX021912.1; Andrias davidianus mitochondrion, complete genome}	{NA}
i0_HQ_Ad2_c125/f2p0/828	{AFQ59980.1; ferritin heavy chain [Andrias davidianus]}	{sp|P17663|FRIHB_XENLA; Ferritin heavy chain B OS=Xenopus laevis GN=fth1-b PE=2 SV=2}	{cpic:101937621; K00522 FTH1 ferritin heavy chain 1.16.3.2 ko04978; Organismal Systems; Digestive system; Mineral absorption; cpic:101937621; K00522 FTH1 ferritin heavy chain 1.16.3.2 ko04978; Organismal Systems; Digestive system; Mineral absorption}	{Hs22062367; KOG2332 Ferritin P Inorganic ion transport and metabolism ;}	{GO:0006276; plasmid maintenance; biological_process GO:0008199; ferric iron binding; molecular_function GO:0046872; metal ion binding; molecular_function GO:0016491; oxidoreductase activity; molecular_function GO:0055114; oxidation-reduction process; biological_process GO:0006879; cellular iron ion homeostasis; biological_process}	{JX195179.1; Andrias davidianus ferritin heavy chain mRNA, complete cds}	{PF02387:IncFII RepA protein family PF00210:Ferritin-like domain PF02915:Rubrerythrin}
i0_HQ_Ad2_c128/f7p0/510	{OCT59777.1; hypothetical protein XELAEV_18000649mg [Xenopus laevis]}	{NA}	{NA}	{NA}	{NA}	{NA}	{NA}
i0_HQ_Ad2_c134/f7p0/649	{KFQ33166.1; 40S ribosomal protein S7, partial [Merops nubicus]}	{sp|A6H769|RS7_BOVIN; 40S ribosomal protein S7 OS=Bos taurus GN=RPS7 PE=2 SV=1}	{clv:102096139; K02993 RP-S7e, RPS7 small subunit ribosomal protein S7e - ko03010; Genetic Information Processing; Translation; Ribosome}	{Hs4506741; KOG3320 40S ribosomal protein S7 J Translation, ribosomal structure and biogenesis ;}	{GO:0003735; structural constituent of ribosome; molecular_function GO:0006629; lipid metabolic process; biological_process GO:0006412; translation; biological_process GO:0005840; ribosome; cellular_component GO:0005622; intracellular; cellular_component GO:0016788; hydrolase activity, acting on ester bonds; molecular_function}	{XM_010074887.1; PREDICTED: Pterocles gutturalis ribosomal protein S7 (RPS7), mRNA}	{PF01251:Ribosomal protein S7e PF00657:GDSL-like Lipase/Acylhydrolase}
i0_HQ_Ad2_c135/f7p0/530	{XP_018615834.1; PREDICTED: 40S ribosomal protein S26 [Scleropages formosus]}	{sp|P61251|RS26_MACFA; 40S ribosomal protein S26 OS=Macaca fascicularis GN=RPS26 PE=3 SV=3}	{acs:100564008; K02976 RP-S26e, RPS26 small subunit ribosomal protein S26e - ko03010; Genetic Information Processing; Translation; Ribosome}	{Hs15011936; KOG1768 40s ribosomal protein S26 J Translation, ribosomal structure and biogenesis ;}	{GO:0003735; structural constituent of ribosome; molecular_function GO:0006412; translation; biological_process GO:0005622; intracellular; cellular_component GO:0005840; ribosome; cellular_component}	{XM_019881055.1; PREDICTED: Hippocampus comes ribosomal protein S26 (rps26), mRNA}	{PF01283:Ribosomal protein S26e}
i0_HQ_Ad2_c14/f13p0/503	{NP_001011499.1; 40S ribosomal protein S23 [Xenopus tropicalis]}	{sp|Q90YQ1|RS23_ICTPU; 40S ribosomal protein S23 OS=Ictalurus punctatus GN=rps23 PE=2 SV=1}	{lco:104940294; K02973 RP-S23e, RPS23 small subunit ribosomal protein S23e - ko03010; Genetic Information Processing; Translation; Ribosome}	{Hs4506701; KOG1749 40S ribosomal protein S23 J Translation, ribosomal structure and biogenesis ;}	{GO:0005622; intracellular; cellular_component GO:0005840; ribosome; cellular_component GO:0006412; translation; biological_process GO:0003735; structural constituent of ribosome; molecular_function}	{XM_005288170.2; PREDICTED: Chrysemys picta bellii 40S ribosomal protein S23 (LOC101931458), mRNA}	{PF00164:Ribosomal protein S12/S23}
i0_HQ_Ad2_c21/f12p0/450	{XP_018087243.1; PREDICTED: protein S100-A2-like [Xenopus laevis]}	{sp|P25815|S100P_HUMAN; Protein S100-P OS=Homo sapiens GN=S100P PE=1 SV=2}	{xtr:100494945; - - - - -}	{NA}	{NA}	{NA}	{NA}
i0_HQ_Ad2_c214/f5p0/510	{XP_005989724.1; PREDICTED: 60S ribosomal protein L27a [Latimeria chalumnae]}	{sp|P47830|RL27A_XENLA; 60S ribosomal protein L27a OS=Xenopus laevis GN=rpl27a PE=2 SV=2}	{lcm:102361136; K02900 RP-L27Ae, RPL27A large subunit ribosomal protein L27Ae - ko03010; Genetic Information Processing; Translation; Ribosome}	{Hs4506625; KOG1742 60s ribosomal protein L15/L27 J Translation, ribosomal structure and biogenesis ;}	{NA}	{XM_019552278.1; PREDICTED: Crocodylus porosus 60S ribosomal protein L27a-like (LOC109321535), transcript variant X2, mRNA}	{NA}
i0_HQ_Ad2_c216/f5p0/779	{XP_013910245.1; PREDICTED: galectin-3 isoform X3 [Thamnophis sirtalis]}	{sp|P47953|LEG3_CRILO; Galectin-3 OS=Cricetulus longicaudatus GN=LGALS3 PE=2 SV=2}	{cge:100756046; K06831 LGALS3 galectin-3 - -}	{Hs4504983; KOG3587 Galectin, galactose-binding lectin W Extracellular structures ;}	{GO:0030246; carbohydrate binding; molecular_function}	{NA}	{PF00337:Galactoside-binding lectin}
i0_HQ_Ad2_c217/f3p0/640	{BAG71752.1; cytochrome b (mitochondrion) [Andrias davidianus]}	{sp|Q8LWP6|CYB_RANSI; Cytochrome b OS=Ranodon sibiricus GN=mt-cyb PE=3 SV=1}	{isc:IscW_ISCW016730; - - - - -}	{HsMi013; KOG4663 Cytochrome b C Energy production and conversion ;}	{GO:0016491; oxidoreductase activity; molecular_function GO:0009055; NA GO:0016020; membrane; cellular_component}	{KX021912.1; Andrias davidianus mitochondrion, complete genome}	{PF00032:Cytochrome b(C-terminal)/b6/petD}
i0_HQ_Ad2_c220/f5p0/505	{XP_019289551.1; PREDICTED: 40S ribosomal protein S15 [Panthera pardus]}	{sp|P62842|RS15_MESAU; 40S ribosomal protein S15 OS=Mesocricetus auratus GN=RPS15 PE=2 SV=2}	{oaa:100082820; K02958 RP-S15e, RPS15 small subunit ribosomal protein S15e - ko03010; Genetic Information Processing; Translation; Ribosome}	{Hs4506687; KOG0898 40S ribosomal protein S15 J Translation, ribosomal structure and biogenesis ;}	{GO:0000226; microtubule cytoskeleton organization; biological_process GO:0003735; structural constituent of ribosome; molecular_function GO:0008017; microtubule binding; molecular_function GO:0006412; translation; biological_process GO:0000910; cytokinesis; biological_process GO:0005840; ribosome; cellular_component}	{XM_014845667.1; PREDICTED: Equus asinus ribosomal protein S15 (RPS15), mRNA}	{PF00203:Ribosomal protein S19 PF03999:Microtubule associated protein (MAP65/ASE1 family)}
i0_HQ_Ad2_c229/f5p0/373	{XP_011375277.1; PREDICTED: LOW QUALITY PROTEIN: 40S ribosomal protein S29 [Pteropus vampyrus]}	{sp|P62275|RS29_RAT; 40S ribosomal protein S29 OS=Rattus norvegicus GN=Rps29 PE=1 SV=2}	{cjc:100406496; K02980 RP-S29e, RPS29 small subunit ribosomal protein S29e - ko03010; Genetic Information Processing; Translation; Ribosome}	{Hs4506717; KOG3506 40S ribosomal protein S29 J Translation, ribosomal structure and biogenesis ;}	{NA}	{XM_011741667.1; PREDICTED: Macaca nemestrina ribosomal protein S29 (RPS29), transcript variant X2, mRNA}	{NA}
i0_HQ_Ad2_c240/f5p0/609	{XP_004077950.1; PREDICTED: keratinocyte-associated protein 2 [Oryzias latipes]}	{sp|A6QQ59|KTAP2_BOVIN; Keratinocyte-associated protein 2 OS=Bos taurus GN=KRTCAP2 PE=2 SV=1}	{xtr:100038295; - - - - -}	{Hs20478742; KOG4615 Uncharacterized conserved protein S Function unknown ;}	{NA}	{XM_004388534.2; PREDICTED: Trichechus manatus latirostris keratinocyte associated protein 2 (LOC101354548), mRNA}	{NA}
i0_HQ_Ad2_c2471/f2p0/512	{NA}	{NA}	{NA}	{NA}	{NA}	{NA}	{NA}
i0_HQ_Ad2_c266/f2p0/507	{NA}	{NA}	{NA}	{NA}	{NA}	{NA}	{NA}
i0_HQ_Ad2_c267/f4p0/767	{NA}	{NA}	{NA}	{NA}	{NA}	{XM_019508438.1; PREDICTED: Gavialis gangeticus collagen type I alpha 2 chain (COL1A2), transcript variant X4, mRNA}	{NA}
i0_HQ_Ad2_c286/f4p0/751	{XP_018617977.1; PREDICTED: peptidyl-prolyl cis-trans isomerase-like [Scleropages formosus]}	{sp|P25007|PPIA_DROME; Peptidyl-prolyl cis-trans isomerase OS=Drosophila melanogaster GN=Cyp1 PE=1 SV=2}	{ola:101156984; K09565 PPIF peptidyl-prolyl isomerase F (cyclophilin D) 5.2.1.8 ko04020; Environmental Information Processing; Signal transduction; Calcium signaling pathway | ko04022; Environmental Information Processing; Signal transduction; cGMP-PKG signaling pathway | ko05012; Human Diseases; Neurodegenerative diseases; Parkinson's disease | ko05016; Human Diseases; Neurodegenerative diseases…	{7293206; KOG0865 Cyclophilin type peptidyl-prolyl cis-trans isomerase O Posttranslational modification, protein turnover, chaperones ;}	{GO:0003755; peptidyl-prolyl cis-trans isomerase activity; molecular_function GO:0006457; protein folding; biological_process}	{XM_010016193.1; PREDICTED: Nestor notabilis peptidyl-prolyl cis-trans isomerase A (LOC104407029), mRNA}	{PF00160:Cyclophilin type peptidyl-prolyl cis-trans isomerase/CLD}
i0_HQ_Ad2_c308/f4p0/796	{NA}	{NA}	{NA}	{NA}	{GO:0005576; NA GO:0050840; extracellular matrix binding; molecular_function}	{NA}	{PF07174:Fibronectin-attachment protein (FAP)}
i0_HQ_Ad2_c3191/f2p66/498	{NA}	{NA}	{NA}	{NA}	{NA}	{KX021912.1; Andrias davidianus mitochondrion, complete genome}	{NA}
i0_HQ_Ad2_c332/f3p0/459	{XP_014034386.1; PREDICTED: 40S ribosomal protein S15a-like [Salmo salar]}	{sp|P62246|RS15A_RAT; 40S ribosomal protein S15a OS=Rattus norvegicus GN=Rps15a PE=1 SV=2}	{sasa:106589173; K02957 RP-S15Ae, RPS15A small subunit ribosomal protein S15Ae - ko03010; Genetic Information Processing; Translation; Ribosome; sasa:106589173; K02957 RP-S15Ae, RPS15A small subunit ribosomal protein S15Ae - ko03010; Genetic Information Processing; Translation; Ribosome}	{Hs14165469; KOG1754 40S ribosomal protein S15/S22 J Translation, ribosomal structure and biogenesis ;}	{GO:0003735; structural constituent of ribosome; molecular_function GO:0006412; translation; biological_process GO:0005840; ribosome; cellular_component}	{XM_015420885.1; PREDICTED: Gekko japonicus ribosomal protein S15a (RPS15A), mRNA}	{PF00410:Ribosomal protein S8}
i0_HQ_Ad2_c335/f3p0/416	{XP_004676630.2; PREDICTED: 60S ribosomal protein L29 isoform X1 [Condylura cristata]}	{sp|Q58DW3|RL29_BOVIN; 60S ribosomal protein L29 OS=Bos taurus GN=RPL29 PE=2 SV=3}	{sbq:101036001; K02905 RP-L29e, RPL29 large subunit ribosomal protein L29e - ko03010; Genetic Information Processing; Translation; Ribosome}	{Hs4506629; KOG3504 60S ribosomal protein L29 J Translation, ribosomal structure and biogenesis ;}	{NA}	{XM_018092913.1; PREDICTED: Xenopus tropicalis ribosomal protein L29 (rpl29), transcript variant X1, mRNA}	{NA}
i0_HQ_Ad2_c340/f3p0/308	{NA}	{NA}	{NA}	{NA}	{NA}	{AB015438.1; Cynops pyrrhogaster mRNA for alpha 1 type I collagen, complete cds}	{NA}
i0_HQ_Ad2_c343/f3p0/570	{XP_014349927.1; PREDICTED: ATP-dependent RNA helicase DDX3X isoform X2 [Latimeria chalumnae]}	{NA}	{lco:104935046; K11594 DDX3X, bel ATP-dependent RNA helicase DDX3X 3.6.4.13 ko04622; Organismal Systems; Immune system; RIG-I-like receptor signaling pathway | ko05203; Human Diseases; Cancers: Overview; Viral carcinogenesis | ko05161; Human Diseases; Infectious diseases: Viral; Hepatitis B}	{NA}	{NA}	{NA}	{NA}
i0_HQ_Ad2_c349/f3p0/601	{XP_006131935.1; PREDICTED: histidine triad nucleotide-binding protein 1 [Pelodiscus sinensis]}	{sp|P62958|HINT1_BOVIN; Histidine triad nucleotide-binding protein 1 OS=Bos taurus GN=HINT1 PE=1 SV=2}	{cpic:101942401; K02503 HINT1, hinT, hit histidine triad (HIT) family protein - -; cpic:101942401; K02503 HINT1, hinT, hit histidine triad (HIT) family protein - -}	{Hs4885413; KOG3275 Zinc-binding protein of the histidine triad (HIT) family T Signal transduction mechanisms ;}	{NA}	{XM_007438358.1; PREDICTED: Python bivittatus histidine triad nucleotide binding protein 1 (HINT1), mRNA}	{NA}
i0_HQ_Ad2_c3534/f2p110/254	{NA}	{NA}	{NA}	{NA}	{NA}	{AY915966.1; Andrias davidianus voucher MVZ204245 12S ribosomal RNA gene, partial sequence; tRNA-Val gene, complete sequence; and 16S ribosomal RNA gene, partial sequence; mitochondrial}	{NA}
i0_HQ_Ad2_c355/f3p0/660	{NA}	{NA}	{NA}	{NA}	{NA}	{NA}	{NA}
i0_HQ_Ad2_c3567/f2p0/265	{XP_018424440.1; PREDICTED: keratin, type II cytoskeletal 5-like [Nanorana parkeri]}	{sp|Q148H7|K2C79_BOVIN; Keratin, type II cytoskeletal 79 OS=Bos taurus GN=KRT79 PE=2 SV=1}	{cmy:102930420; K07605 KRT2 type II keratin, basic - -}	{NA}	{NA}	{XM_016201051.1; PREDICTED: Miniopterus natalensis keratin 72 (KRT72), partial mRNA}	{NA}
i0_HQ_Ad2_c3572/f2p0/246	{NA}	{NA}	{NA}	{NA}	{NA}	{NA}	{NA}
i0_HQ_Ad2_c3582/f2p0/228	{ALB78329.1; NADH dehydrogenase subunit 6 (mitochondrion) [Andrias davidianus]}	{NA}	{NA}	{NA}	{NA}	{KX021912.1; Andrias davidianus mitochondrion, complete genome}	{NA}
i0_HQ_Ad2_c3583/f2p0/249	{NA}	{NA}	{NA}	{NA}	{NA}	{NA}	{NA}
i0_HQ_Ad2_c365/f3p0/403	{KFV89418.1; 60S ribosomal protein L34, partial [Fulmarus glacialis]}	{sp|P49207|RL34_HUMAN; 60S ribosomal protein L34 OS=Homo sapiens GN=RPL34 PE=1 SV=3}	{phi:102110005; K02915 RP-L34e, RPL34 large subunit ribosomal protein L34e - ko03010; Genetic Information Processing; Translation; Ribosome}	{Hs16117787; KOG1790 60s ribosomal protein L34 J Translation, ribosomal structure and biogenesis ;}	{GO:0003735; structural constituent of ribosome; molecular_function GO:0016491; oxidoreductase activity; molecular_function GO:0006412; translation; biological_process GO:0005840; ribosome; cellular_component GO:0005622; intracellular; cellular_component}	{XM_005593378.2; PREDICTED: Macaca fascicularis 60S ribosomal protein L34 (LOC102128296), mRNA}	{PF08534:Redoxin PF01199:Ribosomal protein L34e}
i0_HQ_Ad2_c378/f3p0/447	{XP_014352349.1; PREDICTED: cytochrome c oxidase subunit 8B, mitochondrial-like [Latimeria chalumnae]}	{sp|Q863G0|COX8B_ATEBE; Cytochrome c oxidase subunit 8B, mitochondrial OS=Ateles belzebuth GN=COX8B PE=3 SV=1}	{dre:569770; K02273 COX8 cytochrome c oxidase subunit 8 - ko00190; Metabolism; Energy metabolism; Oxidative phosphorylation | ko04260; Organismal Systems; Circulatory system; Cardiac muscle contraction | ko05010; Human Diseases; Neurodegenerative diseases; Alzheimer's disease | ko05012; Human Diseases; Neurodegenerative diseases; Parkinson's disease | ko05016; Human Diseases; Neurodegenerative di…	{NA}	{NA}	{NA}	{NA}
i0_HQ_Ad2_c394/f3p0/463	{NP_001079441.1; ribosomal L24 domain containing 1 S homeolog [Xenopus laevis]}	{sp|Q3SZ12|RLP24_BOVIN; Probable ribosome biogenesis protein RLP24 OS=Bos taurus GN=RSL24D1 PE=2 SV=1}	{pss:102459679; K02896 RP-L24e, RPL24 large subunit ribosomal protein L24e - ko03010; Genetic Information Processing; Translation; Ribosome}	{Hs10047102; KOG1723 60s ribosomal protein L30 isolog J Translation, ribosomal structure and biogenesis ;}	{NA}	{XM_007621231.2; PREDICTED: Cricetulus griseus ribosomal L24 domain containing 1 (Rsl24d1), mRNA}	{NA}
i0_HQ_Ad2_c3994/f17p130/419	{NA}	{NA}	{NA}	{NA}	{NA}	{NA}	{NA}
i0_HQ_Ad2_c4002/f33p0/699	{XP_013910243.1; PREDICTED: galectin-3 isoform X1 [Thamnophis sirtalis]}	{sp|P47953|LEG3_CRILO; Galectin-3 OS=Cricetulus longicaudatus GN=LGALS3 PE=2 SV=2}	{cge:100756046; K06831 LGALS3 galectin-3 - -}	{Hs4504983; KOG3587 Galectin, galactose-binding lectin W Extracellular structures ;}	{GO:0030246; carbohydrate binding; molecular_function}	{NA}	{PF00337:Galactoside-binding lectin}
i0_HQ_Ad2_c4004/f12p68/606	{OCA40374.1; hypothetical protein XENTR_v90007669mg [Xenopus tropicalis]}	{sp|P10184|IOV7_CHICK; Ovoinhibitor OS=Gallus gallus GN=OIH PE=1 SV=2}	{pss:102457814; - - - - -}	{CE25883; KOG3649 FOG: Kazal-type serine protease inhibitor domain R General function prediction only ;}	{GO:0005515; protein binding; molecular_function}	{NA}	{PF00050:Kazal-type serine protease inhibitor domain PF07648:Kazal-type serine protease inhibitor domain}
i0_HQ_Ad2_c4006/f4p0/806	{XP_013910243.1; PREDICTED: galectin-3 isoform X1 [Thamnophis sirtalis]}	{sp|P47953|LEG3_CRILO; Galectin-3 OS=Cricetulus longicaudatus GN=LGALS3 PE=2 SV=2}	{cge:100756046; K06831 LGALS3 galectin-3 - -}	{Hs4504983; KOG3587 Galectin, galactose-binding lectin W Extracellular structures ;}	{GO:0030246; carbohydrate binding; molecular_function}	{NA}	{PF00337:Galactoside-binding lectin}
i0_HQ_Ad2_c4007/f12p120/382	{XP_007064030.1; PREDICTED: 60S ribosomal protein L36a [Chelonia mydas]}	{sp|D0VWQ4|RL36A_CANLF; 60S ribosomal protein L36a OS=Canis lupus familiaris GN=Rpl36a PE=1 SV=1}	{cdk:105091461; - - - - -}	{Hs10445223; KOG3464 60S ribosomal protein L44 J Translation, ribosomal structure and biogenesis ;}	{GO:0006412; translation; biological_process GO:0005622; intracellular; cellular_component GO:0005840; ribosome; cellular_component GO:0003735; structural constituent of ribosome; molecular_function}	{XM_005285662.1; PREDICTED: Chrysemys picta bellii 60S ribosomal protein L36a (LOC101931353), mRNA}	{PF00935:Ribosomal protein L44}
i0_HQ_Ad2_c4013/f26p0/697	{XP_003500109.1; PREDICTED: galectin-3 [Cricetulus griseus]}	{sp|P47953|LEG3_CRILO; Galectin-3 OS=Cricetulus longicaudatus GN=LGALS3 PE=2 SV=2}	{cge:100756046; K06831 LGALS3 galectin-3 - -}	{Hs21361354; KOG3587 Galectin, galactose-binding lectin W Extracellular structures ;}	{NA}	{NA}	{NA}
i0_HQ_Ad2_c4027/f8p220/704	{NA}	{NA}	{NA}	{NA}	{NA}	{NA}	{NA}
i0_HQ_Ad2_c4029/f10p0/474	{XP_014646095.1; PREDICTED: 60S ribosomal protein L23 [Ceratotherium simum simum]}	{sp|P62831|RL23_PIG; 60S ribosomal protein L23 OS=Sus scrofa GN=RPL23 PE=1 SV=1}	{bacu:103016324; K02894 RP-L23e, RPL23 large subunit ribosomal protein L23e - ko03010; Genetic Information Processing; Translation; Ribosome; bacu:103016324; K02894 RP-L23e, RPL23 large subunit ribosomal protein L23e - ko03010; Genetic Information Processing; Translation; Ribosome}	{Hs4506605; KOG0901 60S ribosomal protein L14/L17/L23 J Translation, ribosomal structure and biogenesis ;}	{GO:0006412; translation; biological_process GO:0005840; ribosome; cellular_component GO:0003735; structural constituent of ribosome; molecular_function}	{NM_001292779.1; Callorhinchus milii ribosomal protein L23 (rpl23), mRNA}	{PF00238:Ribosomal protein L14p/L23e}
i0_HQ_Ad2_c403/f3p0/428	{NA}	{NA}	{NA}	{NA}	{GO:0005737; cytoplasm; cellular_component GO:0005852; eukaryotic translation initiation factor 3 complex; cellular_component GO:0003743; translation initiation factor activity; molecular_function}	{NA}	{PF08597:Translation initiation factor eIF3 subunit}
i0_HQ_Ad2_c4035/f3p0/495	{NA}	{NA}	{NA}	{NA}	{NA}	{KX021912.1; Andrias davidianus mitochondrion, complete genome}	{NA}
i0_HQ_Ad2_c4040/f5p0/380	{NA}	{NA}	{NA}	{NA}	{NA}	{XM_005308560.2; PREDICTED: Chrysemys picta bellii collagen, type I, alpha 2 (COL1A2), mRNA}	{NA}
i0_HQ_Ad2_c4049/f7p2/411	{XP_008118718.1; PREDICTED: serine protease inhibitor Kazal-type 1 [Anolis carolinensis]}	{sp|P85000|ISK1L_CHICK; Trypsin inhibitor ClTI-1 OS=Gallus gallus PE=1 SV=1}	{acs:103280688; - - - - -}	{Hs10863911; KOG3649 FOG: Kazal-type serine protease inhibitor domain R General function prediction only ;}	{NA}	{NA}	{NA}
i0_HQ_Ad2_c405/f2p0/585	{AAA49613.1; minor alpha-globin chain, partial [Pleurodeles waltl]}	{sp|P06640|HBA2_PLEWA; Hemoglobin subunit alpha-2 (Fragment) OS=Pleurodeles waltl PE=2 SV=1}	{pale:102880941; K13822 HBA hemoglobin subunit alpha - ko05144; Human Diseases; Infectious diseases: Parasitic; Malaria | ko05143; Human Diseases; Infectious diseases: Parasitic; African trypanosomiasis}	{Hs4504345; KOG3378 Globins and related hemoproteins C Energy production and conversion ;}	{GO:0020037; heme binding; molecular_function GO:0005506; iron ion binding; molecular_function}	{NA}	{PF00042:Globin}
i0_HQ_Ad2_c4052/f6p0/714	{XP_009562226.1; PREDICTED: nucleoside diphosphate kinase [Cuculus canorus]}	{sp|Q2EN76|NDKB_PIG; Nucleoside diphosphate kinase B OS=Sus scrofa GN=NME2 PE=2 SV=1}	{mmu:18103; K00940 ndk, NME nucleoside-diphosphate kinase 2.7.4.6 ko00230; Metabolism; Nucleotide metabolism; Purine metabolism | ko00240; Metabolism; Nucleotide metabolism; Pyrimidine metabolism | ko04016; Environmental Information Processing; Signal transduction; MAPK signaling pathway - plant}	{Hs4505409; KOG0888 Nucleoside diphosphate kinase F Nucleotide transport and metabolism ;}	{GO:0006183; GTP biosynthetic process; biological_process GO:0005524; ATP binding; molecular_function GO:0006228; UTP biosynthetic process; biological_process GO:0006241; CTP biosynthetic process; biological_process GO:0004550; nucleoside diphosphate kinase activity; molecular_function GO:0006165; nucleoside diphosphate phosphorylation; biological_process}	{NM_205047.1; Gallus gallus NME/NM23 nucleoside diphosphate kinase 2 (NME2), mRNA}	{PF00334:Nucleoside diphosphate kinase}
i0_HQ_Ad2_c4068/f3p0/520	{NA}	{NA}	{NA}	{NA}	{NA}	{NA}	{NA}
i0_HQ_Ad2_c407/f3p0/628	{NA}	{NA}	{NA}	{NA}	{NA}	{NA}	{NA}
i0_HQ_Ad2_c4074/f2p0/276	{AEM37715.1; plasminogen, partial [Epinephelus bruneus]}	{NA}	{lgi:LOTGIDRAFT_202939; - - - - -}	{NA}	{NA}	{AB239574.1; Cynops pyrrhogaster 18S ribosomal RNA, partial sequence}	{NA}
i0_HQ_Ad2_c4075/f2p56/588	{XP_003915560.1; PREDICTED: 40S ribosomal protein S16 [Papio anubis]}	{sp|P62250|RS16_RAT; 40S ribosomal protein S16 OS=Rattus norvegicus GN=Rps16 PE=1 SV=2}	{gja:107107193; K02960 RP-S16e, RPS16 small subunit ribosomal protein S16e - ko03010; Genetic Information Processing; Translation; Ribosome}	{Hs4506691; KOG1753 40S ribosomal protein S16 J Translation, ribosomal structure and biogenesis ;}	{GO:0003735; structural constituent of ribosome; molecular_function GO:0005840; ribosome; cellular_component GO:0006412; translation; biological_process}	{XM_018552913.1; PREDICTED: Nanorana parkeri ribosomal protein S16 (RPS16), mRNA}	{PF00380:Ribosomal protein S9/S16}
i0_HQ_Ad2_c4079/f2p4/591	{P10784.1; RecName: Full=Hemoglobin subunit alpha-2; AltName: Full=Alpha-2-globin; AltName: Full=Hemoglobin alpha-2 chain; AltName: Full=Hemoglobin alpha-minor chain}	{sp|P10784|HBA2_TRICR; Hemoglobin subunit alpha-2 OS=Triturus cristatus PE=1 SV=1}	{cfr:102513878; K13822 HBA hemoglobin subunit alpha - ko05144; Human Diseases; Infectious diseases: Parasitic; Malaria | ko05143; Human Diseases; Infectious diseases: Parasitic; African trypanosomiasis}	{Hs4504345; KOG3378 Globins and related hemoproteins C Energy production and conversion ;}	{GO:0020037; heme binding; molecular_function GO:0005506; iron ion binding; molecular_function}	{NA}	{PF00042:Globin}
i0_HQ_Ad2_c4082/f3p0/279	{AEM37715.1; plasminogen, partial [Epinephelus bruneus]}	{NA}	{lgi:LOTGIDRAFT_202939; - - - - -}	{NA}	{NA}	{AB239574.1; Cynops pyrrhogaster 18S ribosomal RNA, partial sequence}	{NA}
i0_HQ_Ad2_c4089/f4p0/303	{KRX85892.1; hypothetical protein T4E_7650 [Trichinella pseudospiralis]}	{NA}	{NA}	{NA}	{NA}	{AB239574.1; Cynops pyrrhogaster 18S ribosomal RNA, partial sequence}	{NA}
i0_HQ_Ad2_c4092/f2p0/280	{AEM37734.1; novel sal-like protein, partial [Epinephelus bruneus]}	{NA}	{bmy:Bm1_07595; - - - - -}	{NA}	{NA}	{AB239574.1; Cynops pyrrhogaster 18S ribosomal RNA, partial sequence}	{NA}
i0_HQ_Ad2_c4095/f3p36/335	{XP_014353409.1; PREDICTED: 60S ribosomal protein L37 [Latimeria chalumnae]}	{sp|Q9D823|RL37_MOUSE; 60S ribosomal protein L37 OS=Mus musculus GN=Rpl37 PE=3 SV=3}	{shr:100929198; K02922 RP-L37e, RPL37 large subunit ribosomal protein L37e - ko03010; Genetic Information Processing; Translation; Ribosome}	{Hs4506641; KOG3475 60S ribosomal protein L37 J Translation, ribosomal structure and biogenesis ;}	{NA}	{XM_006277875.3; PREDICTED: Alligator mississippiensis ribosomal protein L37 (RPL37), mRNA}	{NA}
i0_HQ_Ad2_c4096/f2p0/278	{AEM37715.1; plasminogen, partial [Epinephelus bruneus]}	{NA}	{lgi:LOTGIDRAFT_202939; - - - - -}	{NA}	{NA}	{AB239574.1; Cynops pyrrhogaster 18S ribosomal RNA, partial sequence}	{NA}
i0_HQ_Ad2_c4097/f3p25/280	{AEM37715.1; plasminogen, partial [Epinephelus bruneus]}	{NA}	{lgi:LOTGIDRAFT_202939; - - - - -}	{NA}	{NA}	{AB239574.1; Cynops pyrrhogaster 18S ribosomal RNA, partial sequence}	{NA}
i0_HQ_Ad2_c4098/f3p0/429	{XP_018965646.1; PREDICTED: 60S ribosomal protein L31, partial [Cyprinus carpio]}	{sp|P62899|RL31_HUMAN; 60S ribosomal protein L31 OS=Homo sapiens GN=RPL31 PE=1 SV=1}	{apla:101792696; K02910 RP-L31e, RPL31 large subunit ribosomal protein L31e - ko03010; Genetic Information Processing; Translation; Ribosome; apla:101792696; K02910 RP-L31e, RPL31 large subunit ribosomal protein L31e - ko03010; Genetic Information Processing; Translation; Ribosome}	{Hs4506633; KOG0893 60S ribosomal protein L31 J Translation, ribosomal structure and biogenesis ;}	{NA}	{XM_009698366.1; PREDICTED: Cariama cristata ribosomal protein L31 (RPL31), mRNA}	{NA}
i0_HQ_Ad2_c4132/f2p400/269	{NA}	{NA}	{NA}	{NA}	{NA}	{NA}	{NA}
i0_HQ_Ad2_c4142/f2p0/249	{NA}	{NA}	{NA}	{NA}	{NA}	{NA}	{NA}
i0_HQ_Ad2_c4151/f2p0/276	{AEM37715.1; plasminogen, partial [Epinephelus bruneus]}	{NA}	{lgi:LOTGIDRAFT_202939; - - - - -}	{NA}	{NA}	{AB239574.1; Cynops pyrrhogaster 18S ribosomal RNA, partial sequence}	{NA}
i0_HQ_Ad2_c4192/f3p0/493	{NA}	{NA}	{NA}	{NA}	{NA}	{KX021912.1; Andrias davidianus mitochondrion, complete genome}	{NA}
i0_HQ_Ad2_c4206/f36p42/532	{NA}	{NA}	{NA}	{NA}	{NA}	{NA}	{NA}
i0_HQ_Ad2_c4236/f3p0/693	{NA}	{NA}	{NA}	{NA}	{NA}	{NA}	{NA}
i0_HQ_Ad2_c4254/f2p0/274	{AEM37715.1; plasminogen, partial [Epinephelus bruneus]}	{NA}	{lgi:LOTGIDRAFT_202939; - - - - -}	{NA}	{NA}	{AB239574.1; Cynops pyrrhogaster 18S ribosomal RNA, partial sequence}	{NA}
i0_HQ_Ad2_c4259/f2p0/693	{XP_013910244.1; PREDICTED: galectin-3 isoform X2 [Thamnophis sirtalis]}	{sp|P47953|LEG3_CRILO; Galectin-3 OS=Cricetulus longicaudatus GN=LGALS3 PE=2 SV=2}	{cge:100756046; K06831 LGALS3 galectin-3 - -}	{Hs4504983; KOG3587 Galectin, galactose-binding lectin W Extracellular structures ;}	{GO:0030246; carbohydrate binding; molecular_function}	{NA}	{PF00337:Galactoside-binding lectin}
i0_HQ_Ad2_c4263/f2p0/505	{NA}	{NA}	{NA}	{NA}	{NA}	{NA}	{NA}
i0_HQ_Ad2_c4281/f2p0/344	{NA}	{NA}	{NA}	{NA}	{NA}	{AB015438.1; Cynops pyrrhogaster mRNA for alpha 1 type I collagen, complete cds}	{NA}
i0_HQ_Ad2_c430/f2p0/822	{AGH15795.1; anterior gradient protein 2 [Pachytriton brevipes]}	{sp|Q7ZZH4|AGR2B_XENLA; Anterior gradient protein 2-B OS=Xenopus laevis GN=agr2-b PE=2 SV=1}	{cjo:107309239; K20356 AGR2 anterior gradient protein 2 - -}	{NA}	{NA}	{EF667357.1; Notophthalmus viridescens anterior gradient protein 2 mRNA, complete cds}	{NA}
i0_HQ_Ad2_c4303/f2p0/331	{NA}	{NA}	{NA}	{NA}	{NA}	{NA}	{NA}
i0_HQ_Ad2_c432/f2p0/679	{XP_003772660.1; PREDICTED: galectin-1-like [Sarcophilus harrisii]}	{sp|P47953|LEG3_CRILO; Galectin-3 OS=Cricetulus longicaudatus GN=LGALS3 PE=2 SV=2}	{pss:102452382; K06831 LGALS3 galectin-3 - -}	{CE18468; KOG3587 Galectin, galactose-binding lectin W Extracellular structures ;}	{GO:0030246; carbohydrate binding; molecular_function}	{NA}	{PF00337:Galactoside-binding lectin}
i0_HQ_Ad2_c433/f2p0/533	{XP_015242936.1; PREDICTED: migration and invasion enhancer 1 [Cyprinodon variegatus]}	{sp|Q9BRT3|MIEN1_HUMAN; Migration and invasion enhancer 1 OS=Homo sapiens GN=MIEN1 PE=1 SV=1}	{xma:102238188; K07401 K07401 selenoprotein W-related protein - -}	{NA}	{NA}	{NA}	{NA}
i0_HQ_Ad2_c434/f2p0/768	{NA}	{NA}	{NA}	{NA}	{GO:0018149; peptide cross-linking; biological_process GO:0005737; cytoplasm; cellular_component GO:0018149; peptide cross-linking; biological_process GO:0005737; cytoplasm; cellular_component}	{NA}	{PF02389:Cornifin (SPRR) family PF02389:Cornifin (SPRR) family}
i0_HQ_Ad2_c4357/f2p0/273	{AEM37715.1; plasminogen, partial [Epinephelus bruneus]}	{NA}	{lgi:LOTGIDRAFT_202939; - - - - -}	{NA}	{NA}	{AB239574.1; Cynops pyrrhogaster 18S ribosomal RNA, partial sequence}	{NA}
i0_HQ_Ad2_c438/f2p0/463	{AAX89402.1; S100A13, partial [Homo sapiens]}	{sp|Q99584|S10AD_HUMAN; Protein S100-A13 OS=Homo sapiens GN=S100A13 PE=1 SV=1}	{pps:100987904; - - - - -}	{NA}	{GO:0005509; calcium ion binding; molecular_function}	{NA}	{PF00036:EF hand PF13499:EF-hand domain pair}
i0_HQ_Ad2_c439/f2p0/425	{XP_007061150.1; PREDICTED: 60S ribosomal protein L35 [Chelonia mydas]}	{sp|Q29361|RL35_PIG; 60S ribosomal protein L35 OS=Sus scrofa GN=RPL35 PE=1 SV=3}	{pss:102459686; K02918 RP-L35e, RPL35 large subunit ribosomal protein L35e - ko03010; Genetic Information Processing; Translation; Ribosome}	{Hs6005860; KOG3436 60S ribosomal protein L35 J Translation, ribosomal structure and biogenesis ;}	{GO:0003735; structural constituent of ribosome; molecular_function GO:0005840; ribosome; cellular_component GO:0005622; intracellular; cellular_component GO:0006412; translation; biological_process}	{XM_005279400.2; PREDICTED: Chrysemys picta bellii ribosomal protein L35 (RPL35), mRNA}	{PF00831:Ribosomal L29 protein}
i0_HQ_Ad2_c442/f2p0/577	{XP_015277362.1; PREDICTED: 60S ribosomal protein L23a [Gekko japonicus]}	{sp|Q24JY1|RL23A_BOVIN; 60S ribosomal protein L23a OS=Bos taurus GN=RPL23A PE=2 SV=1}	{cfa:106558887; K02893 RP-L23Ae, RPL23A large subunit ribosomal protein L23Ae - ko03010; Genetic Information Processing; Translation; Ribosome}	{Hs17105394; KOG1751 60s ribosomal protein L23 J Translation, ribosomal structure and biogenesis ;}	{GO:0019843; rRNA binding; molecular_function GO:0003735; structural constituent of ribosome; molecular_function GO:0005840; ribosome; cellular_component GO:0006412; translation; biological_process}	{BT058209.1; Salmo salar clone Contig1804 60S ribosomal protein L23a putative mRNA, complete cds}	{PF00347:Ribosomal protein L6 PF00276:Ribosomal protein L23}
i0_HQ_Ad2_c444/f2p0/475	{KQK74186.1; ATP synthase-coupling factor 6 [Amazona aestiva]}	{sp|P97450|ATP5J_MOUSE; ATP synthase-coupling factor 6, mitochondrial OS=Mus musculus GN=Atp5j PE=1 SV=1}	{fch:102056665; K02131 ATPeF0F6, ATP5J F-type H+-transporting ATPase subunit 6 - ko00190; Metabolism; Energy metabolism; Oxidative phosphorylation | ko05010; Human Diseases; Neurodegenerative diseases; Alzheimer's disease | ko05012; Human Diseases; Neurodegenerative diseases; Parkinson's disease | ko05016; Human Diseases; Neurodegenerative diseases; Huntington's disease}	{Hs18644883; KOG4633 NADH:ubiquinone oxidoreductase, NDUFB6/B17 subunit C Energy production and conversion ;}	{GO:0015078; hydrogen ion transmembrane transporter activity; molecular_function GO:0015986; ATP synthesis coupled proton transport; biological_process GO:0000276; mitochondrial proton-transporting ATP synthase complex, coupling factor F(o); cellular_component}	{NA}	{PF05511:Mitochondrial ATP synthase coupling factor 6}
i0_HQ_Ad2_c4449/f2p0/283	{AEM37715.1; plasminogen, partial [Epinephelus bruneus]}	{NA}	{bmy:Bm1_02890; - - - - -}	{NA}	{NA}	{AB239574.1; Cynops pyrrhogaster 18S ribosomal RNA, partial sequence}	{NA}
i0_HQ_Ad2_c446/f2p0/321	{NA}	{NA}	{NA}	{NA}	{NA}	{NA}	{NA}
i0_HQ_Ad2_c4470/f2p0/277	{AEM37715.1; plasminogen, partial [Epinephelus bruneus]}	{NA}	{lgi:LOTGIDRAFT_202939; - - - - -}	{NA}	{NA}	{AB239574.1; Cynops pyrrhogaster 18S ribosomal RNA, partial sequence}	{NA}
i0_HQ_Ad2_c450/f2p0/496	{XP_011585276.1; PREDICTED: cystatin-B [Aquila chrysaetos canadensis]}	{sp|Q8I030|CYTB_PANTR; Cystatin-B OS=Pan troglodytes GN=CSTB PE=3 SV=1}	{cjo:107319025; K13907 CSTA_B cystatin-A/B - -}	{NA}	{GO:0005875; microtubule associated complex; cellular_component GO:0004869; cysteine-type endopeptidase inhibitor activity; molecular_function GO:0007017; microtubule-based process; biological_process}	{NA}	{PF00031:Cystatin domain PF01221:Dynein light chain type 1 }
i0_HQ_Ad2_c452/f2p0/930	{OCT94120.1; hypothetical protein XELAEV_18011786mg [Xenopus laevis]}	{sp|Q13162|PRDX4_HUMAN; Peroxiredoxin-4 OS=Homo sapiens GN=PRDX4 PE=1 SV=1}	{cjo:107325063; K03386 PRDX2_4, ahpC peroxiredoxin (alkyl hydroperoxide reductase subunit C) 1.11.1.15 ko04214; Cellular Processes; Cell growth and death; Apoptosis - fly}	{Hs5453549; KOG0852 Alkyl hydroperoxide reductase, thiol specific antioxidant and related enzymes O Posttranslational modification, protein turnover, chaperones ;}	{GO:0016209; NA GO:0055114; oxidation-reduction process; biological_process GO:0016491; oxidoreductase activity; molecular_function GO:0051920; peroxiredoxin activity; molecular_function}	{XM_005281541.2; PREDICTED: Chrysemys picta bellii peroxiredoxin 4 (PRDX4), transcript variant X1, mRNA}	{PF08534:Redoxin PF10417:C-terminal domain of 1-Cys peroxiredoxin PF00578:AhpC/TSA family}
i0_HQ_Ad2_c453/f2p0/354	{XP_001368223.2; PREDICTED: 40S ribosomal protein S21 isoform X1 [Monodelphis domestica]}	{sp|Q32PB8|RS21_BOVIN; 40S ribosomal protein S21 OS=Bos taurus GN=RPS21 PE=3 SV=1}	{shr:100924270; K02971 RP-S21e, RPS21 small subunit ribosomal protein S21e - ko03010; Genetic Information Processing; Translation; Ribosome}	{Hs4506699; KOG3486 40S ribosomal protein S21 J Translation, ribosomal structure and biogenesis ;}	{NA}	{XM_018682847.1; PREDICTED: Lates calcarifer ribosomal protein S21 (rps21), mRNA}	{NA}
i0_HQ_Ad2_c455/f2p0/599	{XP_008105612.1; PREDICTED: ATP-dependent RNA helicase DDX3X isoform X2 [Anolis carolinensis]}	{NA}	{ipu:108272611; K11594 DDX3X, bel ATP-dependent RNA helicase DDX3X 3.6.4.13 ko04622; Organismal Systems; Immune system; RIG-I-like receptor signaling pathway | ko05203; Human Diseases; Cancers: Overview; Viral carcinogenesis | ko05161; Human Diseases; Infectious diseases: Viral; Hepatitis B}	{NA}	{NA}	{NA}	{NA}
i0_HQ_Ad2_c464/f2p0/479	{NA}	{NA}	{NA}	{NA}	{NA}	{NA}	{NA}
i0_HQ_Ad2_c466/f2p0/303	{NA}	{NA}	{phi:102112235; K14846 RPF1 ribosome production factor 1 - -}	{NA}	{NA}	{NA}	{NA}
i0_HQ_Ad2_c467/f2p0/512	{NA}	{NA}	{NA}	{NA}	{NA}	{NA}	{NA}
i0_HQ_Ad2_c474/f2p0/728	{NA}	{NA}	{NA}	{NA}	{NA}	{NA}	{NA}
i0_HQ_Ad2_c4760/f5p0/248	{NA}	{NA}	{NA}	{NA}	{NA}	{AY915966.1; Andrias davidianus voucher MVZ204245 12S ribosomal RNA gene, partial sequence; tRNA-Val gene, complete sequence; and 16S ribosomal RNA gene, partial sequence; mitochondrial}	{NA}
i0_HQ_Ad2_c4768/f2p0/279	{AEM37715.1; plasminogen, partial [Epinephelus bruneus]}	{NA}	{lgi:LOTGIDRAFT_202939; - - - - -}	{NA}	{NA}	{AB239574.1; Cynops pyrrhogaster 18S ribosomal RNA, partial sequence}	{NA}
i0_HQ_Ad2_c481/f2p0/504	{NA}	{NA}	{NA}	{NA}	{NA}	{NA}	{NA}
i0_HQ_Ad2_c482/f2p0/403	{NA}	{NA}	{NA}	{NA}	{NA}	{NA}	{NA}
i0_HQ_Ad2_c484/f2p0/408	{XP_005041410.1; PREDICTED: protein transport protein Sec61 subunit gamma isoform X1 [Ficedula albicollis]}	{sp|P60059|SC61G_HUMAN; Protein transport protein Sec61 subunit gamma OS=Homo sapiens GN=SEC61G PE=1 SV=1}	{fab:101811183; K07342 SEC61G, SSS1, secE protein transport protein SEC61 subunit gamma and related proteins - ko03060; Genetic Information Processing; Folding, sorting and degradation; Protein export | ko04141; Genetic Information Processing; Folding, sorting and degradation; Protein processing in endoplasmic reticulum | ko04145; Cellular Processes; Transport and catabolism; Phagosome | ko05110;…	{Hs7657546; KOG3498 Preprotein translocase, gamma subunit U Intracellular trafficking, secretion, and vesicular transport ;}	{NA}	{XM_005287324.1; PREDICTED: Chrysemys picta bellii Sec61 gamma subunit (SEC61G), mRNA}	{NA}
i0_HQ_Ad2_c485/f2p0/483	{NA}	{NA}	{NA}	{NA}	{NA}	{NA}	{NA}
i0_HQ_Ad2_c486/f2p0/388	{NP_001165141.1; uncharacterized protein LOC100049137 [Xenopus laevis]}	{sp|Q5TGZ0|MIC10_HUMAN; MICOS complex subunit MIC10 OS=Homo sapiens GN=MINOS1 PE=1 SV=1}	{aam:106487378; K17784 MINOS1, MOS1 mitochondrial inner membrane organizing system protein 1 - -}	{Hs17439908_1; KOG4604 Uncharacterized conserved protein S Function unknown ;}	{NA}	{XM_007442684.1; PREDICTED: Python bivittatus mitochondrial inner membrane organizing system 1 (MINOS1), mRNA}	{NA}
i0_HQ_Ad2_c487/f2p0/769	{NA}	{NA}	{NA}	{NA}	{NA}	{NA}	{NA}
i0_HQ_Ad2_c488/f2p0/427	{NP_001016654.1; cytochrome b-c1 complex subunit 8 [Xenopus tropicalis]}	{sp|P13271|QCR8_BOVIN; Cytochrome b-c1 complex subunit 8 OS=Bos taurus GN=UQCRQ PE=1 SV=3}	{fch:102060081; K00418 QCR8, UQCRQ ubiquinol-cytochrome c reductase subunit 8 - ko00190; Metabolism; Energy metabolism; Oxidative phosphorylation | ko04260; Organismal Systems; Circulatory system; Cardiac muscle contraction | ko05010; Human Diseases; Neurodegenerative diseases; Alzheimer's disease | ko05012; Human Diseases; Neurodegenerative diseases; Parkinson's disease | ko05016; Human Diseases…	{Hs7657486; KOG4116 Ubiquinol cytochrome c reductase, subunit QCR8 C Energy production and conversion ;}	{NA}	{NA}	{NA}
i0_HQ_Ad2_c492/f2p0/486	{XP_016282856.1; PREDICTED: LOW QUALITY PROTEIN: collagen alpha-1(XVIII) chain [Monodelphis domestica]}	{NA}	{mdo:100018482; - - - - -}	{NA}	{NA}	{AY859633.1; Hexanchus griseus 5.8S ribosomal RNA gene, partial sequence; internal transcribed spacer 2, complete sequence; and 28S ribosomal RNA gene, partial sequence}	{NA}
i0_HQ_Ad2_c493/f2p0/966	{XP_019354341.1; PREDICTED: stress-associated endoplasmic reticulum protein 1 isoform X2 [Alligator mississippiensis]}	{sp|Q3ZBR1|SERP1_BOVIN; Stress-associated endoplasmic reticulum protein 1 OS=Bos taurus GN=SERP1 PE=3 SV=1}	{tng:GSTEN00003807G001; - - - - -}	{Hs7657552; KOG3491 Predicted membrane protein S Function unknown ;}	{NA}	{NA}	{NA}
i0_HQ_Ad2_c496/f2p0/478	{XP_017270475.1; PREDICTED: 40S ribosomal protein S20 [Kryptolebias marmoratus]}	{sp|P23403|RS20_XENLA; 40S ribosomal protein S20 OS=Xenopus laevis GN=rps20 PE=1 SV=1}	{ccw:104690429; K02969 RP-S20e, RPS20 small subunit ribosomal protein S20e - ko03010; Genetic Information Processing; Translation; Ribosome}	{Hs4506697; KOG0900 40S ribosomal protein S20 J Translation, ribosomal structure and biogenesis ;}	{NA}	{XM_005443271.2; PREDICTED: Falco cherrug ribosomal protein S20 (RPS20), mRNA}	{NA}
i0_HQ_Ad2_c500/f2p0/278	{AEM37715.1; plasminogen, partial [Epinephelus bruneus]}	{NA}	{lgi:LOTGIDRAFT_202939; - - - - -}	{NA}	{NA}	{AB239574.1; Cynops pyrrhogaster 18S ribosomal RNA, partial sequence}	{NA}
i0_HQ_Ad2_c508/f2p0/404	{NA}	{NA}	{NA}	{NA}	{NA}	{NA}	{NA}
i0_HQ_Ad2_c510/f2p0/273	{AEM37715.1; plasminogen, partial [Epinephelus bruneus]}	{NA}	{lgi:LOTGIDRAFT_202939; - - - - -}	{NA}	{NA}	{AB239574.1; Cynops pyrrhogaster 18S ribosomal RNA, partial sequence}	{NA}
i0_HQ_Ad2_c512/f2p0/350	{XP_017950459.1; PREDICTED: tachylectin-2 isoform X3 [Xenopus tropicalis]}	{NA}	{xtr:100145764; - - - - -}	{NA}	{NA}	{NA}	{NA}
i0_HQ_Ad2_c516/f2p0/836	{NA}	{NA}	{NA}	{NA}	{NA}	{NA}	{NA}
i0_HQ_Ad2_c69/f9p0/573	{KYO38137.1; solute carrier family 25 member 53 [Alligator mississippiensis]}	{sp|Q9DET5|TB15A_COTJA; Thymosin beta-15A homolog OS=Coturnix coturnix japonica PE=3 SV=3}	{pbi:103063974; - - - - -}	{Hs11496273; KOG4794 Thymosin beta N Cell motility ;}	{NA}	{NA}	{NA}
i0_HQ_Ad2_c802/f2p0/445	{NA}	{NA}	{NA}	{NA}	{NA}	{KX021912.1; Andrias davidianus mitochondrion, complete genome}	{NA}
i0_HQ_Ad2_c88/f8p0/501	{NA}	{NA}	{NA}	{NA}	{NA}	{NA}	{NA}
i0_HQ_Ad2_c94/f2p0/579	{AAA49613.1; minor alpha-globin chain, partial [Pleurodeles waltl]}	{sp|P06640|HBA2_PLEWA; Hemoglobin subunit alpha-2 (Fragment) OS=Pleurodeles waltl PE=2 SV=1}	{csab:103225291; K13822 HBA hemoglobin subunit alpha - ko05144; Human Diseases; Infectious diseases: Parasitic; Malaria | ko05143; Human Diseases; Infectious diseases: Parasitic; African trypanosomiasis; csab:103225291; K13822 HBA hemoglobin subunit alpha - ko05144; Human Diseases; Infectious diseases: Parasitic; Malaria | ko05143; Human Diseases; Infectious diseases: Parasitic; African trypanoso…	{Hs4504345; KOG3378 Globins and related hemoproteins C Energy production and conversion ;}	{GO:0005506; iron ion binding; molecular_function GO:0020037; heme binding; molecular_function}	{NA}	{PF00042:Globin}
i0_LQ_Ad1_c10000/f1p0/954	{XP_009945031.1; PREDICTED: keratin, type II cytoskeletal 6C-like [Leptosomus discolor]}	{sp|P13647|K2C5_HUMAN; Keratin, type II cytoskeletal 5 OS=Homo sapiens GN=KRT5 PE=1 SV=3}	{cfr:102511561; K07605 KRT2 type II keratin, basic - -}	{NA}	{NA}	{XM_016201096.1; PREDICTED: Miniopterus natalensis keratin 5 (KRT5), mRNA}	{NA}
i0_LQ_Ad1_c10001/f1p0/931	{XP_018422968.1; PREDICTED: keratin, type II cytoskeletal 3-like [Nanorana parkeri]}	{sp|Q5XQN5|K2C5_BOVIN; Keratin, type II cytoskeletal 5 OS=Bos taurus GN=KRT5 PE=1 SV=1}	{lav:100660252; K07605 KRT2 type II keratin, basic - -}	{NA}	{NA}	{XM_016201096.1; PREDICTED: Miniopterus natalensis keratin 5 (KRT5), mRNA}	{NA}
i0_LQ_Ad1_c10005/f1p0/993	{AAC41383.1; RNA-binding protein AxRNBP [Ambystoma mexicanum]}	{sp|O89086|RBM3_MOUSE; RNA-binding protein 3 OS=Mus musculus GN=Rbm3 PE=1 SV=1}	{ngi:103741641; K13186 RBM3 RNA-binding protein 3 - -}	{Hs5803137; KOG0118 FOG: RRM domain R General function prediction only ;}	{NA}	{U71299.1; Ambystoma mexicanum RNA-binding protein AxRNBP (AxRNBP) mRNA, complete cds}	{NA}
i0_LQ_Ad1_c10007/f1p0/682	{NA}	{NA}	{NA}	{NA}	{NA}	{NA}	{NA}
i0_LQ_Ad1_c10008/f1p0/971	{XP_018424440.1; PREDICTED: keratin, type II cytoskeletal 5-like [Nanorana parkeri]}	{sp|P50446|K2C6A_MOUSE; Keratin, type II cytoskeletal 6A OS=Mus musculus GN=Krt6a PE=1 SV=3}	{gja:107113613; K07605 KRT2 type II keratin, basic - -}	{NA}	{NA}	{XM_018047719.1; PREDICTED: Capra hircus keratin 6A (KRT6A), mRNA}	{NA}
i0_LQ_Ad1_c10013/f1p0/582	{NA}	{NA}	{NA}	{NA}	{NA}	{NA}	{NA}
i0_LQ_Ad1_c10014/f1p2/939	{NA}	{NA}	{NA}	{NA}	{NA}	{XM_010132178.1; PREDICTED: Buceros rhinoceros silvestris keratin, type II cytoskeletal cochleal-like (LOC104489957), mRNA}	{NA}
i0_LQ_Ad1_c10016/f1p0/971	{XP_018424440.1; PREDICTED: keratin, type II cytoskeletal 5-like [Nanorana parkeri]}	{sp|Q148H7|K2C79_BOVIN; Keratin, type II cytoskeletal 79 OS=Bos taurus GN=KRT79 PE=2 SV=1}	{xla:108708659; K07605 KRT2 type II keratin, basic - -}	{NA}	{NA}	{XM_018047719.1; PREDICTED: Capra hircus keratin 6A (KRT6A), mRNA}	{NA}
i0_LQ_Ad1_c10017/f1p0/983	{NA}	{NA}	{NA}	{NA}	{NA}	{NA}	{NA}
i0_LQ_Ad1_c10020/f1p0/995	{XP_018424440.1; PREDICTED: keratin, type II cytoskeletal 5-like [Nanorana parkeri]}	{sp|Q148H7|K2C79_BOVIN; Keratin, type II cytoskeletal 79 OS=Bos taurus GN=KRT79 PE=2 SV=1}	{xla:108708659; K07605 KRT2 type II keratin, basic - -}	{NA}	{GO:0005882; intermediate filament; cellular_component GO:0005198; NA}	{XM_014481903.1; PREDICTED: Bos mutus keratin, type II cytoskeletal 6A (LOC102273665), mRNA}	{PF00038:Intermediate filament protein}
i0_LQ_Ad1_c10021/f1p0/923	{NA}	{NA}	{NA}	{NA}	{NA}	{NA}	{NA}
i0_LQ_Ad1_c10022/f1p0/511	{NA}	{NA}	{NA}	{NA}	{GO:0050840; extracellular matrix binding; molecular_function GO:0005576; NA}	{NA}	{PF07174:Fibronectin-attachment protein (FAP)}
i0_LQ_Ad1_c10032/f1p0/962	{XP_018424440.1; PREDICTED: keratin, type II cytoskeletal 5-like [Nanorana parkeri]}	{sp|Q148H7|K2C79_BOVIN; Keratin, type II cytoskeletal 79 OS=Bos taurus GN=KRT79 PE=2 SV=1}	{cpic:101938008; K07605 KRT2 type II keratin, basic - -; cpic:101938008; K07605 KRT2 type II keratin, basic - -}	{NA}	{NA}	{XM_016201096.1; PREDICTED: Miniopterus natalensis keratin 5 (KRT5), mRNA}	{NA}
i0_LQ_Ad1_c10033/f1p2/728	{NA}	{NA}	{NA}	{NA}	{NA}	{NA}	{NA}
i0_LQ_Ad1_c10039/f1p11/967	{XP_018424440.1; PREDICTED: keratin, type II cytoskeletal 5-like [Nanorana parkeri]}	{sp|Q148H7|K2C79_BOVIN; Keratin, type II cytoskeletal 79 OS=Bos taurus GN=KRT79 PE=2 SV=1}	{mgp:100545164; K07605 KRT2 type II keratin, basic - -}	{NA}	{NA}	{XM_018047719.1; PREDICTED: Capra hircus keratin 6A (KRT6A), mRNA}	{NA}
i0_LQ_Ad1_c10041/f1p0/676	{NA}	{NA}	{NA}	{NA}	{NA}	{NA}	{NA}
i0_LQ_Ad1_c10042/f1p0/996	{XP_018424440.1; PREDICTED: keratin, type II cytoskeletal 5-like [Nanorana parkeri]}	{sp|Q148H7|K2C79_BOVIN; Keratin, type II cytoskeletal 79 OS=Bos taurus GN=KRT79 PE=2 SV=1}	{xla:108708659; K07605 KRT2 type II keratin, basic - -}	{NA}	{GO:0005198; NA GO:0005882; intermediate filament; cellular_component}	{XM_014481903.1; PREDICTED: Bos mutus keratin, type II cytoskeletal 6A (LOC102273665), mRNA}	{PF00038:Intermediate filament protein}
i0_LQ_Ad1_c10048/f1p0/1059	{AAH55215.1; Proteasome (prosome, macropain) 26S subunit, ATPase, 4 [Danio rerio]}	{sp|Q63570|PRS6B_RAT; 26S protease regulatory subunit 6B OS=Rattus norvegicus GN=Psmc4 PE=1 SV=1}	{pss:102459063; K03063 PSMC4, RPT3 26S proteasome regulatory subunit T3 - ko03050; Genetic Information Processing; Folding, sorting and degradation; Proteasome | ko05169; Human Diseases; Infectious diseases: Viral; Epstein-Barr virus infection}	{Hs5729991; KOG0727 26S proteasome regulatory complex, ATPase RPT3 O Posttranslational modification, protein turnover, chaperones ;}	{NA}	{XM_007069836.1; PREDICTED: Chelonia mydas 26S protease regulatory subunit 6B-like (LOC102941752), transcript variant X2, mRNA}	{NA}
i0_LQ_Ad1_c10052/f1p0/983	{XP_018424440.1; PREDICTED: keratin, type II cytoskeletal 5-like [Nanorana parkeri]}	{sp|P02538|K2C6A_HUMAN; Keratin, type II cytoskeletal 6A OS=Homo sapiens GN=KRT6A PE=1 SV=3}	{ptg:102968895; K07605 KRT2 type II keratin, basic - -}	{NA}	{NA}	{XM_014481903.1; PREDICTED: Bos mutus keratin, type II cytoskeletal 6A (LOC102273665), mRNA}	{NA}
i0_LQ_Ad1_c10053/f1p0/984	{XP_018424442.1; PREDICTED: keratin, type II cytoskeletal 6A-like [Nanorana parkeri]}	{sp|P50446|K2C6A_MOUSE; Keratin, type II cytoskeletal 6A OS=Mus musculus GN=Krt6a PE=1 SV=3}	{mdo:100012364; K07605 KRT2 type II keratin, basic - -}	{NA}	{NA}	{XM_006141600.1; PREDICTED: Tupaia chinensis keratin 72, type II (KRT72), mRNA}	{NA}
i0_LQ_Ad1_c10056/f1p172/499	{NA}	{NA}	{NA}	{NA}	{NA}	{NA}	{NA}
i0_LQ_Ad1_c10057/f1p0/981	{XP_008833458.1; PREDICTED: keratin, type I cytoskeletal 13 isoform X1 [Nannospalax galili]}	{sp|P08730|K1C13_MOUSE; Keratin, type I cytoskeletal 13 OS=Mus musculus GN=Krt13 PE=1 SV=2}	{ngi:103735858; K07604 KRT1 type I keratin, acidic - -}	{NA}	{NA}	{XM_014833547.1; PREDICTED: Equus asinus keratin 19, type I (KRT19), mRNA}	{NA}
i0_LQ_Ad1_c10059/f1p0/575	{NA}	{NA}	{NA}	{NA}	{NA}	{NA}	{NA}
i0_LQ_Ad1_c10061/f1p0/987	{XP_018424440.1; PREDICTED: keratin, type II cytoskeletal 5-like [Nanorana parkeri]}	{sp|Q148H7|K2C79_BOVIN; Keratin, type II cytoskeletal 79 OS=Bos taurus GN=KRT79 PE=2 SV=1}	{xla:108708659; K07605 KRT2 type II keratin, basic - -}	{NA}	{NA}	{XM_014481903.1; PREDICTED: Bos mutus keratin, type II cytoskeletal 6A (LOC102273665), mRNA}	{NA}
i0_LQ_Ad1_c10068/f1p0/966	{NA}	{NA}	{NA}	{NA}	{NA}	{NA}	{NA}
i0_LQ_Ad1_c10073/f1p0/960	{XP_018422968.1; PREDICTED: keratin, type II cytoskeletal 3-like [Nanorana parkeri]}	{sp|Q148H7|K2C79_BOVIN; Keratin, type II cytoskeletal 79 OS=Bos taurus GN=KRT79 PE=2 SV=1}	{bacu:103000457; K07605 KRT2 type II keratin, basic - -; bacu:103000457; K07605 KRT2 type II keratin, basic - -}	{NA}	{NA}	{XM_018047719.1; PREDICTED: Capra hircus keratin 6A (KRT6A), mRNA}	{NA}
i0_LQ_Ad1_c10074/f1p0/994	{NA}	{NA}	{NA}	{NA}	{NA}	{NA}	{NA}
i0_LQ_Ad1_c10077/f1p0/874	{NA}	{NA}	{NA}	{NA}	{GO:0005524; ATP binding; molecular_function GO:0004672; protein kinase activity; molecular_function GO:0006468; protein phosphorylation; biological_process}	{NA}	{PF00069:Protein kinase domain}
i0_LQ_Ad1_c10079/f1p0/888	{NA}	{NA}	{NA}	{NA}	{NA}	{NA}	{NA}
i0_LQ_Ad1_c1008/f2p0/683	{OCA26099.1; hypothetical protein XENTR_v90021336mg [Xenopus tropicalis]}	{NA}	{NA}	{NA}	{GO:0030246; carbohydrate binding; molecular_function GO:0003676; nucleic acid binding; molecular_function}	{NA}	{PF01336:OB-fold nucleic acid binding domain PF00337:Galactoside-binding lectin}
i0_LQ_Ad1_c10083/f1p0/945	{XP_018422968.1; PREDICTED: keratin, type II cytoskeletal 3-like [Nanorana parkeri]}	{sp|Q148H7|K2C79_BOVIN; Keratin, type II cytoskeletal 79 OS=Bos taurus GN=KRT79 PE=2 SV=1}	{xtr:100489309; K07605 KRT2 type II keratin, basic - -}	{NA}	{GO:0016747; transferase activity, transferring acyl groups other than amino-acyl groups; molecular_function}	{XM_016201096.1; PREDICTED: Miniopterus natalensis keratin 5 (KRT5), mRNA}	{PF03982:Diacylglycerol acyltransferase }
i0_LQ_Ad1_c10087/f1p0/962	{XP_018422968.1; PREDICTED: keratin, type II cytoskeletal 3-like [Nanorana parkeri]}	{sp|P16878|K2C5_XENLA; Keratin, type II cytoskeletal OS=Xenopus laevis PE=2 SV=2}	{gja:107113613; K07605 KRT2 type II keratin, basic - -}	{NA}	{NA}	{XM_019960511.1; PREDICTED: Bos indicus keratin, type II cytoskeletal 6A-like (LOC109559066), mRNA}	{NA}
i0_LQ_Ad1_c10089/f1p0/982	{XP_018424440.1; PREDICTED: keratin, type II cytoskeletal 5-like [Nanorana parkeri]}	{sp|Q148H7|K2C79_BOVIN; Keratin, type II cytoskeletal 79 OS=Bos taurus GN=KRT79 PE=2 SV=1}	{xla:108708659; K07605 KRT2 type II keratin, basic - -}	{NA}	{NA}	{XM_018047719.1; PREDICTED: Capra hircus keratin 6A (KRT6A), mRNA}	{NA}
i0_LQ_Ad1_c10090/f1p0/850	{NA}	{NA}	{NA}	{NA}	{NA}	{NA}	{NA}
i0_LQ_Ad1_c10091/f1p0/975	{XP_012305677.1; PREDICTED: keratin, type II cytoskeletal 75 [Aotus nancymaae]}	{sp|Q5XQN5|K2C5_BOVIN; Keratin, type II cytoskeletal 5 OS=Bos taurus GN=KRT5 PE=1 SV=1}	{xtr:100489468; K07605 KRT2 type II keratin, basic - -}	{NA}	{GO:0005198; NA GO:0005882; intermediate filament; cellular_component}	{XM_019960511.1; PREDICTED: Bos indicus keratin, type II cytoskeletal 6A-like (LOC109559066), mRNA}	{PF00038:Intermediate filament protein}
i0_LQ_Ad1_c10094/f1p18/972	{XP_018424440.1; PREDICTED: keratin, type II cytoskeletal 5-like [Nanorana parkeri]}	{sp|P50446|K2C6A_MOUSE; Keratin, type II cytoskeletal 6A OS=Mus musculus GN=Krt6a PE=1 SV=3}	{lav:100668412; K07605 KRT2 type II keratin, basic - -}	{NA}	{NA}	{XM_016201096.1; PREDICTED: Miniopterus natalensis keratin 5 (KRT5), mRNA}	{NA}
i0_LQ_Ad1_c10098/f1p2/953	{XP_018422968.1; PREDICTED: keratin, type II cytoskeletal 3-like [Nanorana parkeri]}	{sp|P19013|K2C4_HUMAN; Keratin, type II cytoskeletal 4 OS=Homo sapiens GN=KRT4 PE=1 SV=4}	{hsa:3851; K07605 KRT2 type II keratin, basic - -}	{NA}	{NA}	{XM_019960511.1; PREDICTED: Bos indicus keratin, type II cytoskeletal 6A-like (LOC109559066), mRNA}	{NA}
i0_LQ_Ad1_c10102/f1p0/554	{NA}	{NA}	{NA}	{NA}	{NA}	{NA}	{NA}
i0_LQ_Ad1_c10103/f1p0/686	{P47953.2; RecName: Full=Galectin-3; Short=Gal-3; AltName: Full=35 kDa lectin; AltName: Full=CBP30; AltName: Full=Carbohydrate-binding protein 35; Short=CBP 35; AltName: Full=Galactose-specific lectin 3; AltName: Full=IgE-binding protein; AltName: Full=Laminin-binding protein; AltName: Full=Lectin L-29; AltName: Full=Mac-2 antigen}	{sp|P47953|LEG3_CRILO; Galectin-3 OS=Cricetulus longicaudatus GN=LGALS3 PE=2 SV=2}	{cge:100756046; K06831 LGALS3 galectin-3 - -}	{Hs4504983; KOG3587 Galectin, galactose-binding lectin W Extracellular structures ;}	{NA}	{NA}	{NA}
i0_LQ_Ad1_c10107/f1p0/977	{XP_018424440.1; PREDICTED: keratin, type II cytoskeletal 5-like [Nanorana parkeri]}	{sp|Q5XKE5|K2C79_HUMAN; Keratin, type II cytoskeletal 79 OS=Homo sapiens GN=KRT79 PE=1 SV=2}	{xla:108708659; K07605 KRT2 type II keratin, basic - -}	{NA}	{NA}	{XM_016201096.1; PREDICTED: Miniopterus natalensis keratin 5 (KRT5), mRNA}	{NA}
i0_LQ_Ad1_c10108/f1p0/904	{NA}	{NA}	{NA}	{NA}	{NA}	{NA}	{NA}
i0_LQ_Ad1_c10109/f1p0/977	{XP_018424440.1; PREDICTED: keratin, type II cytoskeletal 5-like [Nanorana parkeri]}	{sp|Q148H7|K2C79_BOVIN; Keratin, type II cytoskeletal 79 OS=Bos taurus GN=KRT79 PE=2 SV=1}	{xla:108708659; K07605 KRT2 type II keratin, basic - -}	{NA}	{GO:0005882; intermediate filament; cellular_component GO:0005198; NA}	{XM_018047719.1; PREDICTED: Capra hircus keratin 6A (KRT6A), mRNA}	{PF00038:Intermediate filament protein}
i0_LQ_Ad1_c10112/f1p0/976	{XP_018424440.1; PREDICTED: keratin, type II cytoskeletal 5-like [Nanorana parkeri]}	{sp|P02538|K2C6A_HUMAN; Keratin, type II cytoskeletal 6A OS=Homo sapiens GN=KRT6A PE=1 SV=3}	{xtr:100489309; K07605 KRT2 type II keratin, basic - -}	{NA}	{GO:0005882; intermediate filament; cellular_component GO:0005198; NA}	{XM_018047719.1; PREDICTED: Capra hircus keratin 6A (KRT6A), mRNA}	{PF00038:Intermediate filament protein}
i0_LQ_Ad1_c10113/f1p0/938	{XP_018424440.1; PREDICTED: keratin, type II cytoskeletal 5-like [Nanorana parkeri]}	{sp|Q4FZU2|K2C6A_RAT; Keratin, type II cytoskeletal 6A OS=Rattus norvegicus GN=Krt6a PE=1 SV=1}	{mdo:100012364; K07605 KRT2 type II keratin, basic - -}	{NA}	{NA}	{XM_016201096.1; PREDICTED: Miniopterus natalensis keratin 5 (KRT5), mRNA}	{NA}
i0_LQ_Ad1_c10116/f1p0/892	{NA}	{NA}	{NA}	{NA}	{NA}	{NA}	{NA}
i0_LQ_Ad1_c10118/f1p0/872	{NA}	{NA}	{NA}	{NA}	{NA}	{NA}	{NA}
i0_LQ_Ad1_c10121/f1p2/694	{NA}	{NA}	{NA}	{NA}	{NA}	{NA}	{NA}
i0_LQ_Ad1_c10126/f1p0/791	{NA}	{NA}	{NA}	{NA}	{NA}	{NA}	{NA}
i0_LQ_Ad1_c10130/f1p0/974	{AAH53854.1; Unknown (protein for IMAGE:5194336), partial [Homo sapiens]}	{sp|P13851|CB21_SINAL; Chlorophyll a-b binding protein 1, chloroplastic OS=Sinapis alba GN=CAB1 PE=3 SV=1}	{NA}	{NA}	{GO:0046872; metal ion binding; molecular_function GO:0003824; NA}	{NA}	{PF10143:2,3-bisphosphoglycerate-independent phosphoglycerate mutase}
i0_LQ_Ad1_c10133/f1p0/719	{XP_006031314.1; PREDICTED: oligosaccharyltransferase complex subunit OSTC [Alligator sinensis]}	{sp|Q28IL7|OSTC_XENTR; Oligosaccharyltransferase complex subunit ostc OS=Xenopus tropicalis GN=ostc PE=2 SV=1}	{amj:102573572; - - - - -}	{Hs18559233; KOG3356 Predicted membrane protein S Function unknown ;}	{NA}	{XM_008499580.1; PREDICTED: Calypte anna oligosaccharyltransferase complex subunit (non-catalytic) (OSTC), transcript variant X1, mRNA}	{NA}
i0_LQ_Ad1_c10134/f1p0/971	{NA}	{NA}	{NA}	{NA}	{NA}	{NA}	{NA}
i0_LQ_Ad1_c10138/f1p0/671	{XP_013910243.1; PREDICTED: galectin-3 isoform X1 [Thamnophis sirtalis]}	{sp|P47953|LEG3_CRILO; Galectin-3 OS=Cricetulus longicaudatus GN=LGALS3 PE=2 SV=2}	{cge:100756046; K06831 LGALS3 galectin-3 - -}	{Hs4504983; KOG3587 Galectin, galactose-binding lectin W Extracellular structures ;}	{GO:0030246; carbohydrate binding; molecular_function}	{NA}	{PF00337:Galactoside-binding lectin}
i0_LQ_Ad1_c10139/f1p0/690	{ETE73936.1; MAPK-interacting and spindle-stabilizing protein-like protein, partial [Ophiophagus hannah]}	{sp|P16110|LEG3_MOUSE; Galectin-3 OS=Mus musculus GN=Lgals3 PE=1 SV=3}	{lcm:102362544; K06831 LGALS3 galectin-3 - -}	{Hs21361354; KOG3587 Galectin, galactose-binding lectin W Extracellular structures ;}	{GO:0030246; carbohydrate binding; molecular_function}	{NA}	{PF00337:Galactoside-binding lectin}
i0_LQ_Ad1_c10140/f1p0/965	{XP_012781772.1; PREDICTED: keratin, type II cytoskeletal 75 [Ochotona princeps]}	{sp|Q08D91|K2C75_BOVIN; Keratin, type II cytoskeletal 75 OS=Bos taurus GN=KRT75 PE=2 SV=1}	{ptg:102949882; K07605 KRT2 type II keratin, basic - -}	{NA}	{NA}	{XM_018047719.1; PREDICTED: Capra hircus keratin 6A (KRT6A), mRNA}	{NA}
i0_LQ_Ad1_c10145/f1p0/990	{AAC41383.1; RNA-binding protein AxRNBP [Ambystoma mexicanum]}	{sp|O89086|RBM3_MOUSE; RNA-binding protein 3 OS=Mus musculus GN=Rbm3 PE=1 SV=1}	{pbi:103051736; K13186 RBM3 RNA-binding protein 3 - -}	{Hs5803137; KOG0118 FOG: RRM domain R General function prediction only ;}	{NA}	{NA}	{NA}
i0_LQ_Ad1_c10148/f1p0/687	{AHB20283.1; lectin galactoside-binding soluble 3 protein [Rattus norvegicus]}	{sp|P08699|LEG3_RAT; Galectin-3 OS=Rattus norvegicus GN=Lgals3 PE=1 SV=4}	{lcm:102362544; K06831 LGALS3 galectin-3 - -}	{Hs4504983; KOG3587 Galectin, galactose-binding lectin W Extracellular structures ;}	{GO:0030246; carbohydrate binding; molecular_function}	{NA}	{PF00337:Galactoside-binding lectin}
i0_LQ_Ad1_c10152/f1p0/979	{XP_006632984.2; PREDICTED: selenoprotein T2-like [Lepisosteus oculatus]}	{sp|Q502K9|SELT2_DANRE; Selenoprotein T2 OS=Danio rerio GN=selenot2 PE=2 SV=3}	{tup:102480971; - - - - -}	{Hs7706471; KOG3286 Selenoprotein T R General function prediction only ;}	{NA}	{NA}	{NA}
i0_LQ_Ad1_c10153/f1p0/496	{NA}	{NA}	{NA}	{NA}	{NA}	{NA}	{NA}
i0_LQ_Ad1_c10154/f1p0/1011	{XP_018424440.1; PREDICTED: keratin, type II cytoskeletal 5-like [Nanorana parkeri]}	{sp|P13647|K2C5_HUMAN; Keratin, type II cytoskeletal 5 OS=Homo sapiens GN=KRT5 PE=1 SV=3}	{gja:107113613; K07605 KRT2 type II keratin, basic - -}	{NA}	{GO:0042803; protein homodimerization activity; molecular_function GO:0005882; intermediate filament; cellular_component GO:0005198; NA GO:0008134; transcription factor binding; molecular_function GO:0045502; dynein binding; molecular_function}	{XM_014481903.1; PREDICTED: Bos mutus keratin, type II cytoskeletal 6A (LOC102273665), mRNA}	{PF10473:Leucine-rich repeats of kinetochore protein Cenp-F/LEK1 PF00038:Intermediate filament protein}
i0_LQ_Ad1_c10158/f1p0/967	{XP_018411046.1; PREDICTED: 28S ribosomal protein S14, mitochondrial [Nanorana parkeri]}	{sp|Q6B860|RT14_BOVIN; 28S ribosomal protein S14, mitochondrial OS=Bos taurus GN=MRPS14 PE=1 SV=1}	{xtr:100485757; K02954 RP-S14, MRPS14, rpsN small subunit ribosomal protein S14 - ko03010; Genetic Information Processing; Translation; Ribosome}	{Hs11559927; KOG1741 Mitochondrial/chloroplast ribosomal protein S14/S29 J Translation, ribosomal structure and biogenesis ;}	{NA}	{NA}	{NA}
i0_LQ_Ad1_c10162/f1p0/979	{XP_018424440.1; PREDICTED: keratin, type II cytoskeletal 5-like [Nanorana parkeri]}	{sp|A5A6M8|K2C5_PANTR; Keratin, type II cytoskeletal 5 OS=Pan troglodytes GN=KRT5 PE=2 SV=1}	{xla:108708659; K07605 KRT2 type II keratin, basic - -}	{NA}	{NA}	{XM_018047719.1; PREDICTED: Capra hircus keratin 6A (KRT6A), mRNA}	{NA}
i0_LQ_Ad1_c10164/f1p0/564	{NA}	{NA}	{NA}	{NA}	{NA}	{NA}	{NA}
i0_LQ_Ad1_c10167/f1p0/538	{NA}	{NA}	{NA}	{NA}	{NA}	{NA}	{NA}
i0_LQ_Ad1_c10168/f1p0/524	{NA}	{NA}	{NA}	{NA}	{NA}	{NA}	{NA}
i0_LQ_Ad1_c10170/f1p0/918	{XP_018424440.1; PREDICTED: keratin, type II cytoskeletal 5-like [Nanorana parkeri]}	{sp|Q5XQN5|K2C5_BOVIN; Keratin, type II cytoskeletal 5 OS=Bos taurus GN=KRT5 PE=1 SV=1}	{cpic:101939351; K07605 KRT2 type II keratin, basic - -; cpic:101939351; K07605 KRT2 type II keratin, basic - -}	{NA}	{NA}	{XM_018047719.1; PREDICTED: Capra hircus keratin 6A (KRT6A), mRNA}	{NA}
i0_LQ_Ad1_c10173/f1p0/672	{NA}	{NA}	{NA}	{NA}	{NA}	{NA}	{NA}
i0_LQ_Ad1_c10174/f1p0/683	{NA}	{NA}	{NA}	{NA}	{NA}	{NA}	{NA}
i0_LQ_Ad1_c10178/f1p0/982	{XP_018424440.1; PREDICTED: keratin, type II cytoskeletal 5-like [Nanorana parkeri]}	{sp|Q148H7|K2C79_BOVIN; Keratin, type II cytoskeletal 79 OS=Bos taurus GN=KRT79 PE=2 SV=1}	{xla:108708659; K07605 KRT2 type II keratin, basic - -}	{NA}	{GO:0005882; intermediate filament; cellular_component GO:0005198; NA}	{XM_018047719.1; PREDICTED: Capra hircus keratin 6A (KRT6A), mRNA}	{PF00038:Intermediate filament protein}
i0_LQ_Ad1_c10182/f1p0/990	{XP_018424440.1; PREDICTED: keratin, type II cytoskeletal 5-like [Nanorana parkeri]}	{sp|Q148H7|K2C79_BOVIN; Keratin, type II cytoskeletal 79 OS=Bos taurus GN=KRT79 PE=2 SV=1}	{xla:108708659; K07605 KRT2 type II keratin, basic - -}	{NA}	{NA}	{XM_014481903.1; PREDICTED: Bos mutus keratin, type II cytoskeletal 6A (LOC102273665), mRNA}	{NA}
i0_LQ_Ad1_c10185/f1p0/911	{NA}	{NA}	{NA}	{NA}	{NA}	{NA}	{NA}
i0_LQ_Ad1_c10190/f1p0/866	{XP_018424440.1; PREDICTED: keratin, type II cytoskeletal 5-like [Nanorana parkeri]}	{sp|P02538|K2C6A_HUMAN; Keratin, type II cytoskeletal 6A OS=Homo sapiens GN=KRT6A PE=1 SV=3}	{gja:107113613; K07605 KRT2 type II keratin, basic - -}	{NA}	{GO:0008134; transcription factor binding; molecular_function GO:0045502; dynein binding; molecular_function GO:0042803; protein homodimerization activity; molecular_function GO:0005198; NA GO:0005882; intermediate filament; cellular_component}	{XM_018047719.1; PREDICTED: Capra hircus keratin 6A (KRT6A), mRNA}	{PF00038:Intermediate filament protein PF10473:Leucine-rich repeats of kinetochore protein Cenp-F/LEK1}
i0_LQ_Ad1_c10192/f1p0/703	{NA}	{NA}	{NA}	{NA}	{NA}	{NA}	{NA}
i0_LQ_Ad1_c10197/f1p0/981	{XP_018424440.1; PREDICTED: keratin, type II cytoskeletal 5-like [Nanorana parkeri]}	{sp|Q148H7|K2C79_BOVIN; Keratin, type II cytoskeletal 79 OS=Bos taurus GN=KRT79 PE=2 SV=1}	{xla:108708659; K07605 KRT2 type II keratin, basic - -}	{NA}	{GO:0005882; intermediate filament; cellular_component GO:0005198; NA}	{XM_018047719.1; PREDICTED: Capra hircus keratin 6A (KRT6A), mRNA}	{PF00038:Intermediate filament protein}
i0_LQ_Ad1_c10200/f2p0/995	{XP_019289548.1; PREDICTED: cold-inducible RNA-binding protein isoform X1 [Panthera pardus]}	{sp|Q14011|CIRBP_HUMAN; Cold-inducible RNA-binding protein OS=Homo sapiens GN=CIRBP PE=1 SV=1}	{csab:103233600; - - - - -; csab:103233600; K13195 CIRBP cold-inducible RNA-binding protein - -}	{Hs4502847; KOG0118 FOG: RRM domain R General function prediction only ;}	{NA}	{U71299.1; Ambystoma mexicanum RNA-binding protein AxRNBP (AxRNBP) mRNA, complete cds}	{NA}
i0_LQ_Ad1_c10206/f1p5/955	{NA}	{NA}	{NA}	{NA}	{NA}	{NA}	{NA}
i0_LQ_Ad1_c10208/f1p0/973	{XP_018422968.1; PREDICTED: keratin, type II cytoskeletal 3-like [Nanorana parkeri]}	{sp|Q148H7|K2C79_BOVIN; Keratin, type II cytoskeletal 79 OS=Bos taurus GN=KRT79 PE=2 SV=1}	{xla:397907; K07605 KRT2 type II keratin, basic - -}	{NA}	{NA}	{XM_005958749.1; PREDICTED: Pantholops hodgsonii keratin 6A (KRT6A), transcript variant X2, mRNA}	{NA}
i0_LQ_Ad1_c10209/f1p0/666	{ACI67440.1; 60S ribosomal protein L36 [Salmo salar]}	{sp|Q9Y3U8|RL36_HUMAN; 60S ribosomal protein L36 OS=Homo sapiens GN=RPL36 PE=1 SV=3}	{ocu:100348796; K02920 RP-L36e, RPL36 large subunit ribosomal protein L36e - ko03010; Genetic Information Processing; Translation; Ribosome}	{Hs16117794; KOG3452 60S ribosomal protein L36 J Translation, ribosomal structure and biogenesis ;}	{NA}	{BT058232.1; Salmo salar clone Contig2173 60S ribosomal protein L36 putative mRNA, complete cds}	{NA}
i0_LQ_Ad1_c10211/f1p0/938	{NA}	{NA}	{NA}	{NA}	{NA}	{NA}	{NA}
i0_LQ_Ad1_c10212/f1p0/964	{XP_018424440.1; PREDICTED: keratin, type II cytoskeletal 5-like [Nanorana parkeri]}	{sp|Q148H7|K2C79_BOVIN; Keratin, type II cytoskeletal 79 OS=Bos taurus GN=KRT79 PE=2 SV=1}	{gja:107113613; K07605 KRT2 type II keratin, basic - -}	{NA}	{NA}	{XM_005958749.1; PREDICTED: Pantholops hodgsonii keratin 6A (KRT6A), transcript variant X2, mRNA}	{NA}
i0_LQ_Ad1_c10213/f1p6/978	{XP_018424440.1; PREDICTED: keratin, type II cytoskeletal 5-like [Nanorana parkeri]}	{sp|Q148H7|K2C79_BOVIN; Keratin, type II cytoskeletal 79 OS=Bos taurus GN=KRT79 PE=2 SV=1}	{fpg:101917389; K07605 KRT2 type II keratin, basic - -}	{NA}	{NA}	{XM_016201051.1; PREDICTED: Miniopterus natalensis keratin 72 (KRT72), partial mRNA}	{NA}
i0_LQ_Ad1_c10214/f1p0/966	{XP_018424440.1; PREDICTED: keratin, type II cytoskeletal 5-like [Nanorana parkeri]}	{sp|Q08D91|K2C75_BOVIN; Keratin, type II cytoskeletal 75 OS=Bos taurus GN=KRT75 PE=2 SV=1}	{oas:101112555; K07605 KRT2 type II keratin, basic - -}	{NA}	{NA}	{XM_001362300.4; PREDICTED: Monodelphis domestica keratin 4 (KRT4), mRNA}	{NA}
i0_LQ_Ad1_c10217/f1p0/990	{XP_018422968.1; PREDICTED: keratin, type II cytoskeletal 3-like [Nanorana parkeri]}	{sp|P02538|K2C6A_HUMAN; Keratin, type II cytoskeletal 6A OS=Homo sapiens GN=KRT6A PE=1 SV=3}	{xla:108709006; K07605 KRT2 type II keratin, basic - -}	{NA}	{NA}	{XM_019960511.1; PREDICTED: Bos indicus keratin, type II cytoskeletal 6A-like (LOC109559066), mRNA}	{NA}
i0_LQ_Ad1_c10221/f1p0/964	{XP_018422968.1; PREDICTED: keratin, type II cytoskeletal 3-like [Nanorana parkeri]}	{sp|Q148H7|K2C79_BOVIN; Keratin, type II cytoskeletal 79 OS=Bos taurus GN=KRT79 PE=2 SV=1}	{oas:101108641; K07605 KRT2 type II keratin, basic - -}	{NA}	{NA}	{XM_019960511.1; PREDICTED: Bos indicus keratin, type II cytoskeletal 6A-like (LOC109559066), mRNA}	{NA}
i0_LQ_Ad1_c10222/f1p0/959	{XP_018424440.1; PREDICTED: keratin, type II cytoskeletal 5-like [Nanorana parkeri]}	{sp|Q08D91|K2C75_BOVIN; Keratin, type II cytoskeletal 75 OS=Bos taurus GN=KRT75 PE=2 SV=1}	{fpg:101917389; K07605 KRT2 type II keratin, basic - -}	{NA}	{NA}	{XM_018047719.1; PREDICTED: Capra hircus keratin 6A (KRT6A), mRNA}	{NA}
i0_LQ_Ad1_c10226/f1p0/920	{NA}	{NA}	{NA}	{NA}	{NA}	{NA}	{NA}
i0_LQ_Ad1_c10227/f1p0/689	{NA}	{NA}	{NA}	{NA}	{GO:0030246; carbohydrate binding; molecular_function}	{NA}	{PF00337:Galactoside-binding lectin}
i0_LQ_Ad1_c10231/f1p0/510	{NA}	{NA}	{NA}	{NA}	{NA}	{NA}	{NA}
i0_LQ_Ad1_c10233/f1p0/993	{AAC41383.1; RNA-binding protein AxRNBP [Ambystoma mexicanum]}	{sp|W8E7I1|RBM3_CAPHI; RNA-binding protein 3 OS=Capra hircus GN=RBM3 PE=2 SV=2}	{chx:102176209; K13186 RBM3 RNA-binding protein 3 - -}	{Hs5803137; KOG0118 FOG: RRM domain R General function prediction only ;}	{GO:0003676; nucleic acid binding; molecular_function}	{NA}	{PF00076:RNA recognition motif. (a.k.a. RRM, RBD, or RNP domain)}
i0_LQ_Ad1_c10235/f1p4/951	{XP_018424440.1; PREDICTED: keratin, type II cytoskeletal 5-like [Nanorana parkeri]}	{sp|Q148H7|K2C79_BOVIN; Keratin, type II cytoskeletal 79 OS=Bos taurus GN=KRT79 PE=2 SV=1}	{xla:108709006; K07605 KRT2 type II keratin, basic - -}	{NA}	{NA}	{XM_016201051.1; PREDICTED: Miniopterus natalensis keratin 72 (KRT72), partial mRNA}	{NA}
i0_LQ_Ad1_c10238/f1p0/853	{ALE30609.1; ferritin M subunit [Andrias davidianus]}	{sp|P17663|FRIHB_XENLA; Ferritin heavy chain B OS=Xenopus laevis GN=fth1-b PE=2 SV=2}	{cpic:101938985; K00522 FTH1 ferritin heavy chain 1.16.3.2 ko04978; Organismal Systems; Digestive system; Mineral absorption; cpic:101938985; K00522 FTH1 ferritin heavy chain 1.16.3.2 ko04978; Organismal Systems; Digestive system; Mineral absorption}	{Hs22062367; KOG2332 Ferritin P Inorganic ion transport and metabolism ;}	{GO:0046872; metal ion binding; molecular_function GO:0008199; ferric iron binding; molecular_function GO:0016491; oxidoreductase activity; molecular_function GO:0055114; oxidation-reduction process; biological_process GO:0006879; cellular iron ion homeostasis; biological_process}	{KR063286.1; Andrias davidianus ferritin M subunit mRNA, complete cds}	{PF00210:Ferritin-like domain PF02915:Rubrerythrin}
i0_LQ_Ad1_c10240/f1p0/702	{XP_003121220.1; PREDICTED: costars family protein ABRACL isoform X2 [Sus scrofa]}	{sp|Q9P1F3|ABRAL_HUMAN; Costars family protein ABRACL OS=Homo sapiens GN=ABRACL PE=1 SV=1}	{ssc:100525723; - - - - -}	{Hs22054484; KOG3376 Uncharacterized conserved protein S Function unknown ;}	{NA}	{XM_005360986.2; PREDICTED: Microtus ochrogaster ABRA C-terminal like (Abracl), transcript variant X2, mRNA}	{NA}
i0_LQ_Ad1_c10242/f1p0/713	{NA}	{NA}	{NA}	{NA}	{NA}	{NA}	{NA}
i0_LQ_Ad1_c10244/f1p4/984	{XP_018424440.1; PREDICTED: keratin, type II cytoskeletal 5-like [Nanorana parkeri]}	{sp|Q5XQN5|K2C5_BOVIN; Keratin, type II cytoskeletal 5 OS=Bos taurus GN=KRT5 PE=1 SV=1}	{gja:107113613; K07605 KRT2 type II keratin, basic - -}	{NA}	{NA}	{XM_014481915.1; PREDICTED: Bos mutus keratin 6A, type II (KRT6A), transcript variant X2, mRNA}	{NA}
i0_LQ_Ad1_c10246/f1p0/688	{NA}	{NA}	{lcm:102362544; K06831 LGALS3 galectin-3 - -}	{NA}	{NA}	{NA}	{NA}
i0_LQ_Ad1_c10247/f1p0/998	{XP_012371590.1; PREDICTED: LOW QUALITY PROTEIN: keratin, type II cytoskeletal 6A-like [Octodon degus]}	{sp|P50446|K2C6A_MOUSE; Keratin, type II cytoskeletal 6A OS=Mus musculus GN=Krt6a PE=1 SV=3}	{cmy:102931833; K07605 KRT2 type II keratin, basic - -}	{NA}	{NA}	{XM_004774683.1; PREDICTED: Mustela putorius furo keratin 5, type II (KRT5), mRNA}	{NA}
i0_LQ_Ad1_c10248/f1p0/961	{XP_014377291.1; PREDICTED: adenylosuccinate lyase isoform X2 [Alligator sinensis]}	{sp|P21265|PUR8_CHICK; Adenylosuccinate lyase OS=Gallus gallus GN=ADSL PE=2 SV=2}	{amj:102570765; K01756 purB, ADSL adenylosuccinate lyase 4.3.2.2 ko00230; Metabolism; Nucleotide metabolism; Purine metabolism | ko00250; Metabolism; Amino acid metabolism; Alanine, aspartate and glutamate metabolism}	{Hs4557269; KOG2700 Adenylosuccinate lyase F Nucleotide transport and metabolism ;}	{NA}	{BT027696.1; Gasterosteus aculeatus clone CGX91-H08 mRNA sequence}	{NA}
i0_LQ_Ad1_c10250/f1p0/966	{XP_006904620.1; PREDICTED: keratin, type II cytoskeletal 73 [Pteropus alecto]}	{sp|Q148H5|K2C71_BOVIN; Keratin, type II cytoskeletal 71 OS=Bos taurus GN=KRT71 PE=2 SV=1}	{pale:102880710; K07605 KRT2 type II keratin, basic - -}	{NA}	{NA}	{XM_019960511.1; PREDICTED: Bos indicus keratin, type II cytoskeletal 6A-like (LOC109559066), mRNA}	{NA}
i0_LQ_Ad1_c10252/f1p11/694	{NA}	{NA}	{NA}	{NA}	{NA}	{NA}	{NA}
i0_LQ_Ad1_c10257/f1p0/923	{NA}	{NA}	{NA}	{NA}	{NA}	{NA}	{NA}
i0_LQ_Ad1_c10260/f1p0/928	{XP_012371606.1; PREDICTED: LOW QUALITY PROTEIN: keratin, type II cytoskeletal 6A [Octodon degus]}	{sp|P02538|K2C6A_HUMAN; Keratin, type II cytoskeletal 6A OS=Homo sapiens GN=KRT6A PE=1 SV=3}	{cpic:101943376; K07605 KRT2 type II keratin, basic - -; cpic:101943376; K07605 KRT2 type II keratin, basic - -}	{NA}	{NA}	{XM_018047719.1; PREDICTED: Capra hircus keratin 6A (KRT6A), mRNA}	{NA}
i0_LQ_Ad1_c10261/f1p7/932	{NA}	{NA}	{NA}	{NA}	{NA}	{XM_016201051.1; PREDICTED: Miniopterus natalensis keratin 72 (KRT72), partial mRNA}	{NA}
i0_LQ_Ad1_c10262/f1p0/956	{XP_018424440.1; PREDICTED: keratin, type II cytoskeletal 5-like [Nanorana parkeri]}	{sp|Q148H7|K2C79_BOVIN; Keratin, type II cytoskeletal 79 OS=Bos taurus GN=KRT79 PE=2 SV=1}	{xla:108708659; K07605 KRT2 type II keratin, basic - -}	{NA}	{NA}	{XM_019960511.1; PREDICTED: Bos indicus keratin, type II cytoskeletal 6A-like (LOC109559066), mRNA}	{NA}
i0_LQ_Ad1_c10263/f1p0/974	{XP_010157613.1; PREDICTED: keratin, type II cytoskeletal 5-like [Eurypyga helias]}	{sp|Q08D91|K2C75_BOVIN; Keratin, type II cytoskeletal 75 OS=Bos taurus GN=KRT75 PE=2 SV=1}	{fpg:101917389; K07605 KRT2 type II keratin, basic - -}	{NA}	{NA}	{XM_016201051.1; PREDICTED: Miniopterus natalensis keratin 72 (KRT72), partial mRNA}	{NA}
i0_LQ_Ad1_c10264/f1p0/676	{NA}	{NA}	{NA}	{NA}	{NA}	{NA}	{NA}
i0_LQ_Ad1_c10266/f1p0/513	{NA}	{NA}	{NA}	{NA}	{NA}	{NA}	{NA}
i0_LQ_Ad1_c10274/f1p0/500	{NA}	{NA}	{NA}	{NA}	{NA}	{NA}	{NA}
i0_LQ_Ad1_c10277/f1p0/976	{XP_018422968.1; PREDICTED: keratin, type II cytoskeletal 3-like [Nanorana parkeri]}	{sp|Q5XKE5|K2C79_HUMAN; Keratin, type II cytoskeletal 79 OS=Homo sapiens GN=KRT79 PE=1 SV=2}	{xla:108708659; K07605 KRT2 type II keratin, basic - -}	{NA}	{NA}	{XM_016201096.1; PREDICTED: Miniopterus natalensis keratin 5 (KRT5), mRNA}	{NA}
i0_LQ_Ad1_c10280/f1p0/913	{NA}	{NA}	{NA}	{NA}	{NA}	{NA}	{NA}
i0_LQ_Ad1_c10283/f1p0/993	{NA}	{NA}	{NA}	{NA}	{NA}	{NA}	{NA}
i0_LQ_Ad1_c10284/f1p0/654	{XP_019408373.1; PREDICTED: uncharacterized protein KIAA1211 homolog isoform X1 [Crocodylus porosus]}	{sp|Q6ZU35|K1211_HUMAN; Uncharacterized protein KIAA1211 OS=Homo sapiens GN=KIAA1211 PE=1 SV=3}	{asn:102381882; - - - - -}	{NA}	{NA}	{NA}	{NA}
i0_LQ_Ad1_c10285/f1p0/952	{XP_018424440.1; PREDICTED: keratin, type II cytoskeletal 5-like [Nanorana parkeri]}	{sp|Q148H7|K2C79_BOVIN; Keratin, type II cytoskeletal 79 OS=Bos taurus GN=KRT79 PE=2 SV=1}	{xla:108708659; K07605 KRT2 type II keratin, basic - -}	{NA}	{GO:0005198; NA GO:0005882; intermediate filament; cellular_component}	{XM_019960511.1; PREDICTED: Bos indicus keratin, type II cytoskeletal 6A-like (LOC109559066), mRNA}	{PF00038:Intermediate filament protein}
i0_LQ_Ad1_c10287/f1p0/513	{NA}	{NA}	{NA}	{NA}	{NA}	{NA}	{NA}
i0_LQ_Ad1_c10288/f1p0/1008	{XP_018424440.1; PREDICTED: keratin, type II cytoskeletal 5-like [Nanorana parkeri]}	{sp|P02538|K2C6A_HUMAN; Keratin, type II cytoskeletal 6A OS=Homo sapiens GN=KRT6A PE=1 SV=3}	{gja:107113613; K07605 KRT2 type II keratin, basic - -}	{NA}	{GO:0005198; NA GO:0005882; intermediate filament; cellular_component}	{XM_018047719.1; PREDICTED: Capra hircus keratin 6A (KRT6A), mRNA}	{PF00038:Intermediate filament protein}
i0_LQ_Ad1_c10289/f1p0/815	{NA}	{NA}	{NA}	{NA}	{NA}	{NA}	{NA}
i0_LQ_Ad1_c1029/f3p0/683	{NA}	{NA}	{NA}	{NA}	{NA}	{NA}	{NA}
i0_LQ_Ad1_c10290/f1p0/980	{XP_018424442.1; PREDICTED: keratin, type II cytoskeletal 6A-like [Nanorana parkeri]}	{sp|P50446|K2C6A_MOUSE; Keratin, type II cytoskeletal 6A OS=Mus musculus GN=Krt6a PE=1 SV=3}	{oas:101112555; K07605 KRT2 type II keratin, basic - -}	{NA}	{NA}	{XM_014481903.1; PREDICTED: Bos mutus keratin, type II cytoskeletal 6A (LOC102273665), mRNA}	{NA}
i0_LQ_Ad1_c10291/f1p2/946	{NA}	{NA}	{NA}	{NA}	{NA}	{NA}	{NA}
i0_LQ_Ad1_c10294/f1p0/984	{XP_018424442.1; PREDICTED: keratin, type II cytoskeletal 6A-like [Nanorana parkeri]}	{sp|P13647|K2C5_HUMAN; Keratin, type II cytoskeletal 5 OS=Homo sapiens GN=KRT5 PE=1 SV=3}	{bta:540546; K07605 KRT2 type II keratin, basic - -}	{NA}	{GO:0003700; sequence-specific DNA binding transcription factor activity; molecular_function GO:0006355; regulation of transcription, DNA-dependent; biological_process GO:0005198; NA GO:0005882; intermediate filament; cellular_component GO:0006355; regulation of transcription, DNA-dependent; biological_process GO:0005882; intermediate filament; cellular_component GO:0005198; NA GO:0003700; sequen…	{XM_018047719.1; PREDICTED: Capra hircus keratin 6A (KRT6A), mRNA}	{PF01166:TSC-22/dip/bun family PF00038:Intermediate filament protein PF01166:TSC-22/dip/bun family PF00038:Intermediate filament protein}
i0_LQ_Ad1_c10295/f1p0/973	{NA}	{NA}	{NA}	{NA}	{NA}	{NA}	{NA}
i0_LQ_Ad1_c10296/f1p0/683	{XP_012429430.1; PREDICTED: galectin-3 [Taeniopygia guttata]}	{sp|P47953|LEG3_CRILO; Galectin-3 OS=Cricetulus longicaudatus GN=LGALS3 PE=2 SV=2}	{tgu:100229673; K06831 LGALS3 galectin-3 - -}	{Hs4504983; KOG3587 Galectin, galactose-binding lectin W Extracellular structures ;}	{GO:0030246; carbohydrate binding; molecular_function}	{NA}	{PF00337:Galactoside-binding lectin}
i0_LQ_Ad1_c10300/f1p0/669	{NA}	{NA}	{NA}	{NA}	{NA}	{NA}	{NA}
i0_LQ_Ad1_c10305/f1p0/559	{NA}	{NA}	{NA}	{NA}	{NA}	{NA}	{NA}
i0_LQ_Ad1_c10306/f1p0/934	{AAC41383.1; RNA-binding protein AxRNBP [Ambystoma mexicanum]}	{sp|O89086|RBM3_MOUSE; RNA-binding protein 3 OS=Mus musculus GN=Rbm3 PE=1 SV=1}	{ptg:102960343; K13186 RBM3 RNA-binding protein 3 - -}	{Hs5803137; KOG0118 FOG: RRM domain R General function prediction only ;}	{GO:0003676; nucleic acid binding; molecular_function}	{U71299.1; Ambystoma mexicanum RNA-binding protein AxRNBP (AxRNBP) mRNA, complete cds}	{PF00076:RNA recognition motif. (a.k.a. RRM, RBD, or RNP domain)}
i0_LQ_Ad1_c1031/f1p0/982	{XP_018424440.1; PREDICTED: keratin, type II cytoskeletal 5-like [Nanorana parkeri]}	{sp|Q148H7|K2C79_BOVIN; Keratin, type II cytoskeletal 79 OS=Bos taurus GN=KRT79 PE=2 SV=1}	{xtr:100489468; K07605 KRT2 type II keratin, basic - -}	{NA}	{NA}	{XM_018047719.1; PREDICTED: Capra hircus keratin 6A (KRT6A), mRNA}	{NA}
i0_LQ_Ad1_c10313/f1p0/940	{NA}	{NA}	{NA}	{NA}	{NA}	{NA}	{NA}
i0_LQ_Ad1_c10314/f2p0/952	{XP_018424440.1; PREDICTED: keratin, type II cytoskeletal 5-like [Nanorana parkeri]}	{sp|Q148H7|K2C79_BOVIN; Keratin, type II cytoskeletal 79 OS=Bos taurus GN=KRT79 PE=2 SV=1}	{gja:107113613; K07605 KRT2 type II keratin, basic - -}	{NA}	{NA}	{XM_019960511.1; PREDICTED: Bos indicus keratin, type II cytoskeletal 6A-like (LOC109559066), mRNA}	{NA}
i0_LQ_Ad1_c10316/f1p0/687	{ETE73936.1; MAPK-interacting and spindle-stabilizing protein-like protein, partial [Ophiophagus hannah]}	{sp|P16110|LEG3_MOUSE; Galectin-3 OS=Mus musculus GN=Lgals3 PE=1 SV=3}	{cge:100756046; K06831 LGALS3 galectin-3 - -}	{Hs21361354; KOG3587 Galectin, galactose-binding lectin W Extracellular structures ;}	{NA}	{NA}	{NA}
i0_LQ_Ad1_c10318/f1p0/957	{XP_018424440.1; PREDICTED: keratin, type II cytoskeletal 5-like [Nanorana parkeri]}	{sp|Q922U2|K2C5_MOUSE; Keratin, type II cytoskeletal 5 OS=Mus musculus GN=Krt5 PE=1 SV=1}	{fpg:101917389; K07605 KRT2 type II keratin, basic - -}	{NA}	{NA}	{XM_019960508.1; PREDICTED: Bos indicus keratin 6A (KRT6A), mRNA}	{NA}
i0_LQ_Ad1_c1032/f2p0/912	{XP_018424440.1; PREDICTED: keratin, type II cytoskeletal 5-like [Nanorana parkeri]}	{sp|Q148H7|K2C79_BOVIN; Keratin, type II cytoskeletal 79 OS=Bos taurus GN=KRT79 PE=2 SV=1}	{ngi:103739559; K07605 KRT2 type II keratin, basic - -}	{NA}	{NA}	{XM_016201051.1; PREDICTED: Miniopterus natalensis keratin 72 (KRT72), partial mRNA}	{NA}
i0_LQ_Ad1_c10322/f1p0/995	{XP_020015825.1; keratin, type II cytoskeletal 79 [Castor canadensis]}	{sp|Q148H7|K2C79_BOVIN; Keratin, type II cytoskeletal 79 OS=Bos taurus GN=KRT79 PE=2 SV=1}	{cfr:102504406; K07605 KRT2 type II keratin, basic - -}	{NA}	{NA}	{XM_018047719.1; PREDICTED: Capra hircus keratin 6A (KRT6A), mRNA}	{NA}
i0_LQ_Ad1_c10323/f1p0/863	{KYO21096.1; 5-formyltetrahydrofolate cyclo-ligase [Alligator mississippiensis]}	{sp|P80405|MTHFS_RABIT; 5-formyltetrahydrofolate cyclo-ligase OS=Oryctolagus cuniculus GN=MTHFS PE=1 SV=1}	{phi:102112989; K01934 MTHFS 5-formyltetrahydrofolate cyclo-ligase 6.3.3.2 ko00670; Metabolism; Metabolism of cofactors and vitamins; One carbon pool by folate}	{NA}	{NA}	{NA}	{NA}
i0_LQ_Ad1_c10327/f1p0/509	{NA}	{NA}	{NA}	{NA}	{NA}	{NA}	{NA}
i0_LQ_Ad1_c10328/f1p0/948	{NA}	{NA}	{NA}	{NA}	{NA}	{NA}	{NA}
i0_LQ_Ad1_c10329/f1p0/651	{NA}	{NA}	{NA}	{NA}	{NA}	{NA}	{NA}
i0_LQ_Ad1_c10330/f1p0/974	{XP_018424440.1; PREDICTED: keratin, type II cytoskeletal 5-like [Nanorana parkeri]}	{sp|Q5XKE5|K2C79_HUMAN; Keratin, type II cytoskeletal 79 OS=Homo sapiens GN=KRT79 PE=1 SV=2}	{gja:107113613; K07605 KRT2 type II keratin, basic - -}	{NA}	{NA}	{XM_018047719.1; PREDICTED: Capra hircus keratin 6A (KRT6A), mRNA}	{NA}
i0_LQ_Ad1_c10331/f1p0/992	{XP_018424440.1; PREDICTED: keratin, type II cytoskeletal 5-like [Nanorana parkeri]}	{sp|P13647|K2C5_HUMAN; Keratin, type II cytoskeletal 5 OS=Homo sapiens GN=KRT5 PE=1 SV=3}	{xtr:100489309; K07605 KRT2 type II keratin, basic - -}	{NA}	{NA}	{XM_019960511.1; PREDICTED: Bos indicus keratin, type II cytoskeletal 6A-like (LOC109559066), mRNA}	{NA}
i0_LQ_Ad1_c10333/f1p0/875	{NA}	{NA}	{NA}	{NA}	{NA}	{NA}	{NA}
i0_LQ_Ad1_c10339/f1p0/697	{NA}	{NA}	{NA}	{NA}	{NA}	{XM_003341576.3; PREDICTED: Monodelphis domestica cyclin D1 (CCND1), mRNA}	{NA}
i0_LQ_Ad1_c10344/f1p5/975	{XP_018424440.1; PREDICTED: keratin, type II cytoskeletal 5-like [Nanorana parkeri]}	{sp|P13647|K2C5_HUMAN; Keratin, type II cytoskeletal 5 OS=Homo sapiens GN=KRT5 PE=1 SV=3}	{mdo:100012364; K07605 KRT2 type II keratin, basic - -}	{NA}	{GO:0008134; transcription factor binding; molecular_function GO:0045502; dynein binding; molecular_function GO:0042803; protein homodimerization activity; molecular_function GO:0005198; NA GO:0005882; intermediate filament; cellular_component}	{XM_014481915.1; PREDICTED: Bos mutus keratin 6A, type II (KRT6A), transcript variant X2, mRNA}	{PF10473:Leucine-rich repeats of kinetochore protein Cenp-F/LEK1 PF00038:Intermediate filament protein}
i0_LQ_Ad1_c10345/f1p53/963	{XP_018424440.1; PREDICTED: keratin, type II cytoskeletal 5-like [Nanorana parkeri]}	{sp|Q148H7|K2C79_BOVIN; Keratin, type II cytoskeletal 79 OS=Bos taurus GN=KRT79 PE=2 SV=1}	{cmy:102930420; K07605 KRT2 type II keratin, basic - -}	{NA}	{NA}	{XM_016201096.1; PREDICTED: Miniopterus natalensis keratin 5 (KRT5), mRNA}	{NA}
i0_LQ_Ad1_c10346/f1p0/985	{NA}	{sp|O89086|RBM3_MOUSE; RNA-binding protein 3 OS=Mus musculus GN=Rbm3 PE=1 SV=1}	{NA}	{Hs5803137; KOG0118 FOG: RRM domain R General function prediction only ;}	{NA}	{U71299.1; Ambystoma mexicanum RNA-binding protein AxRNBP (AxRNBP) mRNA, complete cds}	{NA}
i0_LQ_Ad1_c10348/f1p0/930	{NA}	{NA}	{NA}	{NA}	{NA}	{NA}	{NA}
i0_LQ_Ad1_c1035/f3p0/969	{XP_018424440.1; PREDICTED: keratin, type II cytoskeletal 5-like [Nanorana parkeri]}	{sp|Q148H7|K2C79_BOVIN; Keratin, type II cytoskeletal 79 OS=Bos taurus GN=KRT79 PE=2 SV=1}	{xla:108709006; K07605 KRT2 type II keratin, basic - -}	{NA}	{NA}	{XM_018047719.1; PREDICTED: Capra hircus keratin 6A (KRT6A), mRNA}	{NA}
i0_LQ_Ad1_c10350/f1p0/705	{NA}	{NA}	{NA}	{NA}	{NA}	{NA}	{NA}
i0_LQ_Ad1_c10353/f1p0/948	{KFO27120.1; Small nuclear ribonucleoprotein Sm D1 [Fukomys damarensis]}	{sp|Q4R5F6|SMD1_MACFA; Small nuclear ribonucleoprotein Sm D1 OS=Macaca fascicularis GN=SNRPD1 PE=3 SV=1}	{hgl:101717437; K11087 SNRPD1, SMD1 small nuclear ribonucleoprotein D1 - ko03040; Genetic Information Processing; Transcription; Spliceosome | ko05322; Human Diseases; Immune diseases; Systemic lupus erythematosus}	{Hs5902102; KOG3428 Small nuclear ribonucleoprotein SMD1 and related snRNPs A RNA processing and modification ;}	{GO:0032797; SMN complex; cellular_component}	{XM_005329031.2; PREDICTED: Ictidomys tridecemlineatus small nuclear ribonucleoprotein D1 polypeptide 16kDa (Snrpd1), mRNA}	{PF11095:Gem-associated protein 7 (Gemin7)}
i0_LQ_Ad1_c10355/f1p0/738	{NA}	{NA}	{NA}	{NA}	{NA}	{NA}	{NA}
i0_LQ_Ad1_c10356/f1p0/972	{XP_018422968.1; PREDICTED: keratin, type II cytoskeletal 3-like [Nanorana parkeri]}	{sp|Q148H7|K2C79_BOVIN; Keratin, type II cytoskeletal 79 OS=Bos taurus GN=KRT79 PE=2 SV=1}	{xtr:100489309; K07605 KRT2 type II keratin, basic - -}	{NA}	{NA}	{XM_018047719.1; PREDICTED: Capra hircus keratin 6A (KRT6A), mRNA}	{NA}
i0_LQ_Ad1_c10361/f1p0/682	{NA}	{NA}	{NA}	{NA}	{NA}	{NA}	{NA}
i0_LQ_Ad1_c10362/f1p0/978	{NA}	{NA}	{NA}	{NA}	{NA}	{NA}	{NA}
i0_LQ_Ad1_c10364/f1p0/967	{XP_018424440.1; PREDICTED: keratin, type II cytoskeletal 5-like [Nanorana parkeri]}	{sp|A5A6M8|K2C5_PANTR; Keratin, type II cytoskeletal 5 OS=Pan troglodytes GN=KRT5 PE=2 SV=1}	{fpg:101917212; K07605 KRT2 type II keratin, basic - -}	{NA}	{NA}	{XM_016201096.1; PREDICTED: Miniopterus natalensis keratin 5 (KRT5), mRNA}	{NA}
i0_LQ_Ad1_c10365/f1p0/988	{XP_018424440.1; PREDICTED: keratin, type II cytoskeletal 5-like [Nanorana parkeri]}	{sp|P50446|K2C6A_MOUSE; Keratin, type II cytoskeletal 6A OS=Mus musculus GN=Krt6a PE=1 SV=3}	{xtr:100489309; K07605 KRT2 type II keratin, basic - -}	{NA}	{NA}	{NA}	{NA}
i0_LQ_Ad1_c10366/f1p0/505	{NA}	{NA}	{NA}	{NA}	{NA}	{NA}	{NA}
i0_LQ_Ad1_c10371/f1p3/969	{XP_018424440.1; PREDICTED: keratin, type II cytoskeletal 5-like [Nanorana parkeri]}	{sp|Q148H7|K2C79_BOVIN; Keratin, type II cytoskeletal 79 OS=Bos taurus GN=KRT79 PE=2 SV=1}	{ptg:102949882; K07605 KRT2 type II keratin, basic - -}	{NA}	{NA}	{NA}	{NA}
i0_LQ_Ad1_c10380/f1p0/568	{XP_014024589.1; PREDICTED: 60S ribosomal protein L5 [Salmo salar]}	{sp|P15126|RL5B_XENLA; 60S ribosomal protein L5-B OS=Xenopus laevis GN=rpl5-b PE=2 SV=2}	{xma:102218016; K02932 RP-L5e, RPL5 large subunit ribosomal protein L5e - ko03010; Genetic Information Processing; Translation; Ribosome}	{Hs14591909; KOG0875 60S ribosomal protein L5 J Translation, ribosomal structure and biogenesis ;}	{NA}	{XM_017712279.1; PREDICTED: Pygocentrus nattereri 60S ribosomal protein L5-like (LOC108436062), mRNA}	{NA}
i0_LQ_Ad1_c10382/f1p0/999	{XP_018424440.1; PREDICTED: keratin, type II cytoskeletal 5-like [Nanorana parkeri]}	{sp|Q148H7|K2C79_BOVIN; Keratin, type II cytoskeletal 79 OS=Bos taurus GN=KRT79 PE=2 SV=1}	{xla:108708659; K07605 KRT2 type II keratin, basic - -}	{NA}	{GO:0005198; NA GO:0005882; intermediate filament; cellular_component}	{XM_018047719.1; PREDICTED: Capra hircus keratin 6A (KRT6A), mRNA}	{PF00038:Intermediate filament protein}
i0_LQ_Ad1_c10383/f1p1/979	{XP_018424440.1; PREDICTED: keratin, type II cytoskeletal 5-like [Nanorana parkeri]}	{sp|Q148H7|K2C79_BOVIN; Keratin, type II cytoskeletal 79 OS=Bos taurus GN=KRT79 PE=2 SV=1}	{xla:108708659; K07605 KRT2 type II keratin, basic - -}	{NA}	{NA}	{XM_019960511.1; PREDICTED: Bos indicus keratin, type II cytoskeletal 6A-like (LOC109559066), mRNA}	{NA}
i0_LQ_Ad1_c10395/f1p0/955	{XP_018424440.1; PREDICTED: keratin, type II cytoskeletal 5-like [Nanorana parkeri]}	{sp|Q148H7|K2C79_BOVIN; Keratin, type II cytoskeletal 79 OS=Bos taurus GN=KRT79 PE=2 SV=1}	{xla:108708659; K07605 KRT2 type II keratin, basic - -}	{NA}	{NA}	{XM_018047719.1; PREDICTED: Capra hircus keratin 6A (KRT6A), mRNA}	{NA}
i0_LQ_Ad1_c10397/f1p0/963	{NA}	{NA}	{NA}	{NA}	{GO:0010508; positive regulation of autophagy; biological_process}	{NA}	{PF10186:Vacuolar sorting 38 and autophagy-related subunit 14}
i0_LQ_Ad1_c10399/f1p0/683	{XP_012429430.1; PREDICTED: galectin-3 [Taeniopygia guttata]}	{sp|P47953|LEG3_CRILO; Galectin-3 OS=Cricetulus longicaudatus GN=LGALS3 PE=2 SV=2}	{tgu:100229673; K06831 LGALS3 galectin-3 - -}	{Hs4504983; KOG3587 Galectin, galactose-binding lectin W Extracellular structures ;}	{GO:0030246; carbohydrate binding; molecular_function}	{NA}	{PF00337:Galactoside-binding lectin}
i0_LQ_Ad1_c10404/f1p0/499	{NA}	{NA}	{NA}	{NA}	{NA}	{NA}	{NA}
i0_LQ_Ad1_c10409/f1p0/955	{NA}	{NA}	{NA}	{NA}	{NA}	{NA}	{NA}
i0_LQ_Ad1_c10413/f1p0/959	{XP_018424440.1; PREDICTED: keratin, type II cytoskeletal 5-like [Nanorana parkeri]}	{sp|Q148H7|K2C79_BOVIN; Keratin, type II cytoskeletal 79 OS=Bos taurus GN=KRT79 PE=2 SV=1}	{xla:108708659; K07605 KRT2 type II keratin, basic - -}	{NA}	{GO:0005882; intermediate filament; cellular_component GO:0005198; NA}	{XM_018047719.1; PREDICTED: Capra hircus keratin 6A (KRT6A), mRNA}	{PF00038:Intermediate filament protein}
i0_LQ_Ad1_c10414/f1p0/950	{XP_018424440.1; PREDICTED: keratin, type II cytoskeletal 5-like [Nanorana parkeri]}	{sp|Q5XKE5|K2C79_HUMAN; Keratin, type II cytoskeletal 79 OS=Homo sapiens GN=KRT79 PE=1 SV=2}	{gja:107113613; K07605 KRT2 type II keratin, basic - -}	{NA}	{NA}	{XM_019960511.1; PREDICTED: Bos indicus keratin, type II cytoskeletal 6A-like (LOC109559066), mRNA}	{NA}
i0_LQ_Ad1_c10415/f1p0/984	{NA}	{NA}	{NA}	{NA}	{NA}	{NA}	{NA}
i0_LQ_Ad1_c10416/f1p0/704	{NA}	{NA}	{NA}	{NA}	{NA}	{NA}	{NA}
i0_LQ_Ad1_c10418/f1p0/1082	{NA}	{NA}	{NA}	{NA}	{NA}	{NA}	{NA}
i0_LQ_Ad1_c10422/f1p0/970	{XP_018424440.1; PREDICTED: keratin, type II cytoskeletal 5-like [Nanorana parkeri]}	{sp|Q148H7|K2C79_BOVIN; Keratin, type II cytoskeletal 79 OS=Bos taurus GN=KRT79 PE=2 SV=1}	{xla:108708659; K07605 KRT2 type II keratin, basic - -}	{NA}	{GO:0005198; NA GO:0005882; intermediate filament; cellular_component}	{XM_019960510.1; PREDICTED: Bos indicus keratin, type II cytoskeletal 6A-like (LOC109559065), mRNA}	{PF00038:Intermediate filament protein}
i0_LQ_Ad1_c10424/f1p0/939	{NA}	{NA}	{NA}	{NA}	{NA}	{NA}	{NA}
i0_LQ_Ad1_c10428/f1p0/937	{XP_018424440.1; PREDICTED: keratin, type II cytoskeletal 5-like [Nanorana parkeri]}	{sp|P19013|K2C4_HUMAN; Keratin, type II cytoskeletal 4 OS=Homo sapiens GN=KRT4 PE=1 SV=4}	{hsa:3851; K07605 KRT2 type II keratin, basic - -}	{NA}	{NA}	{XM_016201096.1; PREDICTED: Miniopterus natalensis keratin 5 (KRT5), mRNA}	{NA}
i0_LQ_Ad1_c10429/f1p0/983	{XP_018424440.1; PREDICTED: keratin, type II cytoskeletal 5-like [Nanorana parkeri]}	{sp|Q148H7|K2C79_BOVIN; Keratin, type II cytoskeletal 79 OS=Bos taurus GN=KRT79 PE=2 SV=1}	{xla:397907; K07605 KRT2 type II keratin, basic - -}	{NA}	{NA}	{XM_018047719.1; PREDICTED: Capra hircus keratin 6A (KRT6A), mRNA}	{NA}
i0_LQ_Ad1_c10432/f1p0/635	{XP_010179756.1; PREDICTED: arf-GAP with dual PH domain-containing protein 1-like [Mesitornis unicolor]}	{sp|O75689|ADAP1_HUMAN; Arf-GAP with dual PH domain-containing protein 1 OS=Homo sapiens GN=ADAP1 PE=1 SV=2}	{tgu:100224455; - - - - -}	{Hs6806913; KOG0703 Predicted GTPase-activating protein T Signal transduction mechanisms ;}	{GO:0005543; phospholipid binding; molecular_function GO:0032065; cortical protein anchoring; biological_process GO:0005938; cell cortex; cellular_component GO:0005515; protein binding; molecular_function}	{NA}	{PF12814:Meiotic cell cortex C-terminal pleckstrin homology}
i0_LQ_Ad1_c10439/f1p0/685	{NA}	{NA}	{NA}	{NA}	{NA}	{NA}	{NA}
i0_LQ_Ad1_c10441/f2p0/916	{NA}	{NA}	{NA}	{NA}	{NA}	{NA}	{NA}
i0_LQ_Ad1_c10444/f1p0/918	{NA}	{NA}	{NA}	{NA}	{NA}	{NA}	{NA}
i0_LQ_Ad1_c10446/f1p0/994	{XP_015270444.1; PREDICTED: keratin, type II cytoskeletal 5-like [Gekko japonicus]}	{sp|Q08D91|K2C75_BOVIN; Keratin, type II cytoskeletal 75 OS=Bos taurus GN=KRT75 PE=2 SV=1}	{gja:107113613; K07605 KRT2 type II keratin, basic - -}	{NA}	{NA}	{XM_018047719.1; PREDICTED: Capra hircus keratin 6A (KRT6A), mRNA}	{NA}
i0_LQ_Ad1_c10449/f1p0/908	{NA}	{NA}	{NA}	{NA}	{NA}	{NA}	{NA}
i0_LQ_Ad1_c1045/f1p0/892	{NA}	{NA}	{NA}	{NA}	{NA}	{NA}	{NA}
i0_LQ_Ad1_c10452/f1p0/503	{NA}	{NA}	{NA}	{NA}	{NA}	{NA}	{NA}
i0_LQ_Ad1_c10453/f1p0/610	{NA}	{NA}	{NA}	{NA}	{NA}	{NA}	{NA}
i0_LQ_Ad1_c10454/f1p0/715	{AFQ59980.1; ferritin heavy chain [Andrias davidianus]}	{sp|P49948|FRIHA_XENLA; Ferritin heavy chain A OS=Xenopus laevis GN=fth1-a PE=2 SV=1}	{cpic:101938985; K00522 FTH1 ferritin heavy chain 1.16.3.2 ko04978; Organismal Systems; Digestive system; Mineral absorption; cpic:101938985; K00522 FTH1 ferritin heavy chain 1.16.3.2 ko04978; Organismal Systems; Digestive system; Mineral absorption}	{Hs22062367; KOG2332 Ferritin P Inorganic ion transport and metabolism ;}	{GO:0008270; zinc ion binding; molecular_function GO:0008199; ferric iron binding; molecular_function GO:0046872; metal ion binding; molecular_function GO:0016491; oxidoreductase activity; molecular_function GO:0006879; cellular iron ion homeostasis; biological_process GO:0055114; oxidation-reduction process; biological_process}	{KR063286.1; Andrias davidianus ferritin M subunit mRNA, complete cds}	{PF01529:DHHC palmitoyltransferase PF00210:Ferritin-like domain PF02915:Rubrerythrin}
i0_LQ_Ad1_c10459/f1p5/786	{NA}	{NA}	{NA}	{NA}	{NA}	{NA}	{NA}
i0_LQ_Ad1_c10461/f1p2/645	{NA}	{NA}	{NA}	{NA}	{NA}	{NA}	{NA}
i0_LQ_Ad1_c10462/f1p35/736	{NA}	{NA}	{NA}	{NA}	{NA}	{NA}	{NA}
i0_LQ_Ad1_c10464/f1p0/958	{XP_018424440.1; PREDICTED: keratin, type II cytoskeletal 5-like [Nanorana parkeri]}	{sp|Q148H7|K2C79_BOVIN; Keratin, type II cytoskeletal 79 OS=Bos taurus GN=KRT79 PE=2 SV=1}	{xla:108708659; K07605 KRT2 type II keratin, basic - -}	{NA}	{NA}	{XM_018047719.1; PREDICTED: Capra hircus keratin 6A (KRT6A), mRNA}	{NA}
i0_LQ_Ad1_c10465/f1p0/967	{XP_018424440.1; PREDICTED: keratin, type II cytoskeletal 5-like [Nanorana parkeri]}	{sp|Q148H7|K2C79_BOVIN; Keratin, type II cytoskeletal 79 OS=Bos taurus GN=KRT79 PE=2 SV=1}	{cmy:102930420; K07605 KRT2 type II keratin, basic - -}	{NA}	{GO:0005198; NA GO:0005882; intermediate filament; cellular_component}	{XM_018047719.1; PREDICTED: Capra hircus keratin 6A (KRT6A), mRNA}	{PF00038:Intermediate filament protein}
i0_LQ_Ad1_c10467/f1p19/968	{XP_018424440.1; PREDICTED: keratin, type II cytoskeletal 5-like [Nanorana parkeri]}	{sp|Q148H7|K2C79_BOVIN; Keratin, type II cytoskeletal 79 OS=Bos taurus GN=KRT79 PE=2 SV=1}	{xla:108708659; K07605 KRT2 type II keratin, basic - -}	{NA}	{NA}	{XM_019960511.1; PREDICTED: Bos indicus keratin, type II cytoskeletal 6A-like (LOC109559066), mRNA}	{NA}
i0_LQ_Ad1_c10468/f1p0/944	{XP_013915209.1; PREDICTED: keratin, type II cytoskeletal 6A-like [Thamnophis sirtalis]}	{sp|P48668|K2C6C_HUMAN; Keratin, type II cytoskeletal 6C OS=Homo sapiens GN=KRT6C PE=1 SV=3}	{bacu:103000457; K07605 KRT2 type II keratin, basic - -; bacu:103000457; K07605 KRT2 type II keratin, basic - -}	{NA}	{NA}	{XM_005958749.1; PREDICTED: Pantholops hodgsonii keratin 6A (KRT6A), transcript variant X2, mRNA}	{NA}
i0_LQ_Ad1_c10471/f2p0/852	{ERL87795.1; hypothetical protein D910_05184 [Dendroctonus ponderosae]}	{sp|P0C1J6|FKBP4_RHIO9; FK506-binding protein 4 OS=Rhizopus delemar (strain RA 99-880 / ATCC MYA-4621 / FGSC 9543 / NRRL 43880) GN=FKBP4 PE=3 SV=1}	{NA}	{NA}	{NA}	{NA}	{NA}
i0_LQ_Ad1_c10473/f1p0/930	{NA}	{NA}	{NA}	{NA}	{NA}	{AY915966.1; Andrias davidianus voucher MVZ204245 12S ribosomal RNA gene, partial sequence; tRNA-Val gene, complete sequence; and 16S ribosomal RNA gene, partial sequence; mitochondrial}	{NA}
i0_LQ_Ad1_c10475/f2p2/953	{XP_018424440.1; PREDICTED: keratin, type II cytoskeletal 5-like [Nanorana parkeri]}	{sp|Q148H7|K2C79_BOVIN; Keratin, type II cytoskeletal 79 OS=Bos taurus GN=KRT79 PE=2 SV=1}	{ptg:102949882; K07605 KRT2 type II keratin, basic - -}	{NA}	{NA}	{XM_018047719.1; PREDICTED: Capra hircus keratin 6A (KRT6A), mRNA}	{NA}
i0_LQ_Ad1_c10479/f1p0/934	{NA}	{NA}	{NA}	{NA}	{NA}	{NA}	{NA}
i0_LQ_Ad1_c10481/f1p0/956	{XP_014343812.1; PREDICTED: 26S protease regulatory subunit 6A [Latimeria chalumnae]}	{sp|O88685|PRS6A_MOUSE; 26S protease regulatory subunit 6A OS=Mus musculus GN=Psmc3 PE=1 SV=2}	{lcm:102359805; K03065 PSMC3, RPT5 26S proteasome regulatory subunit T5 - ko03050; Genetic Information Processing; Folding, sorting and degradation; Proteasome | ko05169; Human Diseases; Infectious diseases: Viral; Epstein-Barr virus infection}	{Hs21361144; KOG0652 26S proteasome regulatory complex, ATPase RPT5 O Posttranslational modification, protein turnover, chaperones ;}	{GO:0005524; ATP binding; molecular_function}	{XM_007957518.1; PREDICTED: Orycteropus afer afer proteasome (prosome, macropain) 26S subunit, ATPase, 3 (PSMC3), mRNA}	{PF00004:ATPase family associated with various cellular activities (AAA) PF07724:AAA domain (Cdc48 subfamily)}
i0_LQ_Ad1_c10483/f1p3/977	{XP_018424440.1; PREDICTED: keratin, type II cytoskeletal 5-like [Nanorana parkeri]}	{sp|Q148H7|K2C79_BOVIN; Keratin, type II cytoskeletal 79 OS=Bos taurus GN=KRT79 PE=2 SV=1}	{cmy:102930420; K07605 KRT2 type II keratin, basic - -}	{NA}	{GO:0005882; intermediate filament; cellular_component GO:0005198; NA}	{XM_016201096.1; PREDICTED: Miniopterus natalensis keratin 5 (KRT5), mRNA}	{PF00038:Intermediate filament protein}
i0_LQ_Ad1_c10485/f1p0/912	{XP_001369110.1; PREDICTED: cytochrome c oxidase assembly protein COX11, mitochondrial [Monodelphis domestica]}	{sp|Q6P8I6|COX11_MOUSE; Cytochrome c oxidase assembly protein COX11, mitochondrial OS=Mus musculus GN=Cox11 PE=1 SV=1}	{myd:102772902; K02258 COX11 cytochrome c oxidase assembly protein subunit 11 - ko00190; Metabolism; Energy metabolism; Oxidative phosphorylation}	{NA}	{NA}	{NA}	{NA}
i0_LQ_Ad1_c10487/f1p0/543	{XP_007899505.1; PREDICTED: core histone macro-H2A.1 isoform X2 [Callorhinchus milii]}	{sp|O93327|H2AY_CHICK; Core histone macro-H2A.1 OS=Gallus gallus GN=H2AFY PE=1 SV=3}	{cmk:103183694; K11251 H2A histone H2A - ko05322; Human Diseases; Immune diseases; Systemic lupus erythematosus | ko05034; Human Diseases; Substance dependence; Alcoholism}	{Hs20336746_2; KOG2633 Hismacro and SEC14 domain-containing proteins BK Chromatin structure and dynamics ; Transcription ;}	{NA}	{XM_019535114.1; PREDICTED: Crocodylus porosus core histone macro-H2A.1 (LOC109310106), transcript variant X4, mRNA}	{NA}
i0_LQ_Ad1_c10489/f1p0/500	{NA}	{NA}	{NA}	{NA}	{NA}	{NA}	{NA}
i0_LQ_Ad1_c1049/f1p0/627	{NA}	{NA}	{NA}	{NA}	{NA}	{NA}	{NA}
i0_LQ_Ad1_c10490/f1p1/954	{NA}	{NA}	{NA}	{NA}	{NA}	{NA}	{NA}
i0_LQ_Ad1_c10491/f1p0/970	{XP_010607568.1; PREDICTED: keratin, type II cytoskeletal 79 [Fukomys damarensis]}	{sp|Q922U2|K2C5_MOUSE; Keratin, type II cytoskeletal 5 OS=Mus musculus GN=Krt5 PE=1 SV=1}	{bacu:103000742; K07605 KRT2 type II keratin, basic - -; bacu:103000742; K07605 KRT2 type II keratin, basic - -}	{NA}	{NA}	{XM_019960511.1; PREDICTED: Bos indicus keratin, type II cytoskeletal 6A-like (LOC109559066), mRNA}	{NA}
i0_LQ_Ad1_c10492/f1p0/974	{XP_018424440.1; PREDICTED: keratin, type II cytoskeletal 5-like [Nanorana parkeri]}	{sp|P02538|K2C6A_HUMAN; Keratin, type II cytoskeletal 6A OS=Homo sapiens GN=KRT6A PE=1 SV=3}	{xtr:100489468; K07605 KRT2 type II keratin, basic - -}	{NA}	{NA}	{XM_018047719.1; PREDICTED: Capra hircus keratin 6A (KRT6A), mRNA}	{NA}
i0_LQ_Ad1_c10496/f1p0/984	{XP_018424440.1; PREDICTED: keratin, type II cytoskeletal 5-like [Nanorana parkeri]}	{sp|P50446|K2C6A_MOUSE; Keratin, type II cytoskeletal 6A OS=Mus musculus GN=Krt6a PE=1 SV=3}	{mdo:100012364; K07605 KRT2 type II keratin, basic - -}	{NA}	{NA}	{XM_019960511.1; PREDICTED: Bos indicus keratin, type II cytoskeletal 6A-like (LOC109559066), mRNA}	{NA}
i0_LQ_Ad1_c10499/f1p1/691	{XP_014341168.1; PREDICTED: galectin-3-like isoform X2 [Latimeria chalumnae]}	{sp|P08699|LEG3_RAT; Galectin-3 OS=Rattus norvegicus GN=Lgals3 PE=1 SV=4}	{lcm:102362544; K06831 LGALS3 galectin-3 - -}	{Hs21361354; KOG3587 Galectin, galactose-binding lectin W Extracellular structures ;}	{GO:0003676; nucleic acid binding; molecular_function GO:0030246; carbohydrate binding; molecular_function}	{NA}	{PF00337:Galactoside-binding lectin PF01336:OB-fold nucleic acid binding domain}
i0_LQ_Ad1_c10500/f1p0/581	{AAA49613.1; minor alpha-globin chain, partial [Pleurodeles waltl]}	{sp|P06640|HBA2_PLEWA; Hemoglobin subunit alpha-2 (Fragment) OS=Pleurodeles waltl PE=2 SV=1}	{cfr:102513878; K13822 HBA hemoglobin subunit alpha - ko05144; Human Diseases; Infectious diseases: Parasitic; Malaria | ko05143; Human Diseases; Infectious diseases: Parasitic; African trypanosomiasis}	{Hs4504345; KOG3378 Globins and related hemoproteins C Energy production and conversion ;}	{GO:0020037; heme binding; molecular_function GO:0005506; iron ion binding; molecular_function}	{NA}	{PF00042:Globin}
i0_LQ_Ad1_c10502/f1p0/977	{XP_018424440.1; PREDICTED: keratin, type II cytoskeletal 5-like [Nanorana parkeri]}	{sp|Q148H7|K2C79_BOVIN; Keratin, type II cytoskeletal 79 OS=Bos taurus GN=KRT79 PE=2 SV=1}	{xla:108709006; K07605 KRT2 type II keratin, basic - -}	{NA}	{NA}	{XM_016201051.1; PREDICTED: Miniopterus natalensis keratin 72 (KRT72), partial mRNA}	{NA}
i0_LQ_Ad1_c10503/f1p17/968	{XP_014912552.1; PREDICTED: guanine nucleotide-binding protein subunit beta-2-like 1 [Poecilia latipinna]}	{sp|P63243|RACK1_BOVIN; Receptor of activated protein C kinase 1 OS=Bos taurus GN=RACK1 PE=2 SV=3}	{sasa:106604916; K14753 RACK1 guanine nucleotide-binding protein subunit beta-2-like 1 protein - ko05162; Human Diseases; Infectious diseases: Viral; Measles; sasa:106604916; K14753 RACK1 guanine nucleotide-binding protein subunit beta-2-like 1 protein - ko05162; Human Diseases; Infectious diseases: Viral; Measles}	{Hs5174447; KOG0279 G protein beta subunit-like protein T Signal transduction mechanisms ;}	{GO:0005515; protein binding; molecular_function}	{XM_005286706.2; PREDICTED: Chrysemys picta bellii guanine nucleotide binding protein (G protein), beta polypeptide 2-like 1 (GNB2L1), mRNA}	{PF00400:WD domain, G-beta repeat}
i0_LQ_Ad1_c10504/f1p0/559	{XP_013859925.1; PREDICTED: uroporphyrinogen decarboxylase [Austrofundulus limnaeus]}	{sp|P06132|DCUP_HUMAN; Uroporphyrinogen decarboxylase OS=Homo sapiens GN=UROD PE=1 SV=2}	{cmk:103182795; K01599 hemE, UROD uroporphyrinogen decarboxylase 4.1.1.37 ko00860; Metabolism; Metabolism of cofactors and vitamins; Porphyrin and chlorophyll metabolism}	{Hs14742907; KOG2872 Uroporphyrinogen decarboxylase H Coenzyme transport and metabolism ;}	{NA}	{NA}	{NA}
i0_LQ_Ad1_c10505/f1p0/970	{XP_018424440.1; PREDICTED: keratin, type II cytoskeletal 5-like [Nanorana parkeri]}	{sp|P02538|K2C6A_HUMAN; Keratin, type II cytoskeletal 6A OS=Homo sapiens GN=KRT6A PE=1 SV=3}	{xtr:100489309; K07605 KRT2 type II keratin, basic - -}	{NA}	{GO:0042803; protein homodimerization activity; molecular_function GO:0005198; NA GO:0005882; intermediate filament; cellular_component GO:0008134; transcription factor binding; molecular_function GO:0045502; dynein binding; molecular_function}	{XM_018047719.1; PREDICTED: Capra hircus keratin 6A (KRT6A), mRNA}	{PF10473:Leucine-rich repeats of kinetochore protein Cenp-F/LEK1 PF00038:Intermediate filament protein}
i0_LQ_Ad1_c1051/f2p0/668	{NA}	{NA}	{NA}	{NA}	{NA}	{NA}	{NA}
i0_LQ_Ad1_c10511/f1p0/988	{XP_014350822.1; PREDICTED: zinc finger protein 208-like isoform X1 [Latimeria chalumnae]}	{sp|Q7Z3I7|ZN572_HUMAN; Zinc finger protein 572 OS=Homo sapiens GN=ZNF572 PE=1 SV=1}	{lcm:106701797; - - - - -}	{Hs22046825; KOG1721 FOG: Zn-finger R General function prediction only ;}	{GO:0046872; metal ion binding; molecular_function GO:0004842; ubiquitin-protein ligase activity; molecular_function GO:0008270; zinc ion binding; molecular_function GO:0046872; metal ion binding; molecular_function GO:0004842; ubiquitin-protein ligase activity; molecular_function GO:0008270; zinc ion binding; molecular_function}	{XM_006010678.2; PREDICTED: Latimeria chalumnae zinc finger protein 571-like (LOC102364848), mRNA}	{PF02207:Putative zinc finger in N-recognin (UBR box) PF00096:Zinc finger, C2H2 type PF00096:Zinc finger, C2H2 type PF02207:Putative zinc finger in N-recognin (UBR box)}
i0_LQ_Ad1_c10512/f1p0/688	{XP_017371305.1; PREDICTED: galectin-3 [Cebus capucinus imitator]}	{sp|P47953|LEG3_CRILO; Galectin-3 OS=Cricetulus longicaudatus GN=LGALS3 PE=2 SV=2}	{cge:100756046; K06831 LGALS3 galectin-3 - -}	{Hs4504983; KOG3587 Galectin, galactose-binding lectin W Extracellular structures ;}	{GO:0030246; carbohydrate binding; molecular_function}	{NA}	{PF00337:Galactoside-binding lectin}
i0_LQ_Ad1_c10515/f1p0/986	{XP_018424440.1; PREDICTED: keratin, type II cytoskeletal 5-like [Nanorana parkeri]}	{sp|P13647|K2C5_HUMAN; Keratin, type II cytoskeletal 5 OS=Homo sapiens GN=KRT5 PE=1 SV=3}	{ssc:100511564; K07605 KRT2 type II keratin, basic - -}	{NA}	{GO:0005882; intermediate filament; cellular_component GO:0005198; NA}	{XM_018047719.1; PREDICTED: Capra hircus keratin 6A (KRT6A), mRNA}	{PF00038:Intermediate filament protein}
i0_LQ_Ad1_c10517/f1p0/989	{XP_016848480.1; PREDICTED: epithelial chloride channel protein-like [Anolis carolinensis]}	{NA}	{NA}	{NA}	{NA}	{NA}	{NA}
i0_LQ_Ad1_c10519/f1p0/551	{NA}	{NA}	{NA}	{NA}	{NA}	{NA}	{NA}
i0_LQ_Ad1_c10520/f1p0/969	{XP_018424440.1; PREDICTED: keratin, type II cytoskeletal 5-like [Nanorana parkeri]}	{sp|Q148H7|K2C79_BOVIN; Keratin, type II cytoskeletal 79 OS=Bos taurus GN=KRT79 PE=2 SV=1}	{xla:108708659; K07605 KRT2 type II keratin, basic - -}	{NA}	{NA}	{XM_018047719.1; PREDICTED: Capra hircus keratin 6A (KRT6A), mRNA}	{NA}
i0_LQ_Ad1_c10521/f1p0/696	{XP_012429430.1; PREDICTED: galectin-3 [Taeniopygia guttata]}	{sp|O00214|LEG8_HUMAN; Galectin-8 OS=Homo sapiens GN=LGALS8 PE=1 SV=4}	{tgu:100229673; K06831 LGALS3 galectin-3 - -}	{Hs21361354; KOG3587 Galectin, galactose-binding lectin W Extracellular structures ;}	{GO:0030246; carbohydrate binding; molecular_function}	{NA}	{PF00337:Galactoside-binding lectin}
i0_LQ_Ad1_c10522/f1p0/809	{NA}	{NA}	{NA}	{NA}	{NA}	{NA}	{NA}
i0_LQ_Ad1_c10523/f1p76/977	{XP_018424440.1; PREDICTED: keratin, type II cytoskeletal 5-like [Nanorana parkeri]}	{sp|P02538|K2C6A_HUMAN; Keratin, type II cytoskeletal 6A OS=Homo sapiens GN=KRT6A PE=1 SV=3}	{bacu:103000457; K07605 KRT2 type II keratin, basic - -; bacu:103000457; K07605 KRT2 type II keratin, basic - -}	{NA}	{GO:0005882; intermediate filament; cellular_component GO:0005198; NA}	{XM_016201096.1; PREDICTED: Miniopterus natalensis keratin 5 (KRT5), mRNA}	{PF00038:Intermediate filament protein}
i0_LQ_Ad1_c10525/f1p0/972	{XP_007422277.1; PREDICTED: mitochondrial import inner membrane translocase subunit Tim17-B [Python bivittatus]}	{sp|Q9Z0V7|TI17B_MOUSE; Mitochondrial import inner membrane translocase subunit Tim17-B OS=Mus musculus GN=Timm17b PE=1 SV=1}	{pbi:103062274; K17795 TIM17 mitochondrial import inner membrane translocase subunit TIM17 - -}	{Hs5032181; KOG1652 Mitochondrial import inner membrane translocase, subunit TIM17 U Intracellular trafficking, secretion, and vesicular transport ;}	{NA}	{CR705692.2; Tetraodon nigroviridis full-length cDNA}	{NA}
i0_LQ_Ad1_c10527/f1p0/972	{XP_018424440.1; PREDICTED: keratin, type II cytoskeletal 5-like [Nanorana parkeri]}	{sp|Q922U2|K2C5_MOUSE; Keratin, type II cytoskeletal 5 OS=Mus musculus GN=Krt5 PE=1 SV=1}	{xla:108708659; K07605 KRT2 type II keratin, basic - -}	{NA}	{NA}	{XM_018047719.1; PREDICTED: Capra hircus keratin 6A (KRT6A), mRNA}	{NA}
i0_LQ_Ad1_c10530/f1p0/989	{XP_018424440.1; PREDICTED: keratin, type II cytoskeletal 5-like [Nanorana parkeri]}	{sp|P13647|K2C5_HUMAN; Keratin, type II cytoskeletal 5 OS=Homo sapiens GN=KRT5 PE=1 SV=3}	{xtr:100489309; K07605 KRT2 type II keratin, basic - -}	{NA}	{GO:0005882; intermediate filament; cellular_component GO:0005198; NA GO:0005882; intermediate filament; cellular_component GO:0005198; NA}	{XM_014481903.1; PREDICTED: Bos mutus keratin, type II cytoskeletal 6A (LOC102273665), mRNA}	{PF00038:Intermediate filament protein PF00038:Intermediate filament protein}
i0_LQ_Ad1_c10537/f1p0/712	{NA}	{NA}	{NA}	{NA}	{NA}	{NA}	{NA}
i0_LQ_Ad1_c10539/f1p28/726	{NA}	{NA}	{NA}	{NA}	{NA}	{KR063287.1; Andrias davidianus ferritin L subunit mRNA, complete cds}	{NA}
i0_LQ_Ad1_c10541/f1p0/985	{XP_018424440.1; PREDICTED: keratin, type II cytoskeletal 5-like [Nanorana parkeri]}	{sp|A5A6M8|K2C5_PANTR; Keratin, type II cytoskeletal 5 OS=Pan troglodytes GN=KRT5 PE=2 SV=1}	{fpg:101917389; K07605 KRT2 type II keratin, basic - -}	{NA}	{NA}	{XM_019960511.1; PREDICTED: Bos indicus keratin, type II cytoskeletal 6A-like (LOC109559066), mRNA}	{NA}
i0_LQ_Ad1_c10542/f1p0/967	{ELW71459.1; Keratin, type II cytoskeletal 5 [Tupaia chinensis]}	{sp|Q148H7|K2C79_BOVIN; Keratin, type II cytoskeletal 79 OS=Bos taurus GN=KRT79 PE=2 SV=1}	{phd:102316036; K07605 KRT2 type II keratin, basic - -}	{NA}	{NA}	{XM_019960511.1; PREDICTED: Bos indicus keratin, type II cytoskeletal 6A-like (LOC109559066), mRNA}	{NA}
i0_LQ_Ad1_c10545/f1p0/788	{NA}	{NA}	{NA}	{NA}	{NA}	{NA}	{NA}
i0_LQ_Ad1_c10553/f1p0/976	{XP_018424440.1; PREDICTED: keratin, type II cytoskeletal 5-like [Nanorana parkeri]}	{sp|Q148H7|K2C79_BOVIN; Keratin, type II cytoskeletal 79 OS=Bos taurus GN=KRT79 PE=2 SV=1}	{fpg:101917389; K07605 KRT2 type II keratin, basic - -}	{NA}	{NA}	{XM_016201096.1; PREDICTED: Miniopterus natalensis keratin 5 (KRT5), mRNA}	{NA}
i0_LQ_Ad1_c10555/f1p0/740	{NA}	{NA}	{NA}	{NA}	{NA}	{NA}	{NA}
i0_LQ_Ad1_c10559/f1p0/693	{XP_013910245.1; PREDICTED: galectin-3 isoform X3 [Thamnophis sirtalis]}	{sp|P47953|LEG3_CRILO; Galectin-3 OS=Cricetulus longicaudatus GN=LGALS3 PE=2 SV=2}	{cge:100756046; K06831 LGALS3 galectin-3 - -}	{Hs4504983; KOG3587 Galectin, galactose-binding lectin W Extracellular structures ;}	{GO:0030246; carbohydrate binding; molecular_function}	{NA}	{PF00337:Galactoside-binding lectin}
i0_LQ_Ad1_c10561/f1p0/967	{NA}	{NA}	{NA}	{NA}	{NA}	{NA}	{NA}
i0_LQ_Ad1_c10562/f1p0/992	{XP_018424440.1; PREDICTED: keratin, type II cytoskeletal 5-like [Nanorana parkeri]}	{sp|A5A6M8|K2C5_PANTR; Keratin, type II cytoskeletal 5 OS=Pan troglodytes GN=KRT5 PE=2 SV=1}	{mdo:100012364; K07605 KRT2 type II keratin, basic - -}	{NA}	{GO:0045502; dynein binding; molecular_function GO:0008134; transcription factor binding; molecular_function GO:0005882; intermediate filament; cellular_component GO:0042803; protein homodimerization activity; molecular_function GO:0005198; NA GO:0005882; intermediate filament; cellular_component GO:0042803; protein homodimerization activity; molecular_function GO:0005198; NA GO:0008134; transcri…	{XM_014481903.1; PREDICTED: Bos mutus keratin, type II cytoskeletal 6A (LOC102273665), mRNA}	{PF10473:Leucine-rich repeats of kinetochore protein Cenp-F/LEK1 PF00038:Intermediate filament protein PF00038:Intermediate filament protein PF10473:Leucine-rich repeats of kinetochore protein Cenp-F/LEK1}
i0_LQ_Ad1_c10565/f1p0/794	{NA}	{NA}	{NA}	{NA}	{NA}	{NA}	{NA}
i0_LQ_Ad1_c10572/f1p0/983	{XP_018424440.1; PREDICTED: keratin, type II cytoskeletal 5-like [Nanorana parkeri]}	{sp|P50446|K2C6A_MOUSE; Keratin, type II cytoskeletal 6A OS=Mus musculus GN=Krt6a PE=1 SV=3}	{xla:108708659; K07605 KRT2 type II keratin, basic - -}	{NA}	{NA}	{XM_018047719.1; PREDICTED: Capra hircus keratin 6A (KRT6A), mRNA}	{NA}
i0_LQ_Ad1_c10573/f1p13/953	{AAC41383.1; RNA-binding protein AxRNBP [Ambystoma mexicanum]}	{sp|O89086|RBM3_MOUSE; RNA-binding protein 3 OS=Mus musculus GN=Rbm3 PE=1 SV=1}	{csab:103233600; - - - - -; csab:103233600; K13195 CIRBP cold-inducible RNA-binding protein - -}	{Hs4502847; KOG0118 FOG: RRM domain R General function prediction only ;}	{NA}	{U71299.1; Ambystoma mexicanum RNA-binding protein AxRNBP (AxRNBP) mRNA, complete cds}	{NA}
i0_LQ_Ad1_c10579/f1p11/970	{XP_018424440.1; PREDICTED: keratin, type II cytoskeletal 5-like [Nanorana parkeri]}	{sp|A5A6M8|K2C5_PANTR; Keratin, type II cytoskeletal 5 OS=Pan troglodytes GN=KRT5 PE=2 SV=1}	{bacu:103000457; K07605 KRT2 type II keratin, basic - -; bacu:103000457; K07605 KRT2 type II keratin, basic - -}	{NA}	{NA}	{XM_016201096.1; PREDICTED: Miniopterus natalensis keratin 5 (KRT5), mRNA}	{NA}
i0_LQ_Ad1_c10585/f1p0/965	{NA}	{NA}	{NA}	{NA}	{NA}	{NA}	{NA}
i0_LQ_Ad1_c1059/f4p0/955	{OCT79035.1; hypothetical protein XELAEV_18030131mg [Xenopus laevis]}	{sp|P97534|FKB1B_RAT; Peptidyl-prolyl cis-trans isomerase FKBP1B OS=Rattus norvegicus GN=Fkbp1b PE=1 SV=3}	{pale:102884313; K09568 FKBP1 FK506-binding protein 1 5.2.1.8 -}	{Hs17149839; KOG0544 FKBP-type peptidyl-prolyl cis-trans isomerase O Posttranslational modification, protein turnover, chaperones ;}	{NA}	{XM_006981429.2; PREDICTED: Peromyscus maniculatus bairdii FK506 binding protein 1B (Fkbp1b), transcript variant X1, mRNA}	{NA}
i0_LQ_Ad1_c10590/f1p0/971	{NA}	{NA}	{NA}	{NA}	{NA}	{XM_015418740.1; PREDICTED: Gekko japonicus keratin, type II cytoskeletal 5-like (LOC107116750), mRNA}	{NA}
i0_LQ_Ad1_c10592/f1p0/946	{XP_012618648.1; PREDICTED: keratin, type II cytoskeletal 79 [Microcebus murinus]}	{sp|Q148H8|K2C72_BOVIN; Keratin, type II cytoskeletal 72 OS=Bos taurus GN=KRT72 PE=2 SV=1}	{bacu:103009325; K07605 KRT2 type II keratin, basic - -; bacu:103009325; K07605 KRT2 type II keratin, basic - -}	{NA}	{NA}	{XM_018047719.1; PREDICTED: Capra hircus keratin 6A (KRT6A), mRNA}	{NA}
i0_LQ_Ad1_c10596/f1p0/912	{NA}	{NA}	{NA}	{NA}	{NA}	{NA}	{NA}
i0_LQ_Ad1_c10597/f1p0/666	{XP_014341168.1; PREDICTED: galectin-3-like isoform X2 [Latimeria chalumnae]}	{NA}	{lcm:102362544; K06831 LGALS3 galectin-3 - -}	{NA}	{NA}	{NA}	{NA}
i0_LQ_Ad1_c10602/f1p0/971	{XP_012029608.1; PREDICTED: LOW QUALITY PROTEIN: keratin, type II cytoskeletal 5 isoform X1 [Ovis aries]}	{sp|Q5XQN5|K2C5_BOVIN; Keratin, type II cytoskeletal 5 OS=Bos taurus GN=KRT5 PE=1 SV=1}	{oas:100303605; K07605 KRT2 type II keratin, basic - -}	{NA}	{NA}	{NA}	{NA}
i0_LQ_Ad1_c10604/f1p0/953	{XP_018422968.1; PREDICTED: keratin, type II cytoskeletal 3-like [Nanorana parkeri]}	{sp|Q5XQN5|K2C5_BOVIN; Keratin, type II cytoskeletal 5 OS=Bos taurus GN=KRT5 PE=1 SV=1}	{xla:108709134; K07605 KRT2 type II keratin, basic - -}	{NA}	{NA}	{XM_011600265.1; PREDICTED: Aquila chrysaetos canadensis keratin, type II cytoskeletal 5-like (LOC105414664), mRNA}	{NA}
i0_LQ_Ad1_c10607/f1p0/965	{XP_018100738.1; PREDICTED: keratin 5, type II L homeolog isoform X1 [Xenopus laevis]}	{sp|Q5XQN5|K2C5_BOVIN; Keratin, type II cytoskeletal 5 OS=Bos taurus GN=KRT5 PE=1 SV=1}	{lav:100657410; K07605 KRT2 type II keratin, basic - -}	{NA}	{NA}	{XM_016201096.1; PREDICTED: Miniopterus natalensis keratin 5 (KRT5), mRNA}	{NA}
i0_LQ_Ad1_c10613/f1p16/554	{NA}	{NA}	{NA}	{NA}	{NA}	{NA}	{NA}
i0_LQ_Ad1_c10615/f1p0/524	{NA}	{NA}	{NA}	{NA}	{NA}	{NA}	{NA}
i0_LQ_Ad1_c10616/f1p0/679	{NA}	{sp|P47953|LEG3_CRILO; Galectin-3 OS=Cricetulus longicaudatus GN=LGALS3 PE=2 SV=2}	{NA}	{NA}	{NA}	{NA}	{NA}
i0_LQ_Ad1_c10618/f1p0/630	{NA}	{NA}	{NA}	{NA}	{NA}	{XR_001294484.1; PREDICTED: Apteryx australis mantelli uncharacterized LOC106495699 (LOC106495699), transcript variant X2, ncRNA}	{NA}
i0_LQ_Ad1_c10620/f1p0/893	{XP_013038178.1; PREDICTED: ubiquitin carboxyl-terminal hydrolase 16 [Anser cygnoides domesticus]}	{sp|Q99LG0|UBP16_MOUSE; Ubiquitin carboxyl-terminal hydrolase 16 OS=Mus musculus GN=Usp16 PE=1 SV=2}	{cjo:107322655; K11844 USP16_45 ubiquitin carboxyl-terminal hydrolase 16/45 3.4.19.12 -}	{Hs5454156; KOG1873 Ubiquitin-specific protease O Posttranslational modification, protein turnover, chaperones ;}	{NA}	{NA}	{NA}
i0_LQ_Ad1_c10621/f1p0/951	{NA}	{NA}	{NA}	{NA}	{NA}	{NA}	{NA}
i0_LQ_Ad1_c10623/f1p0/939	{XP_003919468.2; PREDICTED: LOW QUALITY PROTEIN: keratin, type II cytoskeletal 6A [Papio anubis]}	{sp|P02538|K2C6A_HUMAN; Keratin, type II cytoskeletal 6A OS=Homo sapiens GN=KRT6A PE=1 SV=3}	{pss:102462751; K07605 KRT2 type II keratin, basic - -}	{NA}	{NA}	{XM_016201051.1; PREDICTED: Miniopterus natalensis keratin 72 (KRT72), partial mRNA}	{NA}
i0_LQ_Ad1_c10627/f1p6/1003	{NA}	{NA}	{NA}	{NA}	{NA}	{NA}	{NA}
i0_LQ_Ad1_c1063/f4p0/847	{XP_018420651.1; PREDICTED: 40S ribosomal protein S3a [Nanorana parkeri]}	{sp|A2Q0R8|RS3A_SOLSE; 40S ribosomal protein S3a OS=Solea senegalensis GN=rps3a PE=2 SV=1}	{pss:102461110; K02984 RP-S3Ae, RPS3A small subunit ribosomal protein S3Ae - ko03010; Genetic Information Processing; Translation; Ribosome}	{Hs4506723; KOG1628 40S ribosomal protein S3A J Translation, ribosomal structure and biogenesis ;}	{NA}	{XM_015954124.1; PREDICTED: Nothobranchius furzeri ribosomal protein S3A (rps3a), mRNA}	{NA}
i0_LQ_Ad1_c10630/f1p0/986	{XP_018424440.1; PREDICTED: keratin, type II cytoskeletal 5-like [Nanorana parkeri]}	{sp|P16878|K2C5_XENLA; Keratin, type II cytoskeletal OS=Xenopus laevis PE=2 SV=2}	{gja:107113613; K07605 KRT2 type II keratin, basic - -}	{NA}	{NA}	{XM_016201096.1; PREDICTED: Miniopterus natalensis keratin 5 (KRT5), mRNA}	{NA}
i0_LQ_Ad1_c10632/f1p0/909	{XP_019400959.1; PREDICTED: PRKR-interacting protein 1 [Crocodylus porosus]}	{sp|Q5ZKU0|PKRI1_CHICK; PRKR-interacting protein 1 homolog OS=Gallus gallus GN=PRKRIP1 PE=2 SV=1}	{cpic:101952990; - - - - -; cpic:101952990; - - - - -}	{Hs13375901; KOG4055 Uncharacterized conserved protein S Function unknown ;}	{NA}	{XM_005284424.1; PREDICTED: Chrysemys picta bellii PRKR interacting protein 1 (IL11 inducible) (PRKRIP1), mRNA}	{NA}
i0_LQ_Ad1_c10643/f1p0/951	{NA}	{NA}	{NA}	{NA}	{NA}	{NA}	{NA}
i0_LQ_Ad1_c10645/f1p0/930	{NA}	{NA}	{NA}	{NA}	{NA}	{NA}	{NA}
i0_LQ_Ad1_c10646/f1p0/983	{XP_018424440.1; PREDICTED: keratin, type II cytoskeletal 5-like [Nanorana parkeri]}	{sp|Q148H7|K2C79_BOVIN; Keratin, type II cytoskeletal 79 OS=Bos taurus GN=KRT79 PE=2 SV=1}	{xla:108708659; K07605 KRT2 type II keratin, basic - -}	{NA}	{NA}	{XM_018047719.1; PREDICTED: Capra hircus keratin 6A (KRT6A), mRNA}	{NA}
i0_LQ_Ad1_c10649/f1p1/966	{XP_018424440.1; PREDICTED: keratin, type II cytoskeletal 5-like [Nanorana parkeri]}	{sp|P13647|K2C5_HUMAN; Keratin, type II cytoskeletal 5 OS=Homo sapiens GN=KRT5 PE=1 SV=3}	{oas:100303605; K07605 KRT2 type II keratin, basic - -}	{NA}	{GO:0005882; intermediate filament; cellular_component GO:0005198; NA}	{XM_018047719.1; PREDICTED: Capra hircus keratin 6A (KRT6A), mRNA}	{PF00038:Intermediate filament protein}
i0_LQ_Ad1_c10651/f1p0/969	{XP_005958821.1; PREDICTED: keratin, type II cytoskeletal 79 [Pantholops hodgsonii]}	{sp|Q148H7|K2C79_BOVIN; Keratin, type II cytoskeletal 79 OS=Bos taurus GN=KRT79 PE=2 SV=1}	{phd:102316036; K07605 KRT2 type II keratin, basic - -}	{NA}	{GO:0005198; NA GO:0005882; intermediate filament; cellular_component GO:0006355; regulation of transcription, DNA-dependent; biological_process GO:0003700; sequence-specific DNA binding transcription factor activity; molecular_function}	{XM_018047719.1; PREDICTED: Capra hircus keratin 6A (KRT6A), mRNA}	{PF00038:Intermediate filament protein PF01166:TSC-22/dip/bun family}
i0_LQ_Ad1_c10652/f1p0/935	{NA}	{NA}	{NA}	{NA}	{NA}	{NA}	{NA}
i0_LQ_Ad1_c10656/f1p0/956	{XP_018424440.1; PREDICTED: keratin, type II cytoskeletal 5-like [Nanorana parkeri]}	{sp|P50446|K2C6A_MOUSE; Keratin, type II cytoskeletal 6A OS=Mus musculus GN=Krt6a PE=1 SV=3}	{xtr:100489309; K07605 KRT2 type II keratin, basic - -}	{NA}	{NA}	{NA}	{NA}
i0_LQ_Ad1_c10658/f1p0/965	{XP_018424440.1; PREDICTED: keratin, type II cytoskeletal 5-like [Nanorana parkeri]}	{sp|Q148H7|K2C79_BOVIN; Keratin, type II cytoskeletal 79 OS=Bos taurus GN=KRT79 PE=2 SV=1}	{cpic:101938008; K07605 KRT2 type II keratin, basic - -; cpic:101938008; K07605 KRT2 type II keratin, basic - -}	{NA}	{NA}	{XM_018047719.1; PREDICTED: Capra hircus keratin 6A (KRT6A), mRNA}	{NA}
i0_LQ_Ad1_c10662/f1p0/697	{ETE73936.1; MAPK-interacting and spindle-stabilizing protein-like protein, partial [Ophiophagus hannah]}	{sp|P47953|LEG3_CRILO; Galectin-3 OS=Cricetulus longicaudatus GN=LGALS3 PE=2 SV=2}	{oaa:100082735; K06831 LGALS3 galectin-3 - -}	{Hs4504983; KOG3587 Galectin, galactose-binding lectin W Extracellular structures ;}	{NA}	{NA}	{NA}
i0_LQ_Ad1_c10664/f1p0/983	{NA}	{NA}	{NA}	{NA}	{NA}	{NA}	{NA}
i0_LQ_Ad1_c10669/f1p0/614	{NA}	{NA}	{NA}	{NA}	{NA}	{NA}	{NA}
i0_LQ_Ad1_c10670/f1p27/970	{XP_018424440.1; PREDICTED: keratin, type II cytoskeletal 5-like [Nanorana parkeri]}	{sp|Q5XQN5|K2C5_BOVIN; Keratin, type II cytoskeletal 5 OS=Bos taurus GN=KRT5 PE=1 SV=1}	{xla:108708659; K07605 KRT2 type II keratin, basic - -}	{NA}	{NA}	{XM_018047719.1; PREDICTED: Capra hircus keratin 6A (KRT6A), mRNA}	{NA}
i0_LQ_Ad1_c10673/f1p3/856	{NA}	{NA}	{NA}	{NA}	{NA}	{U71299.1; Ambystoma mexicanum RNA-binding protein AxRNBP (AxRNBP) mRNA, complete cds}	{NA}
i0_LQ_Ad1_c10675/f1p27/955	{XP_010814086.2; PREDICTED: low-density lipoprotein receptor-related protein 2 isoform X2 [Bos taurus]}	{NA}	{cfr:102509355; - - - - -}	{NA}	{NA}	{NA}	{NA}
i0_LQ_Ad1_c10677/f1p0/947	{XP_018424440.1; PREDICTED: keratin, type II cytoskeletal 5-like [Nanorana parkeri]}	{sp|P02538|K2C6A_HUMAN; Keratin, type II cytoskeletal 6A OS=Homo sapiens GN=KRT6A PE=1 SV=3}	{fpg:101917212; K07605 KRT2 type II keratin, basic - -}	{NA}	{NA}	{XM_018047719.1; PREDICTED: Capra hircus keratin 6A (KRT6A), mRNA}	{NA}
i0_LQ_Ad1_c10678/f1p0/976	{XP_018424440.1; PREDICTED: keratin, type II cytoskeletal 5-like [Nanorana parkeri]}	{sp|Q08D91|K2C75_BOVIN; Keratin, type II cytoskeletal 75 OS=Bos taurus GN=KRT75 PE=2 SV=1}	{gja:107113613; K07605 KRT2 type II keratin, basic - -}	{NA}	{NA}	{XM_014481903.1; PREDICTED: Bos mutus keratin, type II cytoskeletal 6A (LOC102273665), mRNA}	{NA}
i0_LQ_Ad1_c10680/f1p0/506	{NA}	{NA}	{NA}	{NA}	{NA}	{NA}	{NA}
i0_LQ_Ad1_c10681/f1p0/843	{XP_014341168.1; PREDICTED: galectin-3-like isoform X2 [Latimeria chalumnae]}	{sp|P47953|LEG3_CRILO; Galectin-3 OS=Cricetulus longicaudatus GN=LGALS3 PE=2 SV=2}	{lcm:102362544; K06831 LGALS3 galectin-3 - -}	{Hs4504983; KOG3587 Galectin, galactose-binding lectin W Extracellular structures ;}	{GO:0030246; carbohydrate binding; molecular_function}	{NA}	{PF00337:Galactoside-binding lectin}
i0_LQ_Ad1_c10686/f1p0/973	{XP_018424440.1; PREDICTED: keratin, type II cytoskeletal 5-like [Nanorana parkeri]}	{sp|Q08D91|K2C75_BOVIN; Keratin, type II cytoskeletal 75 OS=Bos taurus GN=KRT75 PE=2 SV=1}	{fpg:101917212; K07605 KRT2 type II keratin, basic - -}	{NA}	{NA}	{XM_006141600.1; PREDICTED: Tupaia chinensis keratin 72, type II (KRT72), mRNA}	{NA}
i0_LQ_Ad1_c10687/f1p0/626	{XP_019951699.1; PREDICTED: fibulin-2-like isoform X2 [Paralichthys olivaceus]}	{NA}	{mze:101485002; K17307 FBLN1_2 fibulin 1/2 - -}	{NA}	{NA}	{NA}	{NA}
i0_LQ_Ad1_c10689/f1p0/972	{XP_018424440.1; PREDICTED: keratin, type II cytoskeletal 5-like [Nanorana parkeri]}	{sp|A5A6M8|K2C5_PANTR; Keratin, type II cytoskeletal 5 OS=Pan troglodytes GN=KRT5 PE=2 SV=1}	{eai:106835247; - - - - -}	{NA}	{NA}	{XM_014481903.1; PREDICTED: Bos mutus keratin, type II cytoskeletal 6A (LOC102273665), mRNA}	{NA}
i0_LQ_Ad1_c1069/f3p0/963	{XP_018424440.1; PREDICTED: keratin, type II cytoskeletal 5-like [Nanorana parkeri]}	{sp|A5A6M8|K2C5_PANTR; Keratin, type II cytoskeletal 5 OS=Pan troglodytes GN=KRT5 PE=2 SV=1}	{lav:100657410; K07605 KRT2 type II keratin, basic - -}	{NA}	{NA}	{XM_018047719.1; PREDICTED: Capra hircus keratin 6A (KRT6A), mRNA}	{NA}
i0_LQ_Ad1_c10690/f1p0/640	{NA}	{NA}	{NA}	{NA}	{NA}	{NA}	{NA}
i0_LQ_Ad1_c10692/f1p0/966	{NA}	{NA}	{NA}	{NA}	{NA}	{NA}	{NA}
i0_LQ_Ad1_c10695/f1p0/946	{XP_018422968.1; PREDICTED: keratin, type II cytoskeletal 3-like [Nanorana parkeri]}	{sp|P04104|K2C1_MOUSE; Keratin, type II cytoskeletal 1 OS=Mus musculus GN=Krt1 PE=1 SV=4}	{bacu:103009617; K07605 KRT2 type II keratin, basic - -; bacu:103009617; K07605 KRT2 type II keratin, basic - -}	{NA}	{GO:0005198; NA GO:0005882; intermediate filament; cellular_component}	{XM_014481914.1; PREDICTED: Bos mutus keratin 6A, type II (KRT6A), transcript variant X1, mRNA}	{PF00038:Intermediate filament protein}
i0_LQ_Ad1_c10699/f1p0/906	{NA}	{NA}	{NA}	{NA}	{NA}	{NA}	{NA}
i0_LQ_Ad1_c10704/f1p0/960	{XP_018424440.1; PREDICTED: keratin, type II cytoskeletal 5-like [Nanorana parkeri]}	{sp|Q148H7|K2C79_BOVIN; Keratin, type II cytoskeletal 79 OS=Bos taurus GN=KRT79 PE=2 SV=1}	{xla:108708659; K07605 KRT2 type II keratin, basic - -}	{NA}	{GO:0005882; intermediate filament; cellular_component GO:0005198; NA}	{XM_018047719.1; PREDICTED: Capra hircus keratin 6A (KRT6A), mRNA}	{PF00038:Intermediate filament protein}
i0_LQ_Ad1_c10706/f1p0/982	{XP_018424440.1; PREDICTED: keratin, type II cytoskeletal 5-like [Nanorana parkeri]}	{sp|P13647|K2C5_HUMAN; Keratin, type II cytoskeletal 5 OS=Homo sapiens GN=KRT5 PE=1 SV=3}	{xtr:100489309; K07605 KRT2 type II keratin, basic - -}	{NA}	{NA}	{XM_019960511.1; PREDICTED: Bos indicus keratin, type II cytoskeletal 6A-like (LOC109559066), mRNA}	{NA}
i0_LQ_Ad1_c10709/f2p0/929	{XP_018424440.1; PREDICTED: keratin, type II cytoskeletal 5-like [Nanorana parkeri]}	{sp|Q5XKE5|K2C79_HUMAN; Keratin, type II cytoskeletal 79 OS=Homo sapiens GN=KRT79 PE=1 SV=2}	{myd:102758619; K07605 KRT2 type II keratin, basic - -}	{NA}	{NA}	{XM_014481915.1; PREDICTED: Bos mutus keratin 6A, type II (KRT6A), transcript variant X2, mRNA}	{NA}
i0_LQ_Ad1_c10713/f1p0/1058	{NA}	{NA}	{NA}	{NA}	{NA}	{NA}	{NA}
i0_LQ_Ad1_c10714/f1p0/978	{XP_018424440.1; PREDICTED: keratin, type II cytoskeletal 5-like [Nanorana parkeri]}	{sp|P02538|K2C6A_HUMAN; Keratin, type II cytoskeletal 6A OS=Homo sapiens GN=KRT6A PE=1 SV=3}	{cmy:102930420; K07605 KRT2 type II keratin, basic - -}	{NA}	{NA}	{XM_018047719.1; PREDICTED: Capra hircus keratin 6A (KRT6A), mRNA}	{NA}
i0_LQ_Ad1_c10718/f1p0/980	{XP_018424440.1; PREDICTED: keratin, type II cytoskeletal 5-like [Nanorana parkeri]}	{sp|Q148H7|K2C79_BOVIN; Keratin, type II cytoskeletal 79 OS=Bos taurus GN=KRT79 PE=2 SV=1}	{xtr:100489309; K07605 KRT2 type II keratin, basic - -}	{NA}	{NA}	{NA}	{NA}
i0_LQ_Ad1_c10719/f1p0/977	{NA}	{NA}	{NA}	{NA}	{NA}	{NA}	{NA}
i0_LQ_Ad1_c10720/f1p0/971	{XP_018424440.1; PREDICTED: keratin, type II cytoskeletal 5-like [Nanorana parkeri]}	{sp|Q148H7|K2C79_BOVIN; Keratin, type II cytoskeletal 79 OS=Bos taurus GN=KRT79 PE=2 SV=1}	{cpic:101938008; K07605 KRT2 type II keratin, basic - -; cpic:101938008; K07605 KRT2 type II keratin, basic - -}	{NA}	{NA}	{XM_018047719.1; PREDICTED: Capra hircus keratin 6A (KRT6A), mRNA}	{NA}
i0_LQ_Ad1_c10721/f1p8/865	{XP_012618648.1; PREDICTED: keratin, type II cytoskeletal 79 [Microcebus murinus]}	{sp|Q148H7|K2C79_BOVIN; Keratin, type II cytoskeletal 79 OS=Bos taurus GN=KRT79 PE=2 SV=1}	{oas:101108641; K07605 KRT2 type II keratin, basic - -}	{NA}	{NA}	{NA}	{NA}
i0_LQ_Ad1_c10722/f1p0/977	{XP_018424440.1; PREDICTED: keratin, type II cytoskeletal 5-like [Nanorana parkeri]}	{sp|A5A6M8|K2C5_PANTR; Keratin, type II cytoskeletal 5 OS=Pan troglodytes GN=KRT5 PE=2 SV=1}	{gja:107113613; K07605 KRT2 type II keratin, basic - -}	{NA}	{GO:0042803; protein homodimerization activity; molecular_function GO:0005198; NA GO:0005882; intermediate filament; cellular_component GO:0045502; dynein binding; molecular_function GO:0008134; transcription factor binding; molecular_function}	{XM_018047719.1; PREDICTED: Capra hircus keratin 6A (KRT6A), mRNA}	{PF10473:Leucine-rich repeats of kinetochore protein Cenp-F/LEK1 PF00038:Intermediate filament protein}
i0_LQ_Ad1_c10724/f1p0/825	{NA}	{NA}	{NA}	{NA}	{NA}	{NA}	{NA}
i0_LQ_Ad1_c10725/f1p0/976	{XP_018424440.1; PREDICTED: keratin, type II cytoskeletal 5-like [Nanorana parkeri]}	{sp|P02538|K2C6A_HUMAN; Keratin, type II cytoskeletal 6A OS=Homo sapiens GN=KRT6A PE=1 SV=3}	{xla:108708659; K07605 KRT2 type II keratin, basic - -}	{NA}	{NA}	{XM_018047719.1; PREDICTED: Capra hircus keratin 6A (KRT6A), mRNA}	{NA}
i0_LQ_Ad1_c10726/f1p0/968	{XP_012923916.1; PREDICTED: keratin, type II cytoskeletal 6A [Heterocephalus glaber]}	{sp|Q6P6Q2|K2C5_RAT; Keratin, type II cytoskeletal 5 OS=Rattus norvegicus GN=Krt5 PE=1 SV=1}	{lav:100666418; K07605 KRT2 type II keratin, basic - -}	{NA}	{NA}	{XM_016201051.1; PREDICTED: Miniopterus natalensis keratin 72 (KRT72), partial mRNA}	{NA}
i0_LQ_Ad1_c10727/f1p5/720	{NA}	{NA}	{NA}	{NA}	{NA}	{NA}	{NA}
i0_LQ_Ad1_c10728/f1p0/950	{XP_018424440.1; PREDICTED: keratin, type II cytoskeletal 5-like [Nanorana parkeri]}	{sp|Q148H7|K2C79_BOVIN; Keratin, type II cytoskeletal 79 OS=Bos taurus GN=KRT79 PE=2 SV=1}	{xla:108708659; K07605 KRT2 type II keratin, basic - -}	{NA}	{NA}	{XM_019960511.1; PREDICTED: Bos indicus keratin, type II cytoskeletal 6A-like (LOC109559066), mRNA}	{NA}
i0_LQ_Ad1_c10729/f1p0/954	{ETE69889.1; Transmembrane protein 14C [Ophiophagus hannah]}	{sp|Q3ZCI1|TM14C_BOVIN; Transmembrane protein 14C OS=Bos taurus GN=TMEM14C PE=1 SV=1}	{amj:102571162; - - - - -}	{NA}	{NA}	{NA}	{NA}
i0_LQ_Ad1_c10730/f1p0/992	{NA}	{NA}	{NA}	{NA}	{GO:0046008; regulation of female receptivity, post-mating; biological_process GO:0005576; NA GO:0005179; hormone activity; molecular_function}	{NA}	{PF08138:Sex peptide (SP) family}
i0_LQ_Ad1_c10733/f1p0/608	{XP_007064829.1; PREDICTED: lysophospholipase-like protein 1 [Chelonia mydas]}	{sp|Q5VWZ2|LYPL1_HUMAN; Lysophospholipase-like protein 1 OS=Homo sapiens GN=LYPLAL1 PE=1 SV=3}	{asn:102384195; K06999 K06999 phospholipase/carboxylesterase - -}	{Hs20270341; KOG2112 Lysophospholipase I Lipid transport and metabolism ;}	{GO:0006508; proteolysis; biological_process GO:0008236; serine-type peptidase activity; molecular_function GO:0016787; hydrolase activity; molecular_function}	{XM_008070121.1; PREDICTED: Tarsius syrichta lysophospholipase-like 1 (LYPLAL1), transcript variant X2, mRNA}	{PF02230:Phospholipase/Carboxylesterase PF00326:Prolyl oligopeptidase family PF01738:Dienelactone hydrolase family}
i0_LQ_Ad1_c10734/f1p0/995	{XP_018424440.1; PREDICTED: keratin, type II cytoskeletal 5-like [Nanorana parkeri]}	{sp|P50446|K2C6A_MOUSE; Keratin, type II cytoskeletal 6A OS=Mus musculus GN=Krt6a PE=1 SV=3}	{mdo:100012364; K07605 KRT2 type II keratin, basic - -}	{NA}	{NA}	{XM_014481903.1; PREDICTED: Bos mutus keratin, type II cytoskeletal 6A (LOC102273665), mRNA}	{NA}
i0_LQ_Ad1_c10737/f1p0/972	{XP_018422968.1; PREDICTED: keratin, type II cytoskeletal 3-like [Nanorana parkeri]}	{sp|Q5XKE5|K2C79_HUMAN; Keratin, type II cytoskeletal 79 OS=Homo sapiens GN=KRT79 PE=1 SV=2}	{gja:107113613; K07605 KRT2 type II keratin, basic - -}	{NA}	{GO:0005882; intermediate filament; cellular_component GO:0005198; NA}	{XM_014481903.1; PREDICTED: Bos mutus keratin, type II cytoskeletal 6A (LOC102273665), mRNA}	{PF00038:Intermediate filament protein}
i0_LQ_Ad1_c10738/f1p0/983	{XP_012381592.1; PREDICTED: keratin, type II cytoskeletal 6A-like [Dasypus novemcinctus]}	{sp|Q922U2|K2C5_MOUSE; Keratin, type II cytoskeletal 5 OS=Mus musculus GN=Krt5 PE=1 SV=1}	{cfr:102511561; K07605 KRT2 type II keratin, basic - -}	{NA}	{GO:0005198; NA GO:0005882; intermediate filament; cellular_component}	{XM_016201096.1; PREDICTED: Miniopterus natalensis keratin 5 (KRT5), mRNA}	{PF00038:Intermediate filament protein}
i0_LQ_Ad1_c10744/f1p0/681	{NA}	{NA}	{NA}	{NA}	{NA}	{NA}	{NA}
i0_LQ_Ad1_c10746/f1p0/850	{NA}	{NA}	{NA}	{NA}	{NA}	{NA}	{NA}
i0_LQ_Ad1_c10747/f1p0/890	{XP_018424440.1; PREDICTED: keratin, type II cytoskeletal 5-like [Nanorana parkeri]}	{sp|A5A6M8|K2C5_PANTR; Keratin, type II cytoskeletal 5 OS=Pan troglodytes GN=KRT5 PE=2 SV=1}	{xla:108708659; K07605 KRT2 type II keratin, basic - -}	{NA}	{GO:0005198; NA GO:0005882; intermediate filament; cellular_component GO:0005198; NA GO:0005882; intermediate filament; cellular_component}	{XM_018047719.1; PREDICTED: Capra hircus keratin 6A (KRT6A), mRNA}	{PF00038:Intermediate filament protein PF00038:Intermediate filament protein}
i0_LQ_Ad1_c10748/f1p8/696	{XP_010155547.1; PREDICTED: galectin-3 [Eurypyga helias]}	{sp|P47953|LEG3_CRILO; Galectin-3 OS=Cricetulus longicaudatus GN=LGALS3 PE=2 SV=2}	{cge:100756046; K06831 LGALS3 galectin-3 - -}	{Hs4504983; KOG3587 Galectin, galactose-binding lectin W Extracellular structures ;}	{GO:0030246; carbohydrate binding; molecular_function}	{NA}	{PF00337:Galactoside-binding lectin}
i0_LQ_Ad1_c10749/f1p0/853	{NA}	{NA}	{NA}	{NA}	{NA}	{NA}	{NA}
i0_LQ_Ad1_c1075/f2p0/949	{NA}	{NA}	{NA}	{NA}	{NA}	{NA}	{NA}
i0_LQ_Ad1_c10750/f1p0/965	{XP_018424440.1; PREDICTED: keratin, type II cytoskeletal 5-like [Nanorana parkeri]}	{NA}	{NA}	{NA}	{NA}	{XM_019960510.1; PREDICTED: Bos indicus keratin, type II cytoskeletal 6A-like (LOC109559065), mRNA}	{NA}
i0_LQ_Ad1_c10752/f1p0/957	{XP_018424440.1; PREDICTED: keratin, type II cytoskeletal 5-like [Nanorana parkeri]}	{sp|P50446|K2C6A_MOUSE; Keratin, type II cytoskeletal 6A OS=Mus musculus GN=Krt6a PE=1 SV=3}	{oas:101112555; K07605 KRT2 type II keratin, basic - -}	{NA}	{NA}	{XM_016201051.1; PREDICTED: Miniopterus natalensis keratin 72 (KRT72), partial mRNA}	{NA}
i0_LQ_Ad1_c10753/f1p0/675	{XP_010189790.1; PREDICTED: galectin-3 [Mesitornis unicolor]}	{NA}	{NA}	{NA}	{NA}	{NA}	{NA}
i0_LQ_Ad1_c10755/f1p0/977	{NA}	{NA}	{NA}	{NA}	{NA}	{NA}	{NA}
i0_LQ_Ad1_c10756/f2p176/966	{XP_018424440.1; PREDICTED: keratin, type II cytoskeletal 5-like [Nanorana parkeri]}	{sp|Q148H7|K2C79_BOVIN; Keratin, type II cytoskeletal 79 OS=Bos taurus GN=KRT79 PE=2 SV=1}	{xla:108708659; K07605 KRT2 type II keratin, basic - -}	{NA}	{GO:0005882; intermediate filament; cellular_component GO:0005198; NA}	{XM_016201096.1; PREDICTED: Miniopterus natalensis keratin 5 (KRT5), mRNA}	{PF00038:Intermediate filament protein}
i0_LQ_Ad1_c10758/f1p4/672	{NA}	{NA}	{NA}	{NA}	{NA}	{NA}	{NA}
i0_LQ_Ad1_c10760/f1p0/955	{XP_012506233.1; PREDICTED: keratin, type II cytoskeletal 79 [Propithecus coquereli]}	{sp|P04264|K2C1_HUMAN; Keratin, type II cytoskeletal 1 OS=Homo sapiens GN=KRT1 PE=1 SV=6}	{pale:102878697; K07605 KRT2 type II keratin, basic - -}	{NA}	{NA}	{XM_019960511.1; PREDICTED: Bos indicus keratin, type II cytoskeletal 6A-like (LOC109559066), mRNA}	{NA}
i0_LQ_Ad1_c10761/f2p0/956	{XP_007651025.1; PREDICTED: LOW QUALITY PROTEIN: keratin, type II cytoskeletal 6A-like isoform X1 [Cricetulus griseus]}	{sp|Q5XQN5|K2C5_BOVIN; Keratin, type II cytoskeletal 5 OS=Bos taurus GN=KRT5 PE=1 SV=1}	{oaa:100092892; K07605 KRT2 type II keratin, basic - -}	{NA}	{NA}	{XM_018047719.1; PREDICTED: Capra hircus keratin 6A (KRT6A), mRNA}	{NA}
i0_LQ_Ad1_c1077/f3p0/685	{NA}	{NA}	{NA}	{NA}	{NA}	{NA}	{NA}
i0_LQ_Ad1_c10770/f1p0/553	{NA}	{NA}	{NA}	{NA}	{NA}	{NA}	{NA}
i0_LQ_Ad1_c10771/f1p0/991	{NA}	{NA}	{NA}	{NA}	{NA}	{NA}	{NA}
i0_LQ_Ad1_c10772/f1p0/1000	{NA}	{NA}	{NA}	{NA}	{NA}	{NA}	{NA}
i0_LQ_Ad1_c10773/f1p0/938	{XP_008174463.1; PREDICTED: tRNA wybutosine-synthesizing protein 4 isoform X2 [Chrysemys picta bellii]}	{sp|Q5XIA3|TYW4_RAT; tRNA wybutosine-synthesizing protein 4 OS=Rattus norvegicus GN=Lcmt2 PE=2 SV=1}	{fpg:101916966; K15451 PPM2, LCMT2, TYW4 tRNA wybutosine-synthesizing protein 4 [EC:2.1.1.290 2.3.1.231] 2.1.1.290,2.3.1.231 -}	{Hs7662174; KOG2918 Carboxymethyl transferase O Posttranslational modification, protein turnover, chaperones ;}	{GO:0005515; protein binding; molecular_function}	{NA}	{PF07646:Kelch motif PF01344:Kelch motif}
i0_LQ_Ad1_c10774/f1p0/897	{NA}	{NA}	{NA}	{NA}	{NA}	{NA}	{NA}
i0_LQ_Ad1_c10783/f1p3/984	{NA}	{NA}	{NA}	{NA}	{NA}	{NA}	{NA}
i0_LQ_Ad1_c10787/f1p0/978	{XP_018424440.1; PREDICTED: keratin, type II cytoskeletal 5-like [Nanorana parkeri]}	{sp|Q148H7|K2C79_BOVIN; Keratin, type II cytoskeletal 79 OS=Bos taurus GN=KRT79 PE=2 SV=1}	{cmy:102930420; K07605 KRT2 type II keratin, basic - -}	{NA}	{GO:0008134; transcription factor binding; molecular_function GO:0045502; dynein binding; molecular_function GO:0042803; protein homodimerization activity; molecular_function GO:0005198; NA GO:0005882; intermediate filament; cellular_component GO:0008134; transcription factor binding; molecular_function GO:0045502; dynein binding; molecular_function GO:0042803; protein homodimerization activity; …	{XM_018047719.1; PREDICTED: Capra hircus keratin 6A (KRT6A), mRNA}	{PF00038:Intermediate filament protein PF10473:Leucine-rich repeats of kinetochore protein Cenp-F/LEK1 PF00038:Intermediate filament protein PF10473:Leucine-rich repeats of kinetochore protein Cenp-F/LEK1}
i0_LQ_Ad1_c10788/f1p0/977	{XP_018424440.1; PREDICTED: keratin, type II cytoskeletal 5-like [Nanorana parkeri]}	{sp|Q5XKE5|K2C79_HUMAN; Keratin, type II cytoskeletal 79 OS=Homo sapiens GN=KRT79 PE=1 SV=2}	{xla:108708659; K07605 KRT2 type II keratin, basic - -}	{NA}	{NA}	{XM_018047719.1; PREDICTED: Capra hircus keratin 6A (KRT6A), mRNA}	{NA}
i0_LQ_Ad1_c10789/f1p0/998	{NA}	{NA}	{NA}	{NA}	{NA}	{NA}	{NA}
i0_LQ_Ad1_c10790/f1p0/630	{NA}	{NA}	{NA}	{NA}	{NA}	{NA}	{NA}
i0_LQ_Ad1_c10792/f1p0/692	{NA}	{NA}	{NA}	{NA}	{NA}	{NA}	{NA}
i0_LQ_Ad1_c10793/f1p0/748	{XP_013800974.1; PREDICTED: ubiquitin-conjugating enzyme E2 L3 isoform X1 [Apteryx australis mantelli]}	{sp|P68036|UB2L3_HUMAN; Ubiquitin-conjugating enzyme E2 L3 OS=Homo sapiens GN=UBE2L3 PE=1 SV=1}	{aam:106486859; K04552 UBE2L3, UBCH7 ubiquitin-conjugating enzyme E2 L3 2.3.2.23 ko04120; Genetic Information Processing; Folding, sorting and degradation; Ubiquitin mediated proteolysis | ko05012; Human Diseases; Neurodegenerative diseases; Parkinson's disease}	{Hs4507789; KOG0422 Ubiquitin-protein ligase O Posttranslational modification, protein turnover, chaperones ;}	{GO:0005515; protein binding; molecular_function GO:0016881; acid-amino acid ligase activity; molecular_function GO:0006464; protein modification process; biological_process GO:0015031; protein transport; biological_process}	{XM_012644119.1; PREDICTED: Propithecus coquereli ubiquitin-conjugating enzyme E2L 3 (UBE2L3), transcript variant X1, mRNA}	{PF00179:Ubiquitin-conjugating enzyme PF05773:RWD domain PF05743:UEV domain}
i0_LQ_Ad1_c10795/f1p0/985	{XP_018424440.1; PREDICTED: keratin, type II cytoskeletal 5-like [Nanorana parkeri]}	{sp|Q148H7|K2C79_BOVIN; Keratin, type II cytoskeletal 79 OS=Bos taurus GN=KRT79 PE=2 SV=1}	{xla:108708659; K07605 KRT2 type II keratin, basic - -}	{NA}	{NA}	{XM_014481903.1; PREDICTED: Bos mutus keratin, type II cytoskeletal 6A (LOC102273665), mRNA}	{NA}
i0_LQ_Ad1_c10797/f1p0/911	{BAG71703.1; NADH dehydrogenase subunit 1 (mitochondrion) [Andrias davidianus]}	{sp|O78697|NU1M_NYCCO; NADH-ubiquinone oxidoreductase chain 1 OS=Nycticebus coucang GN=MT-ND1 PE=3 SV=1}	{NA}	{HsMi006; KOG4770 NADH dehydrogenase subunit 1 C Energy production and conversion ;}	{NA}	{AB445746.1; Andrias davidianus mitochondrial genes for tRNA-Leu, NADH dehydrogenase subunit 1, tRNA-Ile, partial sequence and complete cds, isolate: sample 28}	{NA}
i0_LQ_Ad1_c10799/f1p0/958	{XP_018424440.1; PREDICTED: keratin, type II cytoskeletal 5-like [Nanorana parkeri]}	{sp|Q08D91|K2C75_BOVIN; Keratin, type II cytoskeletal 75 OS=Bos taurus GN=KRT75 PE=2 SV=1}	{pss:102462751; K07605 KRT2 type II keratin, basic - -}	{NA}	{NA}	{XM_016201096.1; PREDICTED: Miniopterus natalensis keratin 5 (KRT5), mRNA}	{NA}
i0_LQ_Ad1_c10809/f1p0/686	{NA}	{NA}	{NA}	{NA}	{NA}	{NA}	{NA}
i0_LQ_Ad1_c10810/f1p0/508	{NA}	{NA}	{NA}	{NA}	{NA}	{NA}	{NA}
i0_LQ_Ad1_c10811/f2p0/986	{KRX12343.1; Chlorophyll a-b binding protein 40, chloroplastic [Trichinella nelsoni]}	{sp|P04778|CB1C_ARATH; Chlorophyll a-b binding protein 1, chloroplastic OS=Arabidopsis thaliana GN=LHCB1.3 PE=1 SV=1}	{NA}	{NA}	{NA}	{NA}	{NA}
i0_LQ_Ad1_c10812/f1p0/510	{NA}	{NA}	{NA}	{NA}	{GO:0006260; DNA replication; biological_process GO:0016779; nucleotidyltransferase activity; molecular_function GO:0018142; protein-DNA covalent cross-linking; biological_process GO:0042624; ATPase activity, uncoupled; molecular_function GO:0016888; endodeoxyribonuclease activity, producing 5'-phosphomonoesters; molecular_function}	{NA}	{PF02407:Putative viral replication protein}
i0_LQ_Ad1_c10815/f1p1/667	{NA}	{NA}	{NA}	{NA}	{NA}	{NA}	{NA}
i0_LQ_Ad1_c10819/f1p0/684	{NA}	{NA}	{NA}	{NA}	{NA}	{NA}	{NA}
i0_LQ_Ad1_c10824/f1p0/996	{NA}	{NA}	{NA}	{NA}	{NA}	{NA}	{NA}
i0_LQ_Ad1_c10826/f1p0/977	{XP_002935776.1; PREDICTED: keratin, type II cytoskeletal-like [Xenopus tropicalis]}	{sp|P16878|K2C5_XENLA; Keratin, type II cytoskeletal OS=Xenopus laevis PE=2 SV=2}	{xtr:100489468; K07605 KRT2 type II keratin, basic - -}	{NA}	{NA}	{XM_016201096.1; PREDICTED: Miniopterus natalensis keratin 5 (KRT5), mRNA}	{NA}
i0_LQ_Ad1_c10827/f1p0/978	{XP_018424440.1; PREDICTED: keratin, type II cytoskeletal 5-like [Nanorana parkeri]}	{sp|Q148H7|K2C79_BOVIN; Keratin, type II cytoskeletal 79 OS=Bos taurus GN=KRT79 PE=2 SV=1}	{fpg:101917389; K07605 KRT2 type II keratin, basic - -}	{NA}	{NA}	{XM_018047719.1; PREDICTED: Capra hircus keratin 6A (KRT6A), mRNA}	{NA}
i0_LQ_Ad1_c10828/f1p351/923	{XP_009474780.1; PREDICTED: beta-arrestin-1 [Nipponia nippon]}	{sp|Q95223|ARRB1_RABIT; Beta-arrestin-1 OS=Oryctolagus cuniculus GN=ARRB1 PE=2 SV=1}	{ccw:104686970; K04439 ARRB beta-arrestin - ko04010; Environmental Information Processing; Signal transduction; MAPK signaling pathway | ko04340; Environmental Information Processing; Signal transduction; Hedgehog signaling pathway | ko04144; Cellular Processes; Transport and catabolism; Endocytosis | ko04062; Organismal Systems; Immune system; Chemokine signaling pathway | ko04740; Organismal Sy…	{Hs10880134; KOG3865 Arrestin T Signal transduction mechanisms ;}	{NA}	{NA}	{NA}
i0_LQ_Ad1_c1083/f2p0/959	{XP_018424440.1; PREDICTED: keratin, type II cytoskeletal 5-like [Nanorana parkeri]}	{sp|P13647|K2C5_HUMAN; Keratin, type II cytoskeletal 5 OS=Homo sapiens GN=KRT5 PE=1 SV=3}	{gja:107113613; K07605 KRT2 type II keratin, basic - -}	{NA}	{NA}	{XM_001362300.4; PREDICTED: Monodelphis domestica keratin 4 (KRT4), mRNA}	{NA}
i0_LQ_Ad1_c10832/f1p2/691	{ETE73936.1; MAPK-interacting and spindle-stabilizing protein-like protein, partial [Ophiophagus hannah]}	{sp|P16110|LEG3_MOUSE; Galectin-3 OS=Mus musculus GN=Lgals3 PE=1 SV=3}	{pss:102452382; K06831 LGALS3 galectin-3 - -}	{Hs6806890; KOG3587 Galectin, galactose-binding lectin W Extracellular structures ;}	{GO:0030246; carbohydrate binding; molecular_function}	{NA}	{PF00337:Galactoside-binding lectin}
i0_LQ_Ad1_c10833/f1p0/940	{XP_014937887.1; PREDICTED: zinc finger protein 746, partial [Acinonyx jubatus]}	{sp|Q9ULD5|ZN777_HUMAN; Zinc finger protein 777 OS=Homo sapiens GN=ZNF777 PE=1 SV=2}	{asn:102378281; - - - - -}	{Hs22047655; KOG1721 FOG: Zn-finger R General function prediction only ;}	{NA}	{XM_004382408.2; PREDICTED: Trichechus manatus latirostris zinc finger protein 398 (LOC101352215), mRNA}	{NA}
i0_LQ_Ad1_c10836/f1p0/898	{NA}	{sp|P04104|K2C1_MOUSE; Keratin, type II cytoskeletal 1 OS=Mus musculus GN=Krt1 PE=1 SV=4}	{ptg:102948822; K07605 KRT2 type II keratin, basic - -}	{NA}	{NA}	{NA}	{NA}
i0_LQ_Ad1_c10838/f1p0/950	{XP_018424440.1; PREDICTED: keratin, type II cytoskeletal 5-like [Nanorana parkeri]}	{sp|Q148H7|K2C79_BOVIN; Keratin, type II cytoskeletal 79 OS=Bos taurus GN=KRT79 PE=2 SV=1}	{xla:108708659; K07605 KRT2 type II keratin, basic - -}	{NA}	{NA}	{XM_018047719.1; PREDICTED: Capra hircus keratin 6A (KRT6A), mRNA}	{NA}
i0_LQ_Ad1_c10839/f1p0/758	{NA}	{NA}	{NA}	{NA}	{NA}	{NA}	{NA}
i0_LQ_Ad1_c10844/f1p0/601	{XP_005297516.1; PREDICTED: ATP synthase subunit d, mitochondrial [Chrysemys picta bellii]}	{sp|O75947|ATP5H_HUMAN; ATP synthase subunit d, mitochondrial OS=Homo sapiens GN=ATP5H PE=1 SV=3}	{gja:107110058; K02138 ATPeF0D, ATP5H, ATP7 F-type H+-transporting ATPase subunit d - ko00190; Metabolism; Energy metabolism; Oxidative phosphorylation | ko05010; Human Diseases; Neurodegenerative diseases; Alzheimer's disease | ko05012; Human Diseases; Neurodegenerative diseases; Parkinson's disease | ko05016; Human Diseases; Neurodegenerative diseases; Huntington's disease}	{Hs5453559; KOG3366 Mitochondrial F1F0-ATP synthase, subunit d/ATP7 C Energy production and conversion ;}	{NA}	{NA}	{NA}
i0_LQ_Ad1_c10847/f1p0/799	{NA}	{NA}	{NA}	{NA}	{NA}	{NA}	{NA}
i0_LQ_Ad1_c10849/f1p0/975	{XP_018424440.1; PREDICTED: keratin, type II cytoskeletal 5-like [Nanorana parkeri]}	{sp|Q148H7|K2C79_BOVIN; Keratin, type II cytoskeletal 79 OS=Bos taurus GN=KRT79 PE=2 SV=1}	{xla:108708659; K07605 KRT2 type II keratin, basic - -}	{NA}	{GO:0005882; intermediate filament; cellular_component GO:0005198; NA}	{XM_018047719.1; PREDICTED: Capra hircus keratin 6A (KRT6A), mRNA}	{PF00038:Intermediate filament protein}
i0_LQ_Ad1_c10852/f1p0/973	{XP_018424440.1; PREDICTED: keratin, type II cytoskeletal 5-like [Nanorana parkeri]}	{sp|Q148H7|K2C79_BOVIN; Keratin, type II cytoskeletal 79 OS=Bos taurus GN=KRT79 PE=2 SV=1}	{xla:108708659; K07605 KRT2 type II keratin, basic - -}	{NA}	{NA}	{XM_018047719.1; PREDICTED: Capra hircus keratin 6A (KRT6A), mRNA}	{NA}
i0_LQ_Ad1_c10853/f1p0/968	{XP_018422968.1; PREDICTED: keratin, type II cytoskeletal 3-like [Nanorana parkeri]}	{sp|Q5XQN5|K2C5_BOVIN; Keratin, type II cytoskeletal 5 OS=Bos taurus GN=KRT5 PE=1 SV=1}	{myd:102760891; K07605 KRT2 type II keratin, basic - -}	{NA}	{NA}	{XM_019960511.1; PREDICTED: Bos indicus keratin, type II cytoskeletal 6A-like (LOC109559066), mRNA}	{NA}
i0_LQ_Ad1_c10854/f1p0/960	{XP_018422968.1; PREDICTED: keratin, type II cytoskeletal 3-like [Nanorana parkeri]}	{sp|Q148H7|K2C79_BOVIN; Keratin, type II cytoskeletal 79 OS=Bos taurus GN=KRT79 PE=2 SV=1}	{xtr:100489309; K07605 KRT2 type II keratin, basic - -}	{NA}	{GO:0008373; sialyltransferase activity; molecular_function GO:0006486; protein glycosylation; biological_process}	{XM_016201096.1; PREDICTED: Miniopterus natalensis keratin 5 (KRT5), mRNA}	{PF00777:Glycosyltransferase family 29 (sialyltransferase)}
i0_LQ_Ad1_c10855/f1p0/962	{XP_018422968.1; PREDICTED: keratin, type II cytoskeletal 3-like [Nanorana parkeri]}	{sp|A5A6M8|K2C5_PANTR; Keratin, type II cytoskeletal 5 OS=Pan troglodytes GN=KRT5 PE=2 SV=1}	{ptg:102954820; K07605 KRT2 type II keratin, basic - -}	{NA}	{NA}	{XM_019960511.1; PREDICTED: Bos indicus keratin, type II cytoskeletal 6A-like (LOC109559066), mRNA}	{NA}
i0_LQ_Ad1_c10860/f1p0/920	{NA}	{NA}	{NA}	{NA}	{NA}	{NA}	{NA}
i0_LQ_Ad1_c10865/f1p0/548	{NA}	{NA}	{NA}	{NA}	{NA}	{NA}	{NA}
i0_LQ_Ad1_c10871/f1p45/985	{XP_018424440.1; PREDICTED: keratin, type II cytoskeletal 5-like [Nanorana parkeri]}	{sp|Q148H7|K2C79_BOVIN; Keratin, type II cytoskeletal 79 OS=Bos taurus GN=KRT79 PE=2 SV=1}	{xla:108708659; K07605 KRT2 type II keratin, basic - -}	{NA}	{GO:0005882; intermediate filament; cellular_component GO:0005198; NA GO:0006355; regulation of transcription, DNA-dependent; biological_process GO:0043565; sequence-specific DNA binding; molecular_function GO:0003700; sequence-specific DNA binding transcription factor activity; molecular_function}	{XM_018047719.1; PREDICTED: Capra hircus keratin 6A (KRT6A), mRNA}	{PF00038:Intermediate filament protein PF00170:bZIP transcription factor}
i0_LQ_Ad1_c10872/f1p0/976	{XP_018424440.1; PREDICTED: keratin, type II cytoskeletal 5-like [Nanorana parkeri]}	{sp|Q148H7|K2C79_BOVIN; Keratin, type II cytoskeletal 79 OS=Bos taurus GN=KRT79 PE=2 SV=1}	{xla:108708659; K07605 KRT2 type II keratin, basic - -}	{NA}	{GO:0005198; NA GO:0005882; intermediate filament; cellular_component}	{XM_018047719.1; PREDICTED: Capra hircus keratin 6A (KRT6A), mRNA}	{PF00038:Intermediate filament protein}
i0_LQ_Ad1_c10873/f1p0/834	{NA}	{NA}	{NA}	{NA}	{NA}	{NA}	{NA}
i0_LQ_Ad1_c10876/f1p0/987	{XP_018424440.1; PREDICTED: keratin, type II cytoskeletal 5-like [Nanorana parkeri]}	{sp|Q148H7|K2C79_BOVIN; Keratin, type II cytoskeletal 79 OS=Bos taurus GN=KRT79 PE=2 SV=1}	{cpic:101938008; K07605 KRT2 type II keratin, basic - -; cpic:101938008; K07605 KRT2 type II keratin, basic - -}	{NA}	{NA}	{XM_018047719.1; PREDICTED: Capra hircus keratin 6A (KRT6A), mRNA}	{NA}
i0_LQ_Ad1_c10882/f1p0/951	{XP_018424440.1; PREDICTED: keratin, type II cytoskeletal 5-like [Nanorana parkeri]}	{sp|Q4FZU2|K2C6A_RAT; Keratin, type II cytoskeletal 6A OS=Rattus norvegicus GN=Krt6a PE=1 SV=1}	{xla:108708659; K07605 KRT2 type II keratin, basic - -}	{NA}	{NA}	{XM_016201096.1; PREDICTED: Miniopterus natalensis keratin 5 (KRT5), mRNA}	{NA}
i0_LQ_Ad1_c10885/f1p0/635	{XP_014340163.1; PREDICTED: CDKN2AIP N-terminal-like protein isoform X1 [Latimeria chalumnae]}	{sp|Q96HQ2|C2AIL_HUMAN; CDKN2AIP N-terminal-like protein OS=Homo sapiens GN=CDKN2AIPNL PE=1 SV=1}	{lcm:102348799; - - - - -}	{NA}	{NA}	{NA}	{NA}
i0_LQ_Ad1_c10886/f1p0/977	{XP_018424440.1; PREDICTED: keratin, type II cytoskeletal 5-like [Nanorana parkeri]}	{sp|Q08D91|K2C75_BOVIN; Keratin, type II cytoskeletal 75 OS=Bos taurus GN=KRT75 PE=2 SV=1}	{fpg:101917389; K07605 KRT2 type II keratin, basic - -}	{NA}	{NA}	{XM_016201096.1; PREDICTED: Miniopterus natalensis keratin 5 (KRT5), mRNA}	{NA}
i0_LQ_Ad1_c10890/f1p0/895	{NA}	{NA}	{NA}	{NA}	{NA}	{NA}	{NA}
i0_LQ_Ad1_c10891/f1p0/978	{XP_018424440.1; PREDICTED: keratin, type II cytoskeletal 5-like [Nanorana parkeri]}	{sp|Q148H7|K2C79_BOVIN; Keratin, type II cytoskeletal 79 OS=Bos taurus GN=KRT79 PE=2 SV=1}	{xla:108708659; K07605 KRT2 type II keratin, basic - -}	{NA}	{GO:0005198; NA GO:0005882; intermediate filament; cellular_component}	{XM_018047719.1; PREDICTED: Capra hircus keratin 6A (KRT6A), mRNA}	{PF00038:Intermediate filament protein}
i0_LQ_Ad1_c10893/f1p0/512	{NA}	{NA}	{NA}	{NA}	{NA}	{NA}	{NA}
i0_LQ_Ad1_c10899/f2p0/783	{NA}	{NA}	{NA}	{NA}	{GO:0030246; carbohydrate binding; molecular_function}	{NA}	{PF00337:Galactoside-binding lectin}
i0_LQ_Ad1_c1090/f1p0/955	{NA}	{NA}	{NA}	{NA}	{NA}	{NA}	{NA}
i0_LQ_Ad1_c10901/f1p0/986	{NA}	{NA}	{NA}	{NA}	{NA}	{NA}	{NA}
i0_LQ_Ad1_c10911/f1p0/973	{XP_018424440.1; PREDICTED: keratin, type II cytoskeletal 5-like [Nanorana parkeri]}	{sp|Q148H7|K2C79_BOVIN; Keratin, type II cytoskeletal 79 OS=Bos taurus GN=KRT79 PE=2 SV=1}	{oas:101108641; K07605 KRT2 type II keratin, basic - -}	{NA}	{NA}	{XM_016201096.1; PREDICTED: Miniopterus natalensis keratin 5 (KRT5), mRNA}	{NA}
i0_LQ_Ad1_c10915/f1p0/680	{OCT55748.1; hypothetical protein XELAEV_18004376mg [Xenopus laevis]}	{NA}	{xla:108710848; - - - - -}	{NA}	{NA}	{NA}	{NA}
i0_LQ_Ad1_c10919/f2p0/974	{XP_018424440.1; PREDICTED: keratin, type II cytoskeletal 5-like [Nanorana parkeri]}	{sp|Q5XQN5|K2C5_BOVIN; Keratin, type II cytoskeletal 5 OS=Bos taurus GN=KRT5 PE=1 SV=1}	{xla:108709006; K07605 KRT2 type II keratin, basic - -}	{NA}	{NA}	{NA}	{NA}
i0_LQ_Ad1_c1092/f1p0/957	{XP_020015825.1; keratin, type II cytoskeletal 79 [Castor canadensis]}	{sp|P50446|K2C6A_MOUSE; Keratin, type II cytoskeletal 6A OS=Mus musculus GN=Krt6a PE=1 SV=3}	{ptg:102949882; K07605 KRT2 type II keratin, basic - -}	{NA}	{NA}	{NA}	{NA}
i0_LQ_Ad1_c10922/f1p0/975	{XP_018424440.1; PREDICTED: keratin, type II cytoskeletal 5-like [Nanorana parkeri]}	{sp|Q148H7|K2C79_BOVIN; Keratin, type II cytoskeletal 79 OS=Bos taurus GN=KRT79 PE=2 SV=1}	{cmy:102930420; K07605 KRT2 type II keratin, basic - -}	{NA}	{GO:0005882; intermediate filament; cellular_component GO:0005198; NA}	{XM_018047719.1; PREDICTED: Capra hircus keratin 6A (KRT6A), mRNA}	{PF00038:Intermediate filament protein}
i0_LQ_Ad1_c10923/f1p0/892	{NA}	{NA}	{NA}	{NA}	{NA}	{XM_010132178.1; PREDICTED: Buceros rhinoceros silvestris keratin, type II cytoskeletal cochleal-like (LOC104489957), mRNA}	{NA}
i0_LQ_Ad1_c10928/f1p0/975	{XP_018424440.1; PREDICTED: keratin, type II cytoskeletal 5-like [Nanorana parkeri]}	{sp|P02538|K2C6A_HUMAN; Keratin, type II cytoskeletal 6A OS=Homo sapiens GN=KRT6A PE=1 SV=3}	{xtr:100489309; K07605 KRT2 type II keratin, basic - -}	{NA}	{NA}	{XM_018047719.1; PREDICTED: Capra hircus keratin 6A (KRT6A), mRNA}	{NA}
i0_LQ_Ad1_c10929/f1p0/686	{ETE73936.1; MAPK-interacting and spindle-stabilizing protein-like protein, partial [Ophiophagus hannah]}	{sp|P47953|LEG3_CRILO; Galectin-3 OS=Cricetulus longicaudatus GN=LGALS3 PE=2 SV=2}	{lcm:102362544; K06831 LGALS3 galectin-3 - -}	{NA}	{NA}	{NA}	{NA}
i0_LQ_Ad1_c10932/f1p0/994	{NA}	{NA}	{NA}	{NA}	{NA}	{NA}	{NA}
i0_LQ_Ad1_c10934/f1p3/793	{NA}	{NA}	{NA}	{NA}	{NA}	{NA}	{NA}
i0_LQ_Ad1_c10935/f1p0/937	{NA}	{NA}	{NA}	{NA}	{NA}	{NA}	{NA}
i0_LQ_Ad1_c10938/f1p0/953	{NA}	{NA}	{NA}	{NA}	{NA}	{NA}	{NA}
i0_LQ_Ad1_c10939/f1p0/958	{XP_012390030.1; PREDICTED: LOW QUALITY PROTEIN: keratin, type II cytoskeletal 6A [Orcinus orca]}	{sp|P50446|K2C6A_MOUSE; Keratin, type II cytoskeletal 6A OS=Mus musculus GN=Krt6a PE=1 SV=3}	{cfr:102511561; K07605 KRT2 type II keratin, basic - -}	{NA}	{NA}	{NA}	{NA}
i0_LQ_Ad1_c10942/f2p29/688	{XP_019608513.1; PREDICTED: galectin-1 [Rhinolophus sinicus]}	{sp|P11762|LEG1_RAT; Galectin-1 OS=Rattus norvegicus GN=Lgals1 PE=1 SV=2}	{mmu:16852; K06830 LGALS1 galectin-1 - -}	{Hs4504981; KOG3587 Galectin, galactose-binding lectin W Extracellular structures ;}	{NA}	{NA}	{NA}
i0_LQ_Ad1_c10948/f1p0/998	{AAI40617.1; KRT5 protein [Bos taurus]}	{sp|Q5XQN5|K2C5_BOVIN; Keratin, type II cytoskeletal 5 OS=Bos taurus GN=KRT5 PE=1 SV=1}	{myd:102760891; K07605 KRT2 type II keratin, basic - -}	{NA}	{NA}	{XM_014481903.1; PREDICTED: Bos mutus keratin, type II cytoskeletal 6A (LOC102273665), mRNA}	{NA}
i0_LQ_Ad1_c10949/f1p0/966	{XP_018424440.1; PREDICTED: keratin, type II cytoskeletal 5-like [Nanorana parkeri]}	{sp|A5A6M8|K2C5_PANTR; Keratin, type II cytoskeletal 5 OS=Pan troglodytes GN=KRT5 PE=2 SV=1}	{mdo:100012364; K07605 KRT2 type II keratin, basic - -}	{NA}	{GO:0005198; NA GO:0005882; intermediate filament; cellular_component GO:0005198; NA GO:0005882; intermediate filament; cellular_component}	{XM_018047719.1; PREDICTED: Capra hircus keratin 6A (KRT6A), mRNA}	{PF00038:Intermediate filament protein PF00038:Intermediate filament protein}
i0_LQ_Ad1_c10953/f1p7/852	{XP_012981373.1; PREDICTED: zinc finger protein 300-like, partial [Mesocricetus auratus]}	{sp|A8MTY0|ZN724_HUMAN; Zinc finger protein 724 OS=Homo sapiens GN=ZNF724 PE=2 SV=3}	{bom:102267364; K09228 KRAB KRAB domain-containing zinc finger protein - -}	{Hs19718738; KOG1721 FOG: Zn-finger R General function prediction only ;}	{NA}	{NA}	{NA}
i0_LQ_Ad1_c10957/f1p0/974	{NA}	{NA}	{NA}	{NA}	{NA}	{NA}	{NA}
i0_LQ_Ad1_c10960/f1p0/947	{XP_018424440.1; PREDICTED: keratin, type II cytoskeletal 5-like [Nanorana parkeri]}	{sp|P02538|K2C6A_HUMAN; Keratin, type II cytoskeletal 6A OS=Homo sapiens GN=KRT6A PE=1 SV=3}	{cmy:102930420; K07605 KRT2 type II keratin, basic - -}	{NA}	{NA}	{XM_016201096.1; PREDICTED: Miniopterus natalensis keratin 5 (KRT5), mRNA}	{NA}
i0_LQ_Ad1_c10965/f1p8/504	{NA}	{NA}	{NA}	{NA}	{GO:0016779; nucleotidyltransferase activity; molecular_function GO:0006260; DNA replication; biological_process GO:0018142; protein-DNA covalent cross-linking; biological_process GO:0042624; ATPase activity, uncoupled; molecular_function GO:0016888; endodeoxyribonuclease activity, producing 5'-phosphomonoesters; molecular_function}	{NA}	{PF02407:Putative viral replication protein}
i0_LQ_Ad1_c10970/f1p0/986	{NA}	{NA}	{NA}	{NA}	{NA}	{NA}	{NA}
i0_LQ_Ad1_c10971/f1p0/973	{XP_018424440.1; PREDICTED: keratin, type II cytoskeletal 5-like [Nanorana parkeri]}	{sp|Q148H7|K2C79_BOVIN; Keratin, type II cytoskeletal 79 OS=Bos taurus GN=KRT79 PE=2 SV=1}	{tup:102501737; K07605 KRT2 type II keratin, basic - -}	{NA}	{NA}	{XM_018047719.1; PREDICTED: Capra hircus keratin 6A (KRT6A), mRNA}	{NA}
i0_LQ_Ad1_c10972/f1p0/970	{XP_020015825.1; keratin, type II cytoskeletal 79 [Castor canadensis]}	{sp|Q148H7|K2C79_BOVIN; Keratin, type II cytoskeletal 79 OS=Bos taurus GN=KRT79 PE=2 SV=1}	{ptg:102949882; K07605 KRT2 type II keratin, basic - -}	{NA}	{GO:0005198; NA GO:0005882; intermediate filament; cellular_component}	{XM_018047719.1; PREDICTED: Capra hircus keratin 6A (KRT6A), mRNA}	{PF00038:Intermediate filament protein}
i0_LQ_Ad1_c10973/f1p0/698	{NA}	{NA}	{NA}	{NA}	{NA}	{NA}	{NA}
i0_LQ_Ad1_c10977/f1p0/684	{AAD02930.1; reverse transcriptase [Oryzias latipes]}	{sp|O00370|LORF2_HUMAN; LINE-1 retrotransposable element ORF2 protein OS=Homo sapiens PE=1 SV=1}	{xla:444411; - - - - -}	{NA}	{NA}	{NA}	{NA}
i0_LQ_Ad1_c10981/f1p0/846	{ALE30609.1; ferritin M subunit [Andrias davidianus]}	{sp|P17663|FRIHB_XENLA; Ferritin heavy chain B OS=Xenopus laevis GN=fth1-b PE=2 SV=2}	{cpic:101937908; K00522 FTH1 ferritin heavy chain 1.16.3.2 ko04978; Organismal Systems; Digestive system; Mineral absorption; cpic:101937908; K00522 FTH1 ferritin heavy chain 1.16.3.2 ko04978; Organismal Systems; Digestive system; Mineral absorption}	{Hs4503795; KOG2332 Ferritin P Inorganic ion transport and metabolism ;}	{NA}	{JX195179.1; Andrias davidianus ferritin heavy chain mRNA, complete cds}	{NA}
i0_LQ_Ad1_c10982/f1p0/987	{XP_018424440.1; PREDICTED: keratin, type II cytoskeletal 5-like [Nanorana parkeri]}	{sp|P13647|K2C5_HUMAN; Keratin, type II cytoskeletal 5 OS=Homo sapiens GN=KRT5 PE=1 SV=3}	{gja:107113613; K07605 KRT2 type II keratin, basic - -}	{NA}	{GO:0005882; intermediate filament; cellular_component GO:0042803; protein homodimerization activity; molecular_function GO:0005198; NA GO:0008134; transcription factor binding; molecular_function GO:0045502; dynein binding; molecular_function}	{XM_014481903.1; PREDICTED: Bos mutus keratin, type II cytoskeletal 6A (LOC102273665), mRNA}	{PF10473:Leucine-rich repeats of kinetochore protein Cenp-F/LEK1 PF00038:Intermediate filament protein}
i0_LQ_Ad1_c10986/f1p0/959	{XP_012390030.1; PREDICTED: LOW QUALITY PROTEIN: keratin, type II cytoskeletal 6A [Orcinus orca]}	{sp|Q5XQN5|K2C5_BOVIN; Keratin, type II cytoskeletal 5 OS=Bos taurus GN=KRT5 PE=1 SV=1}	{cfr:102511561; K07605 KRT2 type II keratin, basic - -}	{NA}	{NA}	{XM_016201096.1; PREDICTED: Miniopterus natalensis keratin 5 (KRT5), mRNA}	{NA}
i0_LQ_Ad1_c10999/f1p0/825	{NA}	{NA}	{NA}	{NA}	{NA}	{NA}	{NA}
i0_LQ_Ad1_c11000/f1p0/977	{KYO31711.1; 60S acidic ribosomal protein P0 [Alligator mississippiensis]}	{sp|Q9DG68|RLA0_RANSY; 60S acidic ribosomal protein P0 OS=Rana sylvatica GN=RPLP0 PE=2 SV=1}	{xla:108716011; K02941 RP-LP0, RPLP0 large subunit ribosomal protein LP0 - ko03010; Genetic Information Processing; Translation; Ribosome}	{Hs4506667; KOG0815 60S acidic ribosomal protein P0 J Translation, ribosomal structure and biogenesis ;}	{GO:0005840; ribosome; cellular_component GO:0005622; intracellular; cellular_component GO:0006414; translational elongation; biological_process GO:0003735; structural constituent of ribosome; molecular_function}	{XM_004709564.2; PREDICTED: Echinops telfairi ribosomal protein, large, P0 (RPLP0), transcript variant X1, mRNA}	{PF00428:60s Acidic ribosomal protein}
i0_LQ_Ad1_c11002/f1p0/502	{NA}	{NA}	{NA}	{NA}	{NA}	{NA}	{NA}
i0_LQ_Ad1_c11003/f1p0/965	{XP_018424440.1; PREDICTED: keratin, type II cytoskeletal 5-like [Nanorana parkeri]}	{sp|P13647|K2C5_HUMAN; Keratin, type II cytoskeletal 5 OS=Homo sapiens GN=KRT5 PE=1 SV=3}	{xtr:100489309; K07605 KRT2 type II keratin, basic - -}	{NA}	{NA}	{XM_016201051.1; PREDICTED: Miniopterus natalensis keratin 72 (KRT72), partial mRNA}	{NA}
i0_LQ_Ad1_c11008/f1p0/998	{XP_018424440.1; PREDICTED: keratin, type II cytoskeletal 5-like [Nanorana parkeri]}	{sp|P02538|K2C6A_HUMAN; Keratin, type II cytoskeletal 6A OS=Homo sapiens GN=KRT6A PE=1 SV=3}	{gja:107113613; K07605 KRT2 type II keratin, basic - -}	{NA}	{GO:0005198; NA GO:0005882; intermediate filament; cellular_component}	{XM_018047719.1; PREDICTED: Capra hircus keratin 6A (KRT6A), mRNA}	{PF00038:Intermediate filament protein}
i0_LQ_Ad1_c11010/f1p0/974	{XP_018424440.1; PREDICTED: keratin, type II cytoskeletal 5-like [Nanorana parkeri]}	{sp|Q5XKE5|K2C79_HUMAN; Keratin, type II cytoskeletal 79 OS=Homo sapiens GN=KRT79 PE=1 SV=2}	{xtr:100489309; K07605 KRT2 type II keratin, basic - -}	{NA}	{NA}	{XM_018047719.1; PREDICTED: Capra hircus keratin 6A (KRT6A), mRNA}	{NA}
i0_LQ_Ad1_c11014/f1p0/686	{XP_013910245.1; PREDICTED: galectin-3 isoform X3 [Thamnophis sirtalis]}	{sp|P47953|LEG3_CRILO; Galectin-3 OS=Cricetulus longicaudatus GN=LGALS3 PE=2 SV=2}	{cge:100756046; K06831 LGALS3 galectin-3 - -}	{Hs4504983; KOG3587 Galectin, galactose-binding lectin W Extracellular structures ;}	{GO:0030246; carbohydrate binding; molecular_function}	{NA}	{PF00337:Galactoside-binding lectin}
i0_LQ_Ad1_c11018/f1p0/687	{XP_013910245.1; PREDICTED: galectin-3 isoform X3 [Thamnophis sirtalis]}	{sp|P47953|LEG3_CRILO; Galectin-3 OS=Cricetulus longicaudatus GN=LGALS3 PE=2 SV=2}	{cge:100756046; K06831 LGALS3 galectin-3 - -}	{Hs4504983; KOG3587 Galectin, galactose-binding lectin W Extracellular structures ;}	{GO:0030246; carbohydrate binding; molecular_function}	{NA}	{PF00337:Galactoside-binding lectin}
i0_LQ_Ad1_c11019/f1p0/970	{XP_018424440.1; PREDICTED: keratin, type II cytoskeletal 5-like [Nanorana parkeri]}	{sp|Q148H7|K2C79_BOVIN; Keratin, type II cytoskeletal 79 OS=Bos taurus GN=KRT79 PE=2 SV=1}	{oas:101108641; K07605 KRT2 type II keratin, basic - -}	{NA}	{NA}	{XM_019960511.1; PREDICTED: Bos indicus keratin, type II cytoskeletal 6A-like (LOC109559066), mRNA}	{NA}
i0_LQ_Ad1_c11020/f1p0/987	{XP_018424440.1; PREDICTED: keratin, type II cytoskeletal 5-like [Nanorana parkeri]}	{sp|Q148H7|K2C79_BOVIN; Keratin, type II cytoskeletal 79 OS=Bos taurus GN=KRT79 PE=2 SV=1}	{gja:107113613; K07605 KRT2 type II keratin, basic - -}	{NA}	{NA}	{XM_016201096.1; PREDICTED: Miniopterus natalensis keratin 5 (KRT5), mRNA}	{NA}
i0_LQ_Ad1_c11021/f1p0/948	{XP_018424440.1; PREDICTED: keratin, type II cytoskeletal 5-like [Nanorana parkeri]}	{sp|Q148H7|K2C79_BOVIN; Keratin, type II cytoskeletal 79 OS=Bos taurus GN=KRT79 PE=2 SV=1}	{xla:108708659; K07605 KRT2 type II keratin, basic - -}	{NA}	{NA}	{XM_006203014.2; PREDICTED: Vicugna pacos keratin, type II cytoskeletal 75 (LOC102533079), mRNA}	{NA}
i0_LQ_Ad1_c11024/f1p0/664	{NA}	{NA}	{NA}	{NA}	{NA}	{NA}	{NA}
i0_LQ_Ad1_c11025/f1p0/955	{XP_018424442.1; PREDICTED: keratin, type II cytoskeletal 6A-like [Nanorana parkeri]}	{sp|A5A6M8|K2C5_PANTR; Keratin, type II cytoskeletal 5 OS=Pan troglodytes GN=KRT5 PE=2 SV=1}	{bacu:103000457; K07605 KRT2 type II keratin, basic - -; bacu:103000457; K07605 KRT2 type II keratin, basic - -}	{NA}	{NA}	{XM_016201096.1; PREDICTED: Miniopterus natalensis keratin 5 (KRT5), mRNA}	{NA}
i0_LQ_Ad1_c11026/f1p0/982	{XP_018424440.1; PREDICTED: keratin, type II cytoskeletal 5-like [Nanorana parkeri]}	{sp|Q148H7|K2C79_BOVIN; Keratin, type II cytoskeletal 79 OS=Bos taurus GN=KRT79 PE=2 SV=1}	{xla:108708659; K07605 KRT2 type II keratin, basic - -}	{NA}	{GO:0005198; NA GO:0005882; intermediate filament; cellular_component}	{XM_016201096.1; PREDICTED: Miniopterus natalensis keratin 5 (KRT5), mRNA}	{PF00038:Intermediate filament protein}
i0_LQ_Ad1_c11027/f1p0/882	{NA}	{NA}	{NA}	{NA}	{NA}	{NA}	{NA}
i0_LQ_Ad1_c11028/f1p0/975	{XP_018424442.1; PREDICTED: keratin, type II cytoskeletal 6A-like [Nanorana parkeri]}	{sp|P50446|K2C6A_MOUSE; Keratin, type II cytoskeletal 6A OS=Mus musculus GN=Krt6a PE=1 SV=3}	{gja:107113613; K07605 KRT2 type II keratin, basic - -}	{NA}	{GO:0005882; intermediate filament; cellular_component GO:0005198; NA GO:0005198; NA GO:0005882; intermediate filament; cellular_component}	{XM_016201096.1; PREDICTED: Miniopterus natalensis keratin 5 (KRT5), mRNA}	{PF00038:Intermediate filament protein PF00038:Intermediate filament protein}
i0_LQ_Ad1_c11031/f1p0/959	{XP_018424440.1; PREDICTED: keratin, type II cytoskeletal 5-like [Nanorana parkeri]}	{sp|Q148H7|K2C79_BOVIN; Keratin, type II cytoskeletal 79 OS=Bos taurus GN=KRT79 PE=2 SV=1}	{gja:107113613; K07605 KRT2 type II keratin, basic - -}	{NA}	{NA}	{XM_015418740.1; PREDICTED: Gekko japonicus keratin, type II cytoskeletal 5-like (LOC107116750), mRNA}	{NA}
i0_LQ_Ad1_c11033/f1p0/953	{XP_005404453.2; PREDICTED: isoamyl acetate-hydrolyzing esterase 1 homolog [Chinchilla lanigera]}	{sp|Q711G3|IAH1_RAT; Isoamyl acetate-hydrolyzing esterase 1 homolog OS=Rattus norvegicus GN=Iah1 PE=2 SV=2}	{oas:101117317; - - - - -}	{Hs17435143; KOG3035 Isoamyl acetate-hydrolyzing esterase I Lipid transport and metabolism ;}	{NA}	{NA}	{NA}
i0_LQ_Ad1_c11035/f1p0/974	{XP_018424440.1; PREDICTED: keratin, type II cytoskeletal 5-like [Nanorana parkeri]}	{sp|Q922U2|K2C5_MOUSE; Keratin, type II cytoskeletal 5 OS=Mus musculus GN=Krt5 PE=1 SV=1}	{xla:108708659; K07605 KRT2 type II keratin, basic - -}	{NA}	{NA}	{XM_016201096.1; PREDICTED: Miniopterus natalensis keratin 5 (KRT5), mRNA}	{NA}
i0_LQ_Ad1_c11038/f1p0/981	{XP_018424440.1; PREDICTED: keratin, type II cytoskeletal 5-like [Nanorana parkeri]}	{sp|Q922U2|K2C5_MOUSE; Keratin, type II cytoskeletal 5 OS=Mus musculus GN=Krt5 PE=1 SV=1}	{cfr:102511561; K07605 KRT2 type II keratin, basic - -}	{NA}	{NA}	{XM_018047719.1; PREDICTED: Capra hircus keratin 6A (KRT6A), mRNA}	{NA}
i0_LQ_Ad1_c11042/f1p0/865	{NA}	{NA}	{NA}	{NA}	{NA}	{NA}	{NA}
i0_LQ_Ad1_c11044/f1p0/959	{XP_018424440.1; PREDICTED: keratin, type II cytoskeletal 5-like [Nanorana parkeri]}	{sp|P02538|K2C6A_HUMAN; Keratin, type II cytoskeletal 6A OS=Homo sapiens GN=KRT6A PE=1 SV=3}	{gja:107113613; K07605 KRT2 type II keratin, basic - -}	{NA}	{GO:0005198; NA GO:0005882; intermediate filament; cellular_component GO:0005198; NA GO:0005882; intermediate filament; cellular_component}	{XM_018047719.1; PREDICTED: Capra hircus keratin 6A (KRT6A), mRNA}	{PF00038:Intermediate filament protein PF00038:Intermediate filament protein}
i0_LQ_Ad1_c11045/f1p0/933	{XP_018424440.1; PREDICTED: keratin, type II cytoskeletal 5-like [Nanorana parkeri]}	{NA}	{xla:108708659; K07605 KRT2 type II keratin, basic - -}	{NA}	{NA}	{XM_005958749.1; PREDICTED: Pantholops hodgsonii keratin 6A (KRT6A), transcript variant X2, mRNA}	{NA}
i0_LQ_Ad1_c11048/f1p14/977	{XP_018424440.1; PREDICTED: keratin, type II cytoskeletal 5-like [Nanorana parkeri]}	{sp|Q6IG05|K2C75_RAT; Keratin, type II cytoskeletal 75 OS=Rattus norvegicus GN=Krt75 PE=3 SV=2}	{xtr:100489468; K07605 KRT2 type II keratin, basic - -}	{NA}	{GO:0005198; NA GO:0005882; intermediate filament; cellular_component}	{XM_005958748.1; PREDICTED: Pantholops hodgsonii keratin 6A (KRT6A), transcript variant X1, mRNA}	{PF00038:Intermediate filament protein}
i0_LQ_Ad1_c11052/f1p0/970	{XP_018424442.1; PREDICTED: keratin, type II cytoskeletal 6A-like [Nanorana parkeri]}	{sp|Q922U2|K2C5_MOUSE; Keratin, type II cytoskeletal 5 OS=Mus musculus GN=Krt5 PE=1 SV=1}	{lav:100666985; K07605 KRT2 type II keratin, basic - -}	{NA}	{GO:0005198; NA GO:0005882; intermediate filament; cellular_component}	{XM_016980587.1; PREDICTED: Cricetulus griseus keratin, type II cytoskeletal 75 (LOC107980399), partial mRNA}	{PF00038:Intermediate filament protein}
i0_LQ_Ad1_c11053/f1p0/878	{NA}	{NA}	{NA}	{NA}	{NA}	{NA}	{NA}
i0_LQ_Ad1_c11054/f1p0/1002	{NA}	{sp|O22788|PXG3_ARATH; Probable peroxygenase 3 OS=Arabidopsis thaliana GN=PXG3 PE=1 SV=1}	{NA}	{NA}	{NA}	{NA}	{NA}
i0_LQ_Ad1_c11055/f1p0/506	{NA}	{NA}	{NA}	{NA}	{GO:0042624; ATPase activity, uncoupled; molecular_function GO:0016888; endodeoxyribonuclease activity, producing 5'-phosphomonoesters; molecular_function GO:0018142; protein-DNA covalent cross-linking; biological_process GO:0006260; DNA replication; biological_process GO:0016779; nucleotidyltransferase activity; molecular_function}	{NA}	{PF02407:Putative viral replication protein}
i0_LQ_Ad1_c11060/f1p0/785	{NA}	{NA}	{NA}	{NA}	{NA}	{NA}	{NA}
i0_LQ_Ad1_c11062/f1p0/733	{NA}	{NA}	{NA}	{NA}	{NA}	{NA}	{NA}
i0_LQ_Ad1_c11070/f1p175/653	{XP_018410980.1; PREDICTED: proteasome maturation protein [Nanorana parkeri]}	{sp|Q3SZV5|POMP_BOVIN; Proteasome maturation protein OS=Bos taurus GN=POMP PE=2 SV=1}	{cmy:102931746; K11599 POMP, UMP1 proteasome maturation protein - ko03050; Genetic Information Processing; Folding, sorting and degradation; Proteasome}	{Hs7705429; KOG3061 Proteasome maturation factor O Posttranslational modification, protein turnover, chaperones ;}	{NA}	{XM_014548570.1; PREDICTED: Myotis brandtii proteasome maturation protein (POMP), transcript variant X2, mRNA}	{NA}
i0_LQ_Ad1_c11071/f1p10/951	{NA}	{NA}	{NA}	{NA}	{NA}	{NA}	{NA}
i0_LQ_Ad1_c11077/f1p0/879	{NA}	{NA}	{NA}	{NA}	{NA}	{NA}	{NA}
i0_LQ_Ad1_c11082/f1p0/515	{NA}	{NA}	{NA}	{NA}	{NA}	{AY915966.1; Andrias davidianus voucher MVZ204245 12S ribosomal RNA gene, partial sequence; tRNA-Val gene, complete sequence; and 16S ribosomal RNA gene, partial sequence; mitochondrial}	{NA}
i0_LQ_Ad1_c11083/f1p0/980	{XP_018424440.1; PREDICTED: keratin, type II cytoskeletal 5-like [Nanorana parkeri]}	{sp|P02538|K2C6A_HUMAN; Keratin, type II cytoskeletal 6A OS=Homo sapiens GN=KRT6A PE=1 SV=3}	{xla:108708659; K07605 KRT2 type II keratin, basic - -}	{NA}	{GO:0005198; NA GO:0005882; intermediate filament; cellular_component GO:0005198; NA GO:0005882; intermediate filament; cellular_component}	{XM_018047719.1; PREDICTED: Capra hircus keratin 6A (KRT6A), mRNA}	{PF00038:Intermediate filament protein PF00038:Intermediate filament protein}
i0_LQ_Ad1_c11087/f1p0/696	{KFW10425.1; Galectin-3, partial [Eurypyga helias]}	{sp|P47953|LEG3_CRILO; Galectin-3 OS=Cricetulus longicaudatus GN=LGALS3 PE=2 SV=2}	{oaa:100082735; K06831 LGALS3 galectin-3 - -}	{Hs4504983; KOG3587 Galectin, galactose-binding lectin W Extracellular structures ;}	{GO:0030246; carbohydrate binding; molecular_function}	{NA}	{PF00337:Galactoside-binding lectin}
i0_LQ_Ad1_c11089/f1p0/510	{NA}	{NA}	{NA}	{NA}	{NA}	{NA}	{NA}
i0_LQ_Ad1_c11091/f1p0/783	{NA}	{NA}	{NA}	{NA}	{NA}	{NA}	{NA}
i0_LQ_Ad1_c11096/f1p0/985	{XP_018424440.1; PREDICTED: keratin, type II cytoskeletal 5-like [Nanorana parkeri]}	{sp|P02538|K2C6A_HUMAN; Keratin, type II cytoskeletal 6A OS=Homo sapiens GN=KRT6A PE=1 SV=3}	{gja:107113613; K07605 KRT2 type II keratin, basic - -}	{NA}	{GO:0005198; NA GO:0005882; intermediate filament; cellular_component}	{XM_018047719.1; PREDICTED: Capra hircus keratin 6A (KRT6A), mRNA}	{PF00038:Intermediate filament protein}
i0_LQ_Ad1_c11097/f1p0/986	{XP_018424440.1; PREDICTED: keratin, type II cytoskeletal 5-like [Nanorana parkeri]}	{sp|P50446|K2C6A_MOUSE; Keratin, type II cytoskeletal 6A OS=Mus musculus GN=Krt6a PE=1 SV=3}	{xtr:100489468; K07605 KRT2 type II keratin, basic - -}	{NA}	{GO:0005882; intermediate filament; cellular_component GO:0042803; protein homodimerization activity; molecular_function GO:0005198; NA GO:0008134; transcription factor binding; molecular_function GO:0045502; dynein binding; molecular_function}	{XM_014481903.1; PREDICTED: Bos mutus keratin, type II cytoskeletal 6A (LOC102273665), mRNA}	{PF00038:Intermediate filament protein PF10473:Leucine-rich repeats of kinetochore protein Cenp-F/LEK1}
i0_LQ_Ad1_c1110/f3p0/966	{XP_018424440.1; PREDICTED: keratin, type II cytoskeletal 5-like [Nanorana parkeri]}	{sp|Q148H7|K2C79_BOVIN; Keratin, type II cytoskeletal 79 OS=Bos taurus GN=KRT79 PE=2 SV=1}	{pss:102462511; K07605 KRT2 type II keratin, basic - -}	{NA}	{NA}	{XM_018047719.1; PREDICTED: Capra hircus keratin 6A (KRT6A), mRNA}	{NA}
i0_LQ_Ad1_c11101/f1p5/664	{XP_018102312.1; PREDICTED: peptidyl-tRNA hydrolase 2, mitochondrial-like [Xenopus laevis]}	{sp|Q3ZBL5|PTH2_BOVIN; Peptidyl-tRNA hydrolase 2, mitochondrial OS=Bos taurus GN=PTRH2 PE=2 SV=1}	{xla:108708282; K04794 PTH2 peptidyl-tRNA hydrolase, PTH2 family 3.1.1.29 -}	{Hs7706351; KOG3282 Uncharacterized conserved protein S Function unknown ;}	{GO:0004045; aminoacyl-tRNA hydrolase activity; molecular_function}	{XM_015880479.1; PREDICTED: Coturnix japonica peptidyl-tRNA hydrolase 2 (PTRH2), transcript variant X2, mRNA}	{PF01981:Peptidyl-tRNA hydrolase PTH2}
i0_LQ_Ad1_c11102/f1p0/697	{NA}	{NA}	{NA}	{NA}	{NA}	{NA}	{NA}
i0_LQ_Ad1_c11104/f1p0/627	{NA}	{NA}	{NA}	{NA}	{NA}	{NA}	{NA}
i0_LQ_Ad1_c11112/f1p0/940	{XP_018422968.1; PREDICTED: keratin, type II cytoskeletal 3-like [Nanorana parkeri]}	{sp|A5A6M8|K2C5_PANTR; Keratin, type II cytoskeletal 5 OS=Pan troglodytes GN=KRT5 PE=2 SV=1}	{gja:107113613; K07605 KRT2 type II keratin, basic - -}	{NA}	{NA}	{XM_007656020.1; PREDICTED: Ornithorhynchus anatinus keratin, type II cytoskeletal 71 (LOC100092892), mRNA}	{NA}
i0_LQ_Ad1_c11114/f1p1/691	{NA}	{NA}	{NA}	{NA}	{NA}	{NA}	{NA}
i0_LQ_Ad1_c11115/f1p0/926	{XP_006870188.1; PREDICTED: keratin, type II cytoskeletal 4 [Chrysochloris asiatica]}	{sp|Q5XQN5|K2C5_BOVIN; Keratin, type II cytoskeletal 5 OS=Bos taurus GN=KRT5 PE=1 SV=1}	{rbb:108518644; - - - - -}	{NA}	{NA}	{XM_014481915.1; PREDICTED: Bos mutus keratin 6A, type II (KRT6A), transcript variant X2, mRNA}	{NA}
i0_LQ_Ad1_c11118/f1p0/600	{NA}	{NA}	{NA}	{NA}	{GO:0042720; mitochondrial inner membrane peptidase complex; cellular_component}	{NA}	{PF11093:Mitochondrial export protein Som1}
i0_LQ_Ad1_c11119/f1p0/509	{NA}	{NA}	{NA}	{NA}	{NA}	{NA}	{NA}
i0_LQ_Ad1_c11120/f1p0/865	{NA}	{NA}	{NA}	{NA}	{NA}	{KX021912.1; Andrias davidianus mitochondrion, complete genome}	{NA}
i0_LQ_Ad1_c11123/f1p0/976	{XP_004461016.1; PREDICTED: keratin, type II cytoskeletal 6A [Dasypus novemcinctus]}	{sp|Q922U2|K2C5_MOUSE; Keratin, type II cytoskeletal 5 OS=Mus musculus GN=Krt5 PE=1 SV=1}	{tup:102472186; K07605 KRT2 type II keratin, basic - -}	{NA}	{NA}	{XM_018047719.1; PREDICTED: Capra hircus keratin 6A (KRT6A), mRNA}	{NA}
i0_LQ_Ad1_c11124/f1p6/522	{NA}	{NA}	{NA}	{NA}	{NA}	{NA}	{NA}
i0_LQ_Ad1_c11126/f1p0/749	{XP_017946805.1; PREDICTED: annexin A3 isoform X1 [Xenopus tropicalis]}	{sp|Q3SWX7|ANXA3_BOVIN; Annexin A3 OS=Bos taurus GN=ANXA3 PE=2 SV=3}	{xla:108706775; K17089 ANXA3 annexin A3 - -}	{Hs4826643; KOG0819 Annexin U Intracellular trafficking, secretion, and vesicular transport ;}	{NA}	{BC141167.1; Mus musculus annexin A3, mRNA (cDNA clone MGC:176128 IMAGE:9055779), complete cds}	{NA}
i0_LQ_Ad1_c11129/f1p0/491	{NA}	{NA}	{NA}	{NA}	{NA}	{NA}	{NA}
i0_LQ_Ad1_c1113/f3p0/983	{XP_018424440.1; PREDICTED: keratin, type II cytoskeletal 5-like [Nanorana parkeri]}	{sp|Q5XQN5|K2C5_BOVIN; Keratin, type II cytoskeletal 5 OS=Bos taurus GN=KRT5 PE=1 SV=1}	{fpg:101917212; K07605 KRT2 type II keratin, basic - -}	{NA}	{NA}	{XM_019960511.1; PREDICTED: Bos indicus keratin, type II cytoskeletal 6A-like (LOC109559066), mRNA}	{NA}
i0_LQ_Ad1_c11132/f1p0/960	{XP_018424440.1; PREDICTED: keratin, type II cytoskeletal 5-like [Nanorana parkeri]}	{sp|Q08D91|K2C75_BOVIN; Keratin, type II cytoskeletal 75 OS=Bos taurus GN=KRT75 PE=2 SV=1}	{pss:102462751; K07605 KRT2 type II keratin, basic - -}	{NA}	{GO:0019867; outer membrane; cellular_component GO:0046999; regulation of conjugation; biological_process}	{XM_019960511.1; PREDICTED: Bos indicus keratin, type II cytoskeletal 6A-like (LOC109559066), mRNA}	{PF05818:Enterobacterial TraT complement resistance protein}
i0_LQ_Ad1_c11138/f1p0/858	{NA}	{NA}	{NA}	{NA}	{NA}	{NA}	{NA}
i0_LQ_Ad1_c1114/f2p0/688	{NA}	{NA}	{NA}	{NA}	{NA}	{NA}	{NA}
i0_LQ_Ad1_c11141/f1p0/945	{XP_018424440.1; PREDICTED: keratin, type II cytoskeletal 5-like [Nanorana parkeri]}	{sp|Q08D91|K2C75_BOVIN; Keratin, type II cytoskeletal 75 OS=Bos taurus GN=KRT75 PE=2 SV=1}	{gja:107113613; K07605 KRT2 type II keratin, basic - -}	{NA}	{NA}	{XM_018047719.1; PREDICTED: Capra hircus keratin 6A (KRT6A), mRNA}	{NA}
i0_LQ_Ad1_c11142/f1p0/510	{NA}	{NA}	{NA}	{NA}	{NA}	{NA}	{NA}
i0_LQ_Ad1_c11143/f1p0/940	{NA}	{NA}	{NA}	{NA}	{NA}	{NA}	{NA}
i0_LQ_Ad1_c11145/f1p8/980	{XP_018424440.1; PREDICTED: keratin, type II cytoskeletal 5-like [Nanorana parkeri]}	{sp|Q148H7|K2C79_BOVIN; Keratin, type II cytoskeletal 79 OS=Bos taurus GN=KRT79 PE=2 SV=1}	{xla:108708659; K07605 KRT2 type II keratin, basic - -}	{NA}	{NA}	{XM_018047719.1; PREDICTED: Capra hircus keratin 6A (KRT6A), mRNA}	{NA}
i0_LQ_Ad1_c11148/f1p0/656	{XP_017953176.1; PREDICTED: junction plakoglobin isoform X1 [Xenopus tropicalis]}	{sp|P30998|PLAK_XENLA; Junction plakoglobin OS=Xenopus laevis GN=jup PE=2 SV=1}	{pbi:103062300; K10056 JUP junction plakoglobin - ko05200; Human Diseases; Cancers: Overview; Pathways in cancer | ko05202; Human Diseases; Cancers: Overview; Transcriptional misregulation in cancer | ko05221; Human Diseases; Cancers: Specific types; Acute myeloid leukemia | ko05412; Human Diseases; Cardiovascular diseases; Arrhythmogenic right ventricular cardiomyopathy (ARVC)}	{Hs4504811; KOG4203 Armadillo/beta-Catenin/plakoglobin TZ Signal transduction mechanisms ; Cytoskeleton ;}	{GO:0005515; protein binding; molecular_function}	{NA}	{PF00514:Armadillo/beta-catenin-like repeat}
i0_LQ_Ad1_c11152/f1p10/919	{XP_018424440.1; PREDICTED: keratin, type II cytoskeletal 5-like [Nanorana parkeri]}	{NA}	{xla:108707557; K07605 KRT2 type II keratin, basic - -}	{NA}	{NA}	{XM_016201051.1; PREDICTED: Miniopterus natalensis keratin 72 (KRT72), partial mRNA}	{NA}
i0_LQ_Ad1_c11154/f1p0/1013	{XP_015274228.1; PREDICTED: keratin, type II cytoskeletal 5-like [Gekko japonicus]}	{sp|Q08D91|K2C75_BOVIN; Keratin, type II cytoskeletal 75 OS=Bos taurus GN=KRT75 PE=2 SV=1}	{oas:101112555; K07605 KRT2 type II keratin, basic - -}	{NA}	{NA}	{XM_015418740.1; PREDICTED: Gekko japonicus keratin, type II cytoskeletal 5-like (LOC107116750), mRNA}	{NA}
i0_LQ_Ad1_c11155/f1p0/758	{NA}	{NA}	{NA}	{NA}	{NA}	{NA}	{NA}
i0_LQ_Ad1_c11157/f1p0/903	{XP_014433061.1; PREDICTED: cyclic AMP-dependent transcription factor ATF-1 isoform X2 [Pelodiscus sinensis]}	{sp|Q08DA8|ATF1_BOVIN; Cyclic AMP-dependent transcription factor ATF-1 OS=Bos taurus GN=ATF1 PE=2 SV=1}	{myd:102772738; K09053 ATF1 activating transcription factor 1 - ko04925; Organismal Systems; Endocrine system; Aldosterone synthesis and secretion | ko05202; Human Diseases; Cancers: Overview; Transcriptional misregulation in cancer | ko05166; Human Diseases; Infectious diseases: Viral; HTLV-I infection}	{Hs4885073; KOG3584 cAMP response element binding protein and related transcription factors K Transcription ;}	{NA}	{XM_014577574.1; PREDICTED: Pelodiscus sinensis activating transcription factor 1 (ATF1), transcript variant X2, mRNA}	{NA}
i0_LQ_Ad1_c11158/f1p0/962	{XP_018424440.1; PREDICTED: keratin, type II cytoskeletal 5-like [Nanorana parkeri]}	{sp|Q148H7|K2C79_BOVIN; Keratin, type II cytoskeletal 79 OS=Bos taurus GN=KRT79 PE=2 SV=1}	{oas:101108641; K07605 KRT2 type II keratin, basic - -}	{NA}	{GO:0005198; NA GO:0005882; intermediate filament; cellular_component}	{NA}	{PF00038:Intermediate filament protein}
i0_LQ_Ad1_c11159/f1p0/959	{XP_018424440.1; PREDICTED: keratin, type II cytoskeletal 5-like [Nanorana parkeri]}	{sp|Q5XQN5|K2C5_BOVIN; Keratin, type II cytoskeletal 5 OS=Bos taurus GN=KRT5 PE=1 SV=1}	{gja:107113613; K07605 KRT2 type II keratin, basic - -}	{NA}	{NA}	{XM_018047719.1; PREDICTED: Capra hircus keratin 6A (KRT6A), mRNA}	{NA}
i0_LQ_Ad1_c1116/f3p0/668	{NA}	{NA}	{NA}	{NA}	{NA}	{NA}	{NA}
[truncated: 151,968 more rows]
