# Supplementary material for: Full-length transcriptome assembly of andrias davidianus (amphibia: caudata) skin via hybrid sequencing
Source: Biosci Rep. 2021 Aug 2;41(8):BSR20210511. doi: 10.1042/BSR20210511 (PMC8329649; doi:10.1042/BSR20210511)
Supplement: Supplementary Materials S1-S3 [file BSR-2021-0511_supp.zip › BSR-2021-0511_suppS2.xlsx]

## Sheet: AD.transcription_factor
supplementary material 2 Table 2 Identification of possible TFs
GeneID	Family
i11_LQ_Ad2_c10/f1p0/10716	zf-C2H2
i13_LQ_Ad2_c46/f1p0/12682	zf-C2H2
i5_LQ_Ad2_c37329/f1p18/4197	zf-C2H2
i5_LQ_Ad2_c46468/f1p0/5072	zf-C2H2
i5_LQ_Ad2_c46864/f1p0/5083	zf-C2H2
i5_LQ_Ad2_c47309/f1p0/4771	zf-C2H2
i5_LQ_Ad2_c47374/f1p2/4244	MYB
i5_LQ_Ad2_c50402/f1p0/4405	bHLH
i5_LQ_Ad2_c50747/f1p1/4393	Nrf1
i5_LQ_Ad2_c51444/f1p3/4406	zf-C2H2
i5_LQ_Ad2_c53300/f1p282/4532	bHLH
i5_LQ_Ad2_c54920/f1p0/4465	TF_bZIP
i5_LQ_Ad2_c55065/f1p0/4590	zf-C2H2
i5_LQ_Ad2_c55519/f1p0/4843	ESR-like
i5_LQ_Ad2_c56142/f1p0/4323	P53
i5_LQ_Ad2_c56885/f1p44/4460	zf-C2H2
i5_LQ_Ad2_c57456/f1p0/4891	TF_bZIP
i5_LQ_Ad2_c62672/f1p0/4168	AF-4
i5_LQ_Ad2_c63558/f1p0/4106	zf-C2H2
i5_LQ_Ad2_c73209/f1p377/4186	CSD
i5_LQ_Ad2_c73373/f1p0/4627	zf-C2H2
i5_LQ_Ad2_c73502/f1p0/4415	zf-C2H2
i5_LQ_Ad2_c92109/f1p0/4117	zf-C2H2
i6_LQ_Ad2_c1208/f1p0/5203	zf-C2H2
i6_LQ_Ad2_c1630/f1p0/5315	zf-C2H2
i6_LQ_Ad2_c1683/f1p0/5674	zf-C2H2
i6_LQ_Ad2_c2122/f1p0/5237	zf-C2H2
i6_LQ_Ad2_c2651/f1p0/5467	zf-C2H2
i6_LQ_Ad2_c2653/f1p0/5236	TF_bZIP
i6_LQ_Ad2_c3021/f1p0/5879	zf-C2H2
i6_LQ_Ad2_c3088/f1p0/5844	Homeobox
i6_LQ_Ad2_c3170/f1p0/5164	zf-C2H2
i6_LQ_Ad2_c3682/f1p0/5488	zf-C2H2
i6_LQ_Ad2_c3871/f1p0/5553	Runt
i6_LQ_Ad2_c3930/f1p0/5504	CTF/NFI
i6_LQ_Ad2_c3964/f1p0/5468	zf-C2H2
i6_LQ_Ad2_c4123/f1p0/5221	zf-C2H2
i6_LQ_Ad2_c4529/f1p0/5639	P53
i6_LQ_Ad2_c5344/f1p0/5438	zf-C2H2
i6_LQ_Ad2_c5475/f1p0/5763	zf-C2H2
i6_LQ_Ad2_c5988/f1p0/5154	zf-C2H2
i6_LQ_Ad2_c6800/f3p0/5404	ZBTB
i7_LQ_Ad2_c1508/f1p0/6323	ZBTB
i7_LQ_Ad2_c352/f1p0/6949	zf-C2H2
i7_LQ_Ad2_c434/f1p0/6234	ZBTB
i7_LQ_Ad2_c524/f1p0/6632	RXR-like
i8_LQ_Ad2_c270/f1p0/8227	CSD
i8_LQ_Ad2_c357/f1p0/7437	MYB
i0_HQ_Ad1_c1282/f4p0/991	NF-YC
i0_LQ_Ad1_c10511/f1p0/988	zf-C2H2
i0_LQ_Ad1_c10953/f1p7/852	zf-C2H2
i0_LQ_Ad1_c12630/f1p0/857	MYB
i0_LQ_Ad1_c20886/f1p0/867	HMG
i0_LQ_Ad1_c21075/f1p0/979	zf-C2H2
i0_LQ_Ad1_c2365/f1p0/901	HMG
i1_HQ_Ad1_c114053/f2p0/1929	zf-C2H2
i1_HQ_Ad1_c11941/f8p6/1483	bHLH
i1_HQ_Ad1_c12746/f2p2/1775	NF-YB
i1_HQ_Ad1_c12916/f2p14/1530	zf-C2H2
i1_HQ_Ad1_c132292/f64p0/1644	TF_bZIP
i1_HQ_Ad1_c133332/f11p0/1607	TF_bZIP
i1_HQ_Ad1_c141979/f2p2/1544	HMG
i1_HQ_Ad1_c176573/f2p0/1848	THAP
i1_HQ_Ad1_c21614/f6p15/1901	NF-YB
i1_HQ_Ad1_c220596/f2p3/1794	bHLH
i1_HQ_Ad1_c230727/f3p3/1254	zf-LITAF-like
i1_HQ_Ad1_c2402/f9p0/1756	bHLH
i1_HQ_Ad1_c2591/f23p8/1433	bHLH
i1_HQ_Ad1_c26019/f2p0/1405	Homeobox
i1_HQ_Ad1_c26409/f5p7/1738	STAT
i1_HQ_Ad1_c2814/f5p1/1839	MH1
i1_HQ_Ad1_c2837/f7p1/1893	Homeobox
i1_HQ_Ad1_c3117/f2p3/1301	THAP
i1_HQ_Ad1_c319182/f2p16/2071	CSD
i1_HQ_Ad1_c32583/f3p2/1643	zf-C2H2
i1_HQ_Ad1_c345211/f4p10/1203	zf-LITAF-like
i1_HQ_Ad1_c362524/f2p116/2075	CSD
i1_HQ_Ad1_c364610/f19p0/1644	TF_bZIP
i1_HQ_Ad1_c365432/f11p0/1777	TF_bZIP
i1_HQ_Ad1_c365850/f55p24/1380	bHLH
i1_HQ_Ad1_c366067/f2p2/1871	CSD
i1_HQ_Ad1_c366327/f2p60/2063	CSD
i1_HQ_Ad1_c366884/f3p13/2062	CSD
i1_HQ_Ad1_c367565/f2p35/1606	TF_bZIP
i1_HQ_Ad1_c43504/f4p6/1580	zf-C2H2
i1_HQ_Ad1_c55443/f3p1/1345	CSD
i1_HQ_Ad1_c7139/f5p4/1237	zf-C2H2
i1_HQ_Ad1_c7213/f2p4/1738	zf-GATA
i1_HQ_Ad1_c77580/f5p2/1443	bHLH
i1_HQ_Ad1_c7909/f27p8/1610	P53
i1_HQ_Ad1_c8442/f2p1/1743	MH1
i1_HQ_Ad1_c85889/f2p5/1465	MBD
i1_LQ_Ad1_c3083/f1p39/1954	CSD
i1_LQ_Ad1_c3899/f1p3/1468	THAP
i1_LQ_Ad1_c4746/f1p75/2078	CSD
i1_LQ_Ad1_c63205/f1p0/1212	HMG
i2_HQ_Ad1_c10200/f4p0/2326	AP-2
i2_HQ_Ad1_c109171/f4p0/2079	CSD
i2_HQ_Ad1_c11142/f2p0/2257	zf-C2H2
i2_HQ_Ad1_c13366/f3p0/2363	ETS
i2_HQ_Ad1_c13817/f2p0/2775	zf-C2H2
i2_HQ_Ad1_c1438/f23p0/2957	TF_bZIP
i2_HQ_Ad1_c16915/f13p0/3049	HMG
i2_HQ_Ad1_c19242/f3p0/2315	bHLH
i2_HQ_Ad1_c2017/f7p0/2426	Pou
i2_HQ_Ad1_c2026/f23p0/2508	zf-C2H2
i2_HQ_Ad1_c21083/f2p0/2389	bHLH
i2_HQ_Ad1_c2121/f5p0/3038	STAT
i2_HQ_Ad1_c2130/f5p0/2738	bHLH
i2_HQ_Ad1_c2395/f8p0/2957	NF-YB
i2_HQ_Ad1_c2397/f10p17/2855	zf-GATA
i2_HQ_Ad1_c2403/f3p16/2452	P53
i2_HQ_Ad1_c2443/f10p15/2371	bHLH
i2_HQ_Ad1_c25965/f2p0/2146	zf-C2H2
i2_HQ_Ad1_c29649/f2p0/2897	Pou
i2_HQ_Ad1_c31883/f2p0/2788	HMG
i2_HQ_Ad1_c39134/f25p0/2634	Homeobox
i2_HQ_Ad1_c42514/f2p0/2291	TF_bZIP
i2_HQ_Ad1_c42538/f2p0/2219	zf-BED
i2_HQ_Ad1_c42607/f3p0/2256	Homeobox
i2_HQ_Ad1_c42615/f5p0/2943	bHLH
i2_HQ_Ad1_c43978/f2p0/2747	C/EBP
i2_HQ_Ad1_c48932/f2p1/2150	zf-C2H2
i2_HQ_Ad1_c56112/f2p0/2370	zf-C2HC
i2_HQ_Ad1_c69471/f2p0/2299	zf-C2H2
i2_HQ_Ad1_c7369/f2p0/2789	zf-C2H2
i2_HQ_Ad1_c7489/f6p0/2348	THR-like
i2_HQ_Ad1_c94085/f2p0/2069	ARID
i2_HQ_Ad1_c94802/f18p0/2084	CSD
i2_HQ_Ad1_c95061/f2p0/2080	CSD
i2_HQ_Ad1_c96767/f3p0/2110	TF_bZIP
i3_HQ_Ad1_c12208/f2p0/3197	STAT
i3_HQ_Ad1_c12514/f3p0/3326	Fork head
i3_HQ_Ad1_c1514/f9p0/3243	C/EBP
i3_HQ_Ad1_c1830/f7p28/3255	TF_bZIP
i3_HQ_Ad1_c1912/f5p0/3981	zf-C2H2
i3_HQ_Ad1_c20796/f2p0/3537	THR-like
i3_HQ_Ad1_c2119/f2p0/3501	ZBTB
i3_HQ_Ad1_c2214/f7p0/3208	ZBTB
i3_HQ_Ad1_c39437/f10p0/3329	TF_bZIP
i3_HQ_Ad1_c56377/f2p0/3056	TF_bZIP
i3_HQ_Ad1_c59749/f6p0/3393	THR-like
i1_LQ_Ad1_c10871/f1p45/2096	CSD
i1_LQ_Ad1_c10880/f1p1/1862	HSF
i1_LQ_Ad1_c11213/f1p0/1567	HMG
i1_LQ_Ad1_c113609/f1p22/1499	bHLH
i1_LQ_Ad1_c11480/f1p1/1963	zf-C2H2
i1_LQ_Ad1_c13226/f1p11/2084	CSD
i1_LQ_Ad1_c13937/f1p0/1491	zf-C2H2
i1_LQ_Ad1_c14017/f1p3/1645	HMG
i1_LQ_Ad1_c14121/f1p101/1649	TF_bZIP
i1_LQ_Ad1_c14498/f1p68/1751	TF_bZIP
i1_LQ_Ad1_c15574/f1p0/1199	ZBTB
i1_LQ_Ad1_c17548/f1p12/2031	CSD
i1_LQ_Ad1_c21458/f1p83/1935	TF_bZIP
i1_LQ_Ad1_c21935/f2p0/1334	Homeobox
i1_LQ_Ad1_c23025/f1p2/1897	zf-C2H2
i1_LQ_Ad1_c24319/f1p1/1310	zf-C2H2
i1_LQ_Ad1_c24634/f1p82/1569	TF_bZIP
i1_LQ_Ad1_c25030/f1p14/1418	zf-C2H2
i1_LQ_Ad1_c25838/f1p36/1558	TF_bZIP
i1_LQ_Ad1_c270672/f1p3/1632	TF_bZIP
i1_LQ_Ad1_c271186/f1p90/1740	TF_bZIP
i1_LQ_Ad1_c271678/f1p0/1808	zf-C2H2
i1_LQ_Ad1_c272265/f1p97/1613	TF_bZIP
i1_LQ_Ad1_c274262/f1p2/1565	zf-C2H2
i1_LQ_Ad1_c275618/f1p22/1511	zf-C2H2
i1_LQ_Ad1_c27635/f1p1/1693	Pou
i1_LQ_Ad1_c27703/f1p55/1553	TF_bZIP
i1_LQ_Ad1_c279712/f1p34/1609	TF_bZIP
i1_LQ_Ad1_c279925/f1p76/2051	CSD
i1_LQ_Ad1_c280306/f1p38/1637	TF_bZIP
i1_LQ_Ad1_c280658/f1p25/1590	TF_bZIP
i1_LQ_Ad1_c282220/f1p2/1432	zf-C2H2
i1_LQ_Ad1_c282792/f1p47/2072	CSD
i1_LQ_Ad1_c283866/f1p0/1939	NF-YC
i1_LQ_Ad1_c284389/f1p5/1741	zf-GATA
i1_LQ_Ad1_c286398/f1p0/1493	ETS
i1_LQ_Ad1_c287795/f1p8/1428	bHLH
i1_LQ_Ad1_c28827/f1p8/1397	bHLH
i1_LQ_Ad1_c288853/f1p24/1664	zf-C2H2
i1_LQ_Ad1_c289992/f1p243/2042	CSD
i1_LQ_Ad1_c291915/f2p59/1593	TF_bZIP
i1_LQ_Ad1_c293919/f1p27/1911	HMG
i1_LQ_Ad1_c293946/f1p1/1888	CSD
i1_LQ_Ad1_c29511/f1p6/1373	bHLH
i1_LQ_Ad1_c312778/f1p2/1440	CSD
i1_LQ_Ad1_c31336/f1p2/1760	zf-C2H2
i1_LQ_Ad1_c31366/f1p2/1335	THR-like
i1_LQ_Ad1_c318850/f1p0/2084	CSD
i1_LQ_Ad1_c31977/f1p163/2117	CSD
i1_LQ_Ad1_c32221/f1p91/2068	CSD
i1_LQ_Ad1_c32685/f1p0/1567	ETS
i1_LQ_Ad1_c32843/f1p2/1327	zf-BED
i1_LQ_Ad1_c32880/f1p8/2065	CSD
i1_LQ_Ad1_c32919/f1p2/1945	zf-C2H2
i1_LQ_Ad1_c33394/f1p40/1750	TF_bZIP
i1_LQ_Ad1_c36556/f1p1/1166	HMG
i1_LQ_Ad1_c366955/f1p44/1601	TF_bZIP
i1_LQ_Ad1_c37088/f1p0/1181	HMG
i1_LQ_Ad1_c37976/f1p3/1171	zf-LITAF-like
i1_LQ_Ad1_c44156/f1p35/2052	CSD
i1_LQ_Ad1_c44561/f1p1/2009	zf-C2H2
i1_LQ_Ad1_c46983/f1p0/1789	zf-C2H2
i1_LQ_Ad1_c47177/f1p0/1451	MYB
i1_LQ_Ad1_c49144/f1p1/1695	HMG
i1_LQ_Ad1_c49215/f1p5/2072	CSD
i1_LQ_Ad1_c49452/f1p25/1599	TF_bZIP
i1_LQ_Ad1_c49573/f1p1/1264	zf-C2H2
i1_LQ_Ad1_c49656/f1p20/2082	zf-C2H2
i1_LQ_Ad1_c49807/f1p3/2034	TF_bZIP
i1_LQ_Ad1_c50028/f2p6/1595	zf-C2H2
i1_LQ_Ad1_c53259/f1p60/2047	CSD
i1_LQ_Ad1_c55944/f1p0/1377	P53
i1_LQ_Ad1_c56460/f1p2/1242	MBD
i1_LQ_Ad1_c56475/f1p73/1612	TF_bZIP
i1_LQ_Ad1_c57732/f1p0/1328	NF-YC
i1_LQ_Ad1_c57921/f1p21/1475	bHLH
i1_LQ_Ad1_c8784/f1p18/2066	CSD
i1_LQ_Ad1_c8813/f1p2/1941	zf-C2H2
i1_LQ_Ad1_c9052/f1p48/1625	TF_bZIP
i1_LQ_Ad1_c9256/f1p25/1560	TF_bZIP
i1_LQ_Ad1_c100914/f1p101/1440	CSD
i1_LQ_Ad1_c101499/f1p7/2058	CSD
i1_LQ_Ad1_c101998/f1p2/1868	bHLH
i1_LQ_Ad1_c104450/f1p16/2095	CSD
i1_LQ_Ad1_c106034/f1p21/1552	zf-C2H2
i1_LQ_Ad1_c106128/f1p10/1590	TF_bZIP
i1_LQ_Ad1_c106294/f1p9/1980	CSD
i1_LQ_Ad1_c107334/f1p75/1338	CSD
i1_LQ_Ad1_c107964/f1p0/1311	zf-C2H2
i1_LQ_Ad1_c107972/f1p98/1667	TF_bZIP
i1_LQ_Ad1_c107998/f1p0/1947	zf-C2H2
i1_LQ_Ad1_c109612/f1p4/1446	CSD
i1_LQ_Ad1_c113889/f1p3/1729	zf-GATA
i1_LQ_Ad1_c115083/f1p0/1389	TEA
i1_LQ_Ad1_c116733/f1p3/2022	zf-C2H2
i1_LQ_Ad1_c117496/f1p27/2077	CSD
i1_LQ_Ad1_c117578/f1p15/1827	zf-C2H2
i1_LQ_Ad1_c117612/f1p4/1693	bHLH
i1_LQ_Ad1_c145887/f1p8/1596	P53
i1_LQ_Ad1_c147590/f1p61/1632	TF_bZIP
i1_LQ_Ad1_c148091/f1p15/2053	CSD
i1_LQ_Ad1_c279407/f1p84/2098	CSD
i1_LQ_Ad1_c320474/f1p7/1847	CSD
i1_LQ_Ad1_c333713/f1p24/1483	HMG
i1_LQ_Ad1_c334241/f1p32/1695	TF_bZIP
i1_LQ_Ad1_c337503/f1p21/2022	zf-C2H2
i1_LQ_Ad1_c340232/f1p0/1954	zf-C2H2
i1_LQ_Ad1_c341422/f1p18/1468	CSD
i1_LQ_Ad1_c341488/f1p10/1332	zf-C2H2
i1_LQ_Ad1_c341547/f1p0/1784	zf-C2H2
i1_LQ_Ad1_c342421/f6p0/2056	CSD
i1_LQ_Ad1_c345374/f1p21/1450	CSD
i1_LQ_Ad1_c345622/f1p10/1615	TF_bZIP
i1_LQ_Ad1_c346506/f1p18/2071	CSD
i1_LQ_Ad1_c348244/f1p3/1874	CSD
i1_LQ_Ad1_c349372/f3p48/1590	TF_bZIP
i1_LQ_Ad1_c359497/f1p37/1860	CSD
i1_LQ_Ad1_c361643/f1p6/2064	CSD
i1_LQ_Ad1_c363628/f1p7/1094	P53
i1_LQ_Ad1_c364424/f1p0/1101	zf-C2H2
i1_LQ_Ad1_c364844/f1p108/2073	CSD
i1_LQ_Ad1_c365148/f1p6/2058	CSD
i1_LQ_Ad1_c365672/f1p20/1595	TF_bZIP
i1_LQ_Ad1_c365994/f1p16/2076	CSD
i1_LQ_Ad1_c366060/f1p25/2048	CSD
i1_LQ_Ad1_c366073/f5p0/1616	TF_bZIP
i1_LQ_Ad1_c366303/f1p6/1862	CSD
i1_LQ_Ad1_c366826/f5p3/1605	TF_bZIP
i1_LQ_Ad1_c366871/f3p27/1588	TF_bZIP
i1_LQ_Ad1_c366991/f1p37/1567	TF_bZIP
i1_LQ_Ad1_c367165/f1p142/2100	CSD
i1_LQ_Ad1_c367170/f1p5/1600	TF_bZIP
i1_LQ_Ad1_c367408/f1p54/1587	TF_bZIP
i1_LQ_Ad1_c367458/f2p57/1604	TF_bZIP
i1_LQ_Ad1_c367666/f1p24/1612	TF_bZIP
i1_LQ_Ad1_c367735/f1p26/1600	TF_bZIP
i1_LQ_Ad1_c367812/f1p16/1607	TF_bZIP
i1_LQ_Ad1_c367861/f1p48/1597	TF_bZIP
i1_LQ_Ad1_c368008/f1p42/1585	TF_bZIP
i1_LQ_Ad1_c368050/f1p24/1604	TF_bZIP
i1_LQ_Ad1_c369932/f1p24/1572	TF_bZIP
i1_LQ_Ad1_c372512/f1p68/1590	TF_bZIP
i1_LQ_Ad1_c377713/f1p15/1603	TF_bZIP
i1_LQ_Ad1_c60560/f1p11/1208	zf-C2H2
i1_LQ_Ad1_c61286/f1p6/1115	bHLH
i1_LQ_Ad1_c62084/f1p0/1128	zf-C2H2
i1_LQ_Ad1_c72971/f1p1/1257	CSD
i1_LQ_Ad1_c73218/f1p37/1648	TF_bZIP
i1_LQ_Ad1_c74765/f1p5/1924	ETS
i1_LQ_Ad1_c74879/f1p1/1954	HMGI/HMGY
i1_LQ_Ad1_c75710/f1p2/1750	CSL
i1_LQ_Ad1_c75903/f1p11/1330	zf-C2H2
i1_LQ_Ad1_c79685/f1p0/1754	Fork head
i1_LQ_Ad1_c80060/f1p32/1447	CSD
i1_LQ_Ad1_c80700/f1p136/1630	CSD
i1_LQ_Ad1_c80715/f1p8/2070	Homeobox
i1_LQ_Ad1_c83976/f1p1/1770	Pou
i1_LQ_Ad1_c91952/f1p77/1599	TF_bZIP
i1_LQ_Ad1_c91993/f1p24/1108	HMG
i1_LQ_Ad1_c92005/f1p0/1100	zf-C2H2
i1_LQ_Ad1_c98072/f1p45/2041	CSD
i1_LQ_Ad1_c118629/f1p0/1559	TEA
i1_LQ_Ad1_c13315/f1p107/2070	CSD
i1_LQ_Ad1_c137549/f1p1/1931	CSD
i1_LQ_Ad1_c138065/f1p70/2014	CSD
i1_LQ_Ad1_c138421/f1p119/2060	CSD
i1_LQ_Ad1_c138579/f1p26/1633	TF_bZIP
i1_LQ_Ad1_c138624/f1p64/2066	CSD
i1_LQ_Ad1_c140240/f1p30/1590	TF_bZIP
i1_LQ_Ad1_c14040/f9p8/1399	bHLH
i1_LQ_Ad1_c140451/f1p3/1621	zf-C2H2
i1_LQ_Ad1_c140728/f1p22/1618	TF_bZIP
i1_LQ_Ad1_c140981/f1p55/1965	CSD
i1_LQ_Ad1_c143115/f1p0/1508	zf-C2H2
i1_LQ_Ad1_c147943/f1p3/1623	zf-C2H2
i1_LQ_Ad1_c148419/f1p23/1866	zf-C2H2
i1_LQ_Ad1_c148540/f1p47/2017	CSD
i1_LQ_Ad1_c150567/f1p20/1653	zf-C2H2
i1_LQ_Ad1_c150670/f1p13/1922	CSD
i1_LQ_Ad1_c151800/f1p0/1234	zf-C2H2
i1_LQ_Ad1_c152005/f1p61/2025	CSD
i1_LQ_Ad1_c152068/f1p4/1293	CSD
i1_LQ_Ad1_c154716/f1p1/1479	zf-C2H2
i1_LQ_Ad1_c159010/f1p5/1871	CSD
i1_LQ_Ad1_c168118/f1p15/1448	CSD
i1_LQ_Ad1_c171661/f3p5/1448	CSD
i1_LQ_Ad1_c178749/f1p2/1514	bHLH
i1_LQ_Ad1_c181135/f1p6/1835	HMG
i1_LQ_Ad1_c181337/f1p66/1616	TF_bZIP
i1_LQ_Ad1_c183982/f1p0/1257	TSC22
i1_LQ_Ad1_c184485/f1p0/1764	zf-GATA
i1_LQ_Ad1_c184536/f1p19/1487	zf-C2H2
i1_LQ_Ad1_c186969/f1p1/1898	Pou
i1_LQ_Ad1_c188803/f1p0/1432	TF_bZIP
i1_LQ_Ad1_c188913/f1p75/2050	CSD
i1_LQ_Ad1_c190265/f1p5/1544	zf-C2H2
i1_LQ_Ad1_c190295/f1p5/1803	HMG
i1_LQ_Ad1_c190796/f1p82/1567	TF_bZIP
i1_LQ_Ad1_c191174/f1p0/1520	Homeobox
i1_LQ_Ad1_c192157/f1p0/1576	zf-C2H2
i1_LQ_Ad1_c193283/f1p2/1528	HMG
i1_LQ_Ad1_c193827/f1p26/2076	CSD
i1_LQ_Ad1_c195813/f1p0/1675	bHLH
i1_LQ_Ad1_c196688/f1p11/1542	zf-C2H2
i1_LQ_Ad1_c25370/f1p49/1614	TF_bZIP
i1_LQ_Ad1_c26535/f2p1/1879	CSD
i1_LQ_Ad1_c27986/f1p11/1534	zf-C2H2
i1_LQ_Ad1_c284472/f1p94/2080	CSD
i1_LQ_Ad1_c285913/f1p0/1800	zf-C2H2
i1_LQ_Ad1_c287345/f1p7/1595	P53
i1_LQ_Ad1_c28949/f1p1/1667	zf-C2H2
i1_LQ_Ad1_c290039/f1p22/1903	TF_bZIP
i1_LQ_Ad1_c339514/f1p8/1874	CSD
i1_LQ_Ad1_c377887/f1p6/1566	TF_bZIP
i1_LQ_Ad1_c379161/f1p60/2067	CSD
i1_LQ_Ad1_c383814/f1p8/1598	TF_bZIP
i1_LQ_Ad1_c403647/f1p20/1074	HMG
i1_LQ_Ad1_c408619/f1p7/1565	TF_bZIP
i1_LQ_Ad1_c56442/f2p4/1955	zf-GATA
i1_LQ_Ad1_c102911/f1p33/2057	CSD
i1_LQ_Ad1_c104535/f1p4/1899	CSD
i1_LQ_Ad1_c104540/f1p8/1526	bHLH
i1_LQ_Ad1_c122561/f1p14/1100	zf-C2H2
i1_LQ_Ad1_c130476/f1p27/1142	HMG
i1_LQ_Ad1_c143017/f1p53/2127	CSD
i1_LQ_Ad1_c149375/f1p2/1894	CSD
i1_LQ_Ad1_c213788/f1p52/1619	TF_bZIP
i1_LQ_Ad1_c216986/f1p7/2063	CSD
i1_LQ_Ad1_c220521/f1p44/1437	CSD
i1_LQ_Ad1_c220986/f1p1/2015	MYB
i1_LQ_Ad1_c221856/f1p3/2049	CSD
i1_LQ_Ad1_c222382/f1p50/2058	CSD
i1_LQ_Ad1_c222402/f1p40/1593	TF_bZIP
i1_LQ_Ad1_c222832/f1p13/1231	zf-C2H2
i1_LQ_Ad1_c223103/f1p17/2072	CSD
i1_LQ_Ad1_c223169/f1p2/1955	IRF
i1_LQ_Ad1_c223588/f1p45/1617	TF_bZIP
i1_LQ_Ad1_c224550/f1p79/2053	CSD
i1_LQ_Ad1_c224722/f1p0/1890	MH1
i1_LQ_Ad1_c226788/f1p34/1375	CSD
i1_LQ_Ad1_c227103/f1p6/1627	zf-C2H2
i1_LQ_Ad1_c228974/f1p34/1611	TF_bZIP
i1_LQ_Ad1_c229279/f1p2/1795	bHLH
i1_LQ_Ad1_c229348/f1p101/2107	CSD
i1_LQ_Ad1_c230042/f1p0/1531	zf-C2H2
i1_LQ_Ad1_c230264/f1p26/1607	TF_bZIP
i1_LQ_Ad1_c230321/f1p30/2069	CSD
i1_LQ_Ad1_c231452/f1p120/2074	CSD
i1_LQ_Ad1_c235018/f1p6/1625	zf-C2H2
i1_LQ_Ad1_c235376/f1p1/1527	zf-C2H2
i1_LQ_Ad1_c237896/f1p1/1473	AP-2
i1_LQ_Ad1_c238366/f1p0/1944	HMG
i1_LQ_Ad1_c238900/f1p15/1987	CSD
i1_LQ_Ad1_c240859/f2p5/2029	CSD
i1_LQ_Ad1_c240951/f1p8/1380	zf-C2H2
i1_LQ_Ad1_c242417/f1p0/1553	CTF/NFI
i1_LQ_Ad1_c252953/f1p1/1062	bHLH
i1_LQ_Ad1_c287049/f1p92/2066	CSD
i1_LQ_Ad1_c408630/f1p0/1023	zf-C2H2
i1_LQ_Ad1_c77920/f2p0/1861	CSD
i1_LQ_Ad1_c78056/f1p3/1302	HMG
i1_LQ_Ad1_c78128/f1p0/1427	TEA
i1_LQ_Ad1_c78823/f1p1/1229	ZBTB
i1_LQ_Ad1_c80179/f3p4/1916	HMG
i1_LQ_Ad1_c82633/f1p17/1957	zf-C2H2
i1_LQ_Ad1_c82641/f1p0/1716	THR-like
i1_LQ_Ad1_c82971/f1p16/1190	zf-C2H2
i2_LQ_Ad1_c10050/f1p0/2093	THR-like
i2_LQ_Ad1_c10499/f2p1/2330	NF-YC
i2_LQ_Ad1_c10718/f2p0/2835	CSD
i2_LQ_Ad1_c11433/f1p0/2259	zf-C2H2
i2_LQ_Ad1_c12803/f1p0/2911	Homeobox
i2_LQ_Ad1_c13108/f1p0/2273	ETS
i2_LQ_Ad1_c13635/f1p0/2521	E2F
i2_LQ_Ad1_c14860/f1p0/2523	zf-C2H2
i2_LQ_Ad1_c15988/f1p3/2023	zf-C2H2
i2_LQ_Ad1_c1645/f12p0/2463	Homeobox
i2_LQ_Ad1_c19921/f1p0/2115	zf-C2H2
i2_LQ_Ad1_c19996/f1p0/2498	zf-C2H2
i2_LQ_Ad1_c20066/f1p0/2596	AP-2
i2_LQ_Ad1_c20570/f1p0/2824	THR-like
i2_LQ_Ad1_c20682/f1p0/2775	zf-C2H2
i2_LQ_Ad1_c20780/f1p0/2729	zf-C2H2
i2_LQ_Ad1_c21053/f1p0/2477	ZBTB
i2_LQ_Ad1_c21203/f1p0/2294	zf-C2H2
i2_LQ_Ad1_c21424/f1p0/2966	RHD
i2_LQ_Ad1_c21541/f1p0/2232	bHLH
i2_LQ_Ad1_c21810/f1p0/2076	ZBTB
i2_LQ_Ad1_c22511/f1p0/2258	THR-like
i2_LQ_Ad1_c22778/f1p0/2187	zf-GATA
i2_LQ_Ad1_c2305/f2p0/2862	TF_bZIP
i2_LQ_Ad1_c23379/f1p0/2622	zf-C2H2
i2_LQ_Ad1_c2351/f5p0/2201	TF_bZIP
i2_LQ_Ad1_c23887/f1p1/2765	zf-C2H2
i2_LQ_Ad1_c23964/f1p0/2317	zf-C2H2
i2_LQ_Ad1_c24135/f1p0/2718	Homeobox
i2_LQ_Ad1_c24381/f1p0/2371	bHLH
i2_LQ_Ad1_c24593/f1p0/2344	IRF
i2_LQ_Ad1_c2491/f1p1/2875	zf-C2H2
i2_LQ_Ad1_c25037/f1p0/2996	TF_bZIP
i2_LQ_Ad1_c25223/f1p0/2246	Homeobox
i2_LQ_Ad1_c25628/f1p0/2418	zf-C2H2
i2_LQ_Ad1_c25856/f1p1/2276	CSD
i2_LQ_Ad1_c26019/f1p0/2681	zf-C2H2
i2_LQ_Ad1_c27232/f1p0/2513	zf-C2H2
i2_LQ_Ad1_c27808/f1p0/2699	zf-C2H2
i2_LQ_Ad1_c2825/f1p15/2500	THR-like
i2_LQ_Ad1_c3272/f1p0/2825	HMG
i2_LQ_Ad1_c3809/f1p49/2113	Homeobox
i2_LQ_Ad1_c3930/f1p0/2169	HMG
i2_LQ_Ad1_c3957/f1p6/2165	zf-C2H2
i2_LQ_Ad1_c4212/f1p0/2825	zf-C2H2
i2_LQ_Ad1_c4574/f1p0/2525	zf-C2H2
i2_LQ_Ad1_c4610/f1p0/2575	zf-C2H2
i2_LQ_Ad1_c5061/f1p0/2813	zf-C2H2
i2_LQ_Ad1_c5603/f1p0/2776	zf-C2H2
i2_LQ_Ad1_c5609/f1p0/2517	Homeobox
i2_LQ_Ad1_c6463/f1p0/2999	HMG
i2_LQ_Ad1_c6606/f1p0/2585	MYB
i2_LQ_Ad1_c6660/f1p0/2318	Fork head
i2_LQ_Ad1_c7083/f1p0/2370	ZBTB
i2_LQ_Ad1_c7516/f1p0/2384	ZBTB
i2_LQ_Ad1_c7977/f1p0/2415	zf-C2H2
i2_LQ_Ad1_c8424/f1p0/2383	TF_bZIP
i2_LQ_Ad1_c8538/f1p0/2163	zf-GATA
i2_LQ_Ad1_c8975/f1p0/2340	THAP
i2_LQ_Ad1_c9586/f2p0/2661	zf-C2H2
i2_LQ_Ad1_c9596/f1p0/2879	HMG
i2_LQ_Ad1_c27938/f1p0/3035	HMG
i2_LQ_Ad1_c28276/f1p0/2338	TF_bZIP
i2_LQ_Ad1_c28561/f1p0/2716	TEA
i2_LQ_Ad1_c29262/f1p0/2261	zf-C2H2
i2_LQ_Ad1_c29358/f1p0/2657	zf-C2H2
i2_LQ_Ad1_c29395/f1p0/2179	zf-C2H2
i2_LQ_Ad1_c29680/f1p1/2826	zf-C2H2
i2_LQ_Ad1_c29788/f2p0/2457	AP-2
i2_LQ_Ad1_c30760/f1p0/2146	Homeobox
i2_LQ_Ad1_c30802/f1p0/2112	CSD
i2_LQ_Ad1_c31492/f1p0/2554	zf-C2H2
i2_LQ_Ad1_c31840/f1p0/2705	NF-YA
i2_LQ_Ad1_c32162/f1p0/2702	zf-C2H2
i2_LQ_Ad1_c33279/f1p102/2208	CSD
i2_LQ_Ad1_c37993/f1p0/2031	CSD
i2_LQ_Ad1_c43214/f1p0/2068	zf-C2H2
i2_LQ_Ad1_c43564/f1p0/2794	zf-C2H2
i2_LQ_Ad1_c44151/f1p1/2095	zf-C2H2
i2_LQ_Ad1_c44754/f1p0/2246	zf-C2H2
i2_LQ_Ad1_c44824/f1p0/2300	zf-C2H2
i2_LQ_Ad1_c46195/f1p0/2798	zf-C2H2
i2_LQ_Ad1_c46353/f1p0/2498	TSC22
i2_LQ_Ad1_c46705/f1p0/2634	Homeobox
i2_LQ_Ad1_c46805/f1p0/2064	bHLH
i2_LQ_Ad1_c46920/f1p0/2356	zf-C2H2
i2_LQ_Ad1_c47628/f1p0/2236	zf-C2H2
i2_LQ_Ad1_c47791/f1p0/2359	HMG
i2_LQ_Ad1_c47965/f1p0/2993	zf-C2H2
i2_LQ_Ad1_c48180/f1p4/2355	zf-C2H2
i2_LQ_Ad1_c48489/f1p1/3028	AP-2
i2_LQ_Ad1_c48643/f1p0/2229	bHLH
i2_LQ_Ad1_c49338/f1p0/2561	zf-C2H2
i2_LQ_Ad1_c49764/f1p4/2326	zf-C2H2
i2_LQ_Ad1_c49930/f1p0/3008	zf-C2H2
i2_LQ_Ad1_c50202/f1p0/2825	zf-C2H2
i2_LQ_Ad1_c51075/f1p0/2388	zf-BED
i2_LQ_Ad1_c51119/f1p0/2438	bHLH
i2_LQ_Ad1_c51369/f1p0/2603	ETS
i2_LQ_Ad1_c52291/f1p0/2161	zf-C2H2
i2_LQ_Ad1_c52378/f1p0/2524	zf-C2H2
i2_LQ_Ad1_c52455/f1p0/2340	zf-C2H2
i2_LQ_Ad1_c52487/f1p0/2266	Homeobox
i2_LQ_Ad1_c53311/f1p0/2540	zf-C2H2
i2_LQ_Ad1_c53506/f1p0/2510	ZBTB
i2_LQ_Ad1_c54208/f1p0/2875	zf-C2H2
i2_LQ_Ad1_c54688/f1p0/2607	zf-C2H2
i2_LQ_Ad1_c55262/f1p0/2857	zf-C2H2
i2_LQ_Ad1_c55336/f1p0/3050	zf-C2H2
i2_LQ_Ad1_c55392/f1p0/2814	GTF2I
i2_LQ_Ad1_c55593/f1p0/2329	zf-C2H2
i2_LQ_Ad1_c56134/f1p0/2061	zf-C2H2
i2_LQ_Ad1_c56213/f1p0/2988	zf-C2H2
i2_LQ_Ad1_c56285/f1p0/2211	zf-C2H2
i2_LQ_Ad1_c56938/f1p0/2764	THAP
i2_LQ_Ad1_c57555/f1p0/2221	zf-C2H2
i2_LQ_Ad1_c57656/f1p0/2228	zf-C2H2
i2_LQ_Ad1_c63584/f1p1/2029	Fork head
i2_LQ_Ad1_c64233/f1p0/2021	zf-C2H2
i2_LQ_Ad1_c69943/f1p30/2315	ZBTB
i2_LQ_Ad1_c70088/f1p0/3005	zf-C2H2
i2_LQ_Ad1_c71683/f1p0/2566	zf-C2H2
i2_LQ_Ad1_c72027/f1p0/2077	CSD
i2_LQ_Ad1_c75169/f1p0/2695	zf-C2H2
i2_LQ_Ad1_c75502/f1p0/2414	TF_bZIP
i2_LQ_Ad1_c75552/f1p0/2444	Fork head
i2_LQ_Ad1_c75619/f1p0/2668	THR-like
i2_LQ_Ad1_c76017/f1p1/2456	zf-C2H2
i2_LQ_Ad1_c76040/f1p8/2467	P53
i2_LQ_Ad1_c76528/f1p0/2952	bHLH
i2_LQ_Ad1_c77756/f1p0/2426	zf-MIZ
i2_LQ_Ad1_c78836/f1p0/2084	CSD
i2_LQ_Ad1_c79282/f1p0/2470	bHLH
i2_LQ_Ad1_c79423/f1p0/2352	zf-C2H2
i2_LQ_Ad1_c81488/f1p0/2639	AF-4
i2_LQ_Ad1_c81992/f1p0/2974	TF_bZIP
i2_LQ_Ad1_c82863/f1p0/2757	zf-C2H2
i2_LQ_Ad1_c84011/f3p0/2067	CSD
i2_LQ_Ad1_c84446/f3p0/2045	CSD
i2_LQ_Ad1_c86002/f1p0/2067	CSD
i2_LQ_Ad1_c86105/f1p0/2057	CSD
i2_LQ_Ad1_c86615/f1p0/2073	CSD
i2_LQ_Ad1_c88543/f1p0/2047	zf-C2H2
i2_LQ_Ad1_c88676/f1p0/2070	CSD
i2_LQ_Ad1_c89270/f1p0/2046	CSD
i2_LQ_Ad1_c89454/f1p0/2053	C/EBP
i2_LQ_Ad1_c89897/f2p0/2060	CSD
i2_LQ_Ad1_c90724/f1p0/2058	CSD
i2_LQ_Ad1_c91004/f1p0/2054	CSD
i2_LQ_Ad1_c91606/f1p0/2063	CSD
i2_LQ_Ad1_c91623/f1p0/2073	CSD
i2_LQ_Ad1_c92277/f1p0/2068	CSD
i2_LQ_Ad1_c92525/f1p0/2069	CSD
i2_LQ_Ad1_c93491/f1p0/2061	CSD
i2_LQ_Ad1_c93970/f1p0/2074	CSD
i2_LQ_Ad1_c100854/f1p0/2069	CSD
i2_LQ_Ad1_c101644/f1p2/2075	CSD
i2_LQ_Ad1_c102515/f2p0/2062	CSD
i2_LQ_Ad1_c102770/f1p0/2067	CSD
i2_LQ_Ad1_c103138/f1p0/2077	CSD
i2_LQ_Ad1_c103314/f1p5/2068	CSD
i2_LQ_Ad1_c103342/f1p0/2052	CSD
i2_LQ_Ad1_c103398/f1p0/2057	CSD
i2_LQ_Ad1_c103436/f1p0/2061	CSD
i2_LQ_Ad1_c103527/f1p0/2087	CSD
i2_LQ_Ad1_c103539/f1p0/2056	CSD
i2_LQ_Ad1_c103598/f1p0/2056	CSD
i2_LQ_Ad1_c105302/f1p0/2051	CSD
i2_LQ_Ad1_c109261/f2p0/2046	CSD
i2_LQ_Ad1_c110046/f1p0/2037	zf-C2H2
i2_LQ_Ad1_c113456/f1p0/2035	NF-YB
i2_LQ_Ad1_c114080/f1p0/2025	CSL
i2_LQ_Ad1_c114648/f1p0/2062	CSD
i2_LQ_Ad1_c94906/f2p0/2066	CSD
i2_LQ_Ad1_c94907/f4p0/2078	CSD
i2_LQ_Ad1_c94927/f4p0/2071	CSD
i2_LQ_Ad1_c95196/f1p0/2055	CSD
i2_LQ_Ad1_c95238/f1p0/2065	CSD
i2_LQ_Ad1_c95268/f1p0/2066	CSD
i2_LQ_Ad1_c95270/f1p0/2126	CSD
i2_LQ_Ad1_c95483/f1p0/2057	CSD
i2_LQ_Ad1_c95504/f1p0/2065	CSD
i2_LQ_Ad1_c95639/f1p0/2069	CSD
i2_LQ_Ad1_c95659/f1p0/2062	CSD
i2_LQ_Ad1_c95910/f1p0/2056	CSD
i2_LQ_Ad1_c96145/f1p0/2047	CSD
i2_LQ_Ad1_c96236/f1p0/2052	CSD
i2_LQ_Ad1_c96297/f1p0/2048	CSD
i2_LQ_Ad1_c96314/f1p1/2044	CSD
i2_LQ_Ad1_c96361/f1p0/2065	CSD
i2_LQ_Ad1_c96456/f2p0/2060	CSD
i2_LQ_Ad1_c96480/f1p0/2052	CSD
i2_LQ_Ad1_c96482/f2p0/2070	CSD
i2_LQ_Ad1_c96491/f1p0/2057	CSD
i2_LQ_Ad1_c96534/f1p0/2071	CSD
i2_LQ_Ad1_c96561/f1p0/2057	CSD
i2_LQ_Ad1_c96574/f1p0/2055	CSD
i2_LQ_Ad1_c96622/f2p0/2045	CSD
i2_LQ_Ad1_c96642/f1p0/2058	CSD
i2_LQ_Ad1_c96669/f1p0/2067	CSD
i2_LQ_Ad1_c96691/f1p0/2063	CSD
i2_LQ_Ad1_c96692/f1p0/2076	CSD
i2_LQ_Ad1_c96708/f1p0/2059	CSD
i2_LQ_Ad1_c97166/f1p0/2059	CSD
i2_LQ_Ad1_c97494/f1p0/2056	CSD
i2_LQ_Ad1_c98010/f1p0/2050	CSD
i2_LQ_Ad1_c98930/f1p0/2073	CSD
i2_LQ_Ad1_c99095/f1p0/2066	CSD
i2_LQ_Ad1_c99292/f1p0/2051	CSD
i2_LQ_Ad1_c99303/f2p0/2066	CSD
i2_LQ_Ad1_c99468/f1p0/2055	CSD
i2_LQ_Ad1_c99477/f1p0/2054	CSD
i2_LQ_Ad1_c99703/f1p0/2061	CSD
i3_LQ_Ad1_c11128/f1p0/3675	CSD
i3_LQ_Ad1_c11277/f1p0/3337	bHLH
i3_LQ_Ad1_c11903/f2p0/3358	CP2
i3_LQ_Ad1_c14837/f1p0/3267	zf-C2H2
i3_LQ_Ad1_c14882/f1p0/3315	THR-like
i3_LQ_Ad1_c15101/f1p0/3396	zf-C2H2
i3_LQ_Ad1_c16295/f2p0/3498	THR-like
i3_LQ_Ad1_c16460/f1p0/3873	Fork head
i3_LQ_Ad1_c17026/f1p0/3075	zf-C2H2
i3_LQ_Ad1_c17079/f1p0/3077	zf-C2H2
i3_LQ_Ad1_c17088/f1p0/3054	zf-C2H2
i3_LQ_Ad1_c17223/f1p0/3094	zf-GATA
i3_LQ_Ad1_c22746/f2p0/3392	CSD
i3_LQ_Ad1_c23200/f1p0/3577	RHD
i3_LQ_Ad1_c23901/f1p0/3211	TF_bZIP
i3_LQ_Ad1_c24063/f1p0/3341	bHLH
i3_LQ_Ad1_c24138/f1p0/3224	RHD
i3_LQ_Ad1_c25427/f1p0/3373	zf-C2H2
i3_LQ_Ad1_c26398/f1p0/3479	RHD
i3_LQ_Ad1_c26868/f1p0/3786	SAND
i3_LQ_Ad1_c27527/f1p0/3404	zf-C2H2
i3_LQ_Ad1_c27671/f1p0/3538	Homeobox
i3_LQ_Ad1_c3281/f1p0/3222	zf-C2H2
i3_LQ_Ad1_c3966/f1p0/3508	zf-C2H2
i3_LQ_Ad1_c4256/f1p0/3175	zf-C2H2
i3_LQ_Ad1_c4333/f1p10/3250	TF_bZIP
i3_LQ_Ad1_c5003/f1p0/3277	CP2
i3_LQ_Ad1_c5142/f1p0/3152	zf-C2H2
i3_LQ_Ad1_c5925/f1p4/3147	zf-C2H2
i3_LQ_Ad1_c5963/f2p0/3404	THR-like
i3_LQ_Ad1_c6295/f1p0/3400	AF-4
i3_LQ_Ad1_c7314/f1p0/3382	zf-C2H2
i3_LQ_Ad1_c7709/f1p5/3171	ZBTB
i3_LQ_Ad1_c8607/f1p0/3714	zf-C2H2
i3_LQ_Ad1_c9297/f1p0/3245	zf-C2H2
i3_LQ_Ad1_c9340/f1p0/3420	THR-like
i3_LQ_Ad1_c9383/f1p0/3498	THR-like
i3_LQ_Ad1_c31034/f1p0/3418	RXR-like
i3_LQ_Ad1_c31658/f1p0/3862	CSD
i3_LQ_Ad1_c32309/f1p6/3314	zf-C2H2
i3_LQ_Ad1_c32820/f1p0/3553	Homeobox
i3_LQ_Ad1_c34498/f1p0/3967	MH1
i3_LQ_Ad1_c38522/f1p0/3091	ARID
i3_LQ_Ad1_c38982/f1p1/3043	HMG
i3_LQ_Ad1_c43526/f1p0/3384	zf-C2H2
i3_LQ_Ad1_c45483/f1p4/3772	zf-C2H2
i3_LQ_Ad1_c46329/f1p0/3562	zf-C2H2
i3_LQ_Ad1_c46724/f1p0/3320	STAT
i3_LQ_Ad1_c48687/f1p0/3399	zf-C2H2
i3_LQ_Ad1_c50580/f1p0/3253	TF_bZIP
i3_LQ_Ad1_c52079/f1p0/3460	zf-NF-X1
i3_LQ_Ad1_c58911/f1p1/3156	zf-C2H2
i3_LQ_Ad1_c66413/f1p0/3072	AP-2
i4_LQ_Ad1_c14/f1p0/4171	Homeobox
i4_LQ_Ad1_c190/f1p0/4103	CSD
i4_LQ_Ad1_c43/f1p0/4285	zf-GATA
i4_LQ_Ad1_c465/f1p0/5006	PC4
i5_LQ_Ad1_c141/f1p0/5291	TF_bZIP
i0_LQ_Ad2_c3351/f1p0/321	HMG
i1_LQ_Ad2_c178/f1p0/1842	TF_bZIP
i1_LQ_Ad2_c601/f1p0/1558	zf-C2H2
i1_LQ_Ad2_c685/f1p0/1485	zf-C2H2
i2_LQ_Ad2_c176/f1p0/2968	zf-C2H2
i2_LQ_Ad2_c249/f1p0/2526	PC4
i2_LQ_Ad2_c449/f1p0/2227	zf-C2H2
i3_HQ_Ad2_c688/f2p0/4041	zf-C2H2
i3_LQ_Ad2_c1186/f1p0/3978	ETS
i3_LQ_Ad2_c1340/f1p0/3910	zf-C2H2
i3_LQ_Ad2_c1564/f1p0/3569	ETS
i3_LQ_Ad2_c1657/f1p0/3515	STAT
i3_LQ_Ad2_c1678/f1p0/4027	zf-C2H2
i3_LQ_Ad2_c1848/f1p0/3584	zf-C2H2
i3_LQ_Ad2_c2017/f1p0/4057	CSD
i3_LQ_Ad2_c2676/f1p0/4001	zf-C2H2
i3_LQ_Ad2_c3142/f1p0/3934	zf-C2H2
i3_LQ_Ad2_c3401/f1p65/3379	zf-C2H2
i3_LQ_Ad2_c835/f1p0/4095	zf-BED
i4_HQ_Ad2_c11090/f3p10/4414	zf-C2H2
i4_HQ_Ad2_c29844/f4p23/4550	ZBTB
i4_HQ_Ad2_c36984/f2p8/4181	CSD
i4_HQ_Ad2_c3709/f5p11/4355	ETS
i4_HQ_Ad2_c85099/f12p77/4202	CSD
i4_LQ_Ad2_c11081/f1p9/4194	zf-C2H2
i4_LQ_Ad2_c12166/f1p27/4450	zf-C2H2
i4_LQ_Ad2_c13566/f1p8/4626	ZBTB
i4_LQ_Ad2_c16058/f1p8/4172	zf-BED
i4_LQ_Ad2_c16149/f1p77/4268	CSD
i4_LQ_Ad2_c21044/f1p6/4429	MBD
i4_LQ_Ad2_c21174/f1p1/4326	zf-C2H2
i4_LQ_Ad2_c21469/f1p2/4458	bHLH
i4_LQ_Ad2_c21532/f1p5/4567	ZBTB
i4_LQ_Ad2_c22140/f1p8/4499	AP-2
i4_LQ_Ad2_c23767/f1p3/4509	zf-C2H2
i4_LQ_Ad2_c23966/f1p4/4563	ESR-like
i4_LQ_Ad2_c26521/f1p13/4230	AP-2
i4_LQ_Ad2_c26658/f1p42/4419	zf-C2H2
i4_LQ_Ad2_c27024/f1p9/5053	zf-C2H2
i4_LQ_Ad2_c27146/f1p42/4658	zf-C2H2
i4_LQ_Ad2_c30690/f1p4/4734	ZBTB
i4_LQ_Ad2_c31003/f1p14/4667	zf-C2H2
i4_LQ_Ad2_c32300/f1p6/4643	zf-C2H2
i4_LQ_Ad2_c33513/f1p44/4325	zf-C2H2
i4_LQ_Ad2_c33667/f1p86/4745	P53
i4_LQ_Ad2_c33880/f1p4/4547	zf-C2H2
i4_LQ_Ad2_c34084/f1p0/4663	zf-C2H2
i4_LQ_Ad2_c34095/f1p23/4893	ZBTB
i4_LQ_Ad2_c4050/f1p13/4321	zf-C2H2
i4_LQ_Ad2_c4569/f4p48/5027	TF_bZIP
i4_LQ_Ad2_c46638/f1p40/5053	zf-C2H2
i4_LQ_Ad2_c47587/f1p95/4931	P53
i4_LQ_Ad2_c47641/f1p1/5048	RXR-like
i4_LQ_Ad2_c48153/f1p12/4477	zf-C2H2
i4_LQ_Ad2_c48323/f1p7/4408	MBD
i4_LQ_Ad2_c51019/f1p10/4463	zf-C2H2
i4_LQ_Ad2_c51083/f1p3/4785	zf-C2H2
i4_LQ_Ad2_c51770/f1p6/4256	zf-C2H2
i4_LQ_Ad2_c51771/f1p11/4818	CTF/NFI
i4_LQ_Ad2_c52076/f1p27/4882	zf-C2H2
i4_LQ_Ad2_c52182/f1p8/4446	zf-C2H2
i4_LQ_Ad2_c52492/f1p8/4576	zf-C2H2
i4_LQ_Ad2_c53156/f1p4/4296	bHLH
i4_LQ_Ad2_c53157/f1p47/4265	zf-C2H2
i4_LQ_Ad2_c53767/f1p1/4868	HMG
i4_LQ_Ad2_c55400/f1p1/4554	ZBTB
i4_LQ_Ad2_c56254/f1p1/4371	zf-C2H2
i4_LQ_Ad2_c57087/f1p43/4898	zf-MIZ
i4_LQ_Ad2_c57753/f1p96/4831	P53
i4_LQ_Ad2_c57892/f1p4/4230	bHLH
i4_LQ_Ad2_c62614/f1p1/4075	RXR-like
i4_LQ_Ad2_c64818/f1p40/4175	zf-C2H2
i4_LQ_Ad2_c70794/f1p23/4406	zf-C2H2
i4_LQ_Ad2_c72180/f1p2/5043	ZBTB
i4_LQ_Ad2_c73012/f1p6/4992	zf-C2H2
i4_LQ_Ad2_c73338/f1p22/4910	zf-C2H2
i4_LQ_Ad2_c73470/f1p51/4549	zf-C2H2
i4_LQ_Ad2_c73730/f1p10/4640	zf-C2H2
i4_LQ_Ad2_c74186/f1p35/4321	zf-C2H2
i4_LQ_Ad2_c74309/f1p8/4735	MYB
i4_LQ_Ad2_c74437/f1p7/4618	zf-BED
i4_LQ_Ad2_c74647/f1p40/4422	zf-C2H2
i4_LQ_Ad2_c75636/f1p9/4911	zf-C2H2
i4_LQ_Ad2_c76444/f1p1/4432	zf-C2H2
i4_LQ_Ad2_c84291/f1p18/4189	bHLH
i4_LQ_Ad2_c8892/f1p12/4533	zf-C2H2
i4_LQ_Ad2_c9890/f1p1/4571	zf-C2H2
i5_HQ_Ad2_c2996/f8p0/4443	IRF
i5_HQ_Ad2_c3257/f5p20/4754	P53
i5_HQ_Ad2_c3526/f2p0/4753	ZBTB
i5_HQ_Ad2_c44542/f2p0/4985	TF_bZIP
i5_HQ_Ad2_c57054/f2p45/4530	zf-C2H2
i5_HQ_Ad2_c65069/f7p3/4692	P53
i5_HQ_Ad2_c86159/f4p1/4083	CSD
i5_LQ_Ad2_c13470/f1p20/4418	zf-C2H2
i5_LQ_Ad2_c13733/f1p0/4839	zf-C2H2
i5_LQ_Ad2_c16018/f1p0/4141	ZBTB
i5_LQ_Ad2_c23154/f1p1/4507	zf-C2H2
i5_LQ_Ad2_c27794/f1p0/4612	zf-C2H2
i5_LQ_Ad2_c30032/f1p0/4527	AP-2
i5_LQ_Ad2_c4151/f1p0/4482	zf-C2H2
i5_LQ_Ad2_c8071/f1p0/4711	ZBTB
i5_LQ_Ad2_c8144/f1p0/4240	zf-C2H2
i6_LQ_Ad1_c79/f1p0/6874	CTF/NFI
i7_HQ_Ad2_c171/f2p0/6519	ETS
