# Supplementary material for: Full-length transcriptome assembly of andrias davidianus (amphibia: caudata) skin via hybrid sequencing
Source: Biosci Rep. 2021 Aug 2;41(8):BSR20210511. doi: 10.1042/BSR20210511 (PMC8329649; doi:10.1042/BSR20210511)
Supplement: Supplementary Materials S1-S3 [file BSR-2021-0511_supp.zip › BSR-2021-0511_suppS3.xlsx]

## Sheet: supplementary material 3 Table 
supplementary material 3 Table 3 Identification of potential lncRNAs
TranscriptID	cnci	cpc	pfam
i0_HQ_Ad1_c10207/f3p0/504	Y	Y	Y
i0_HQ_Ad1_c1061/f5p0/952	Y	N	Y
i0_HQ_Ad1_c1073/f4p0/707	Y	N	Y
i0_HQ_Ad1_c10801/f2p0/998	Y	N	N
i0_HQ_Ad1_c10921/f2p0/506	Y	Y	Y
i0_HQ_Ad1_c10925/f2p0/841	N	N	Y
i0_HQ_Ad1_c1112/f4p117/983	N	N	Y
i0_HQ_Ad1_c1123/f6p0/978	Y	N	Y
i0_HQ_Ad1_c1124/f4p0/560	Y	Y	Y
i0_HQ_Ad1_c1134/f5p0/966	Y	Y	Y
i0_HQ_Ad1_c11390/f2p0/969	Y	N	N
i0_HQ_Ad1_c11453/f2p0/678	N	Y	Y
i0_HQ_Ad1_c1205/f3p0/1023	Y	Y	Y
i0_HQ_Ad1_c12277/f2p0/696	N	Y	Y
i0_HQ_Ad1_c1291/f3p1/958	Y	Y	Y
i0_HQ_Ad1_c1294/f3p0/900	N	N	Y
i0_HQ_Ad1_c1305/f3p0/1005	N	N	Y
i0_HQ_Ad1_c1306/f3p0/721	Y	N	Y
i0_HQ_Ad1_c131/f18p0/939	Y	N	N
i0_HQ_Ad1_c1318/f2p19/900	Y	N	Y
i0_HQ_Ad1_c13475/f3p0/975	Y	N	Y
i0_HQ_Ad1_c1349/f2p0/517	Y	Y	Y
i0_HQ_Ad1_c1356/f2p0/509	Y	Y	Y
i0_HQ_Ad1_c1367/f3p0/979	Y	N	Y
i0_HQ_Ad1_c1368/f2p0/501	Y	Y	Y
i0_HQ_Ad1_c1371/f4p0/704	Y	Y	Y
i0_HQ_Ad1_c1375/f3p0/864	Y	N	Y
i0_HQ_Ad1_c1386/f4p0/984	Y	Y	Y
i0_HQ_Ad1_c1405/f4p0/1000	N	N	Y
i0_HQ_Ad1_c1415/f5p0/683	Y	Y	N
i0_HQ_Ad1_c1417/f3p0/518	Y	Y	Y
i0_HQ_Ad1_c14359/f2p0/678	N	N	Y
i0_HQ_Ad1_c14405/f2p0/517	Y	Y	Y
i0_HQ_Ad1_c1446/f2p0/688	Y	Y	N
i0_HQ_Ad1_c1467/f4p0/902	N	N	Y
i0_HQ_Ad1_c14774/f2p0/635	Y	N	Y
i0_HQ_Ad1_c1502/f4p0/998	Y	N	Y
i0_HQ_Ad1_c1503/f2p0/985	Y	N	Y
i0_HQ_Ad1_c1513/f3p0/505	Y	Y	Y
i0_HQ_Ad1_c1516/f2p0/506	Y	Y	Y
i0_HQ_Ad1_c1519/f4p0/915	N	N	Y
i0_HQ_Ad1_c1523/f2p0/505	Y	Y	Y
i0_HQ_Ad1_c15233/f2p0/506	Y	Y	Y
i0_HQ_Ad1_c1548/f2p0/511	Y	Y	Y
i0_HQ_Ad1_c15518/f2p0/916	Y	N	Y
i0_HQ_Ad1_c1563/f3p0/978	Y	N	N
i0_HQ_Ad1_c1581/f2p0/763	N	Y	Y
i0_HQ_Ad1_c15824/f2p0/638	Y	Y	Y
i0_HQ_Ad1_c1588/f2p0/526	Y	N	Y
i0_HQ_Ad1_c1593/f2p0/973	Y	N	N
i0_HQ_Ad1_c1597/f3p0/916	Y	Y	Y
i0_HQ_Ad1_c1600/f2p0/995	Y	Y	Y
i0_HQ_Ad1_c1608/f2p0/1005	Y	N	N
i0_HQ_Ad1_c1615/f2p0/501	N	N	Y
i0_HQ_Ad1_c1627/f2p11/592	Y	Y	Y
i0_HQ_Ad1_c1628/f2p0/964	Y	N	N
i0_HQ_Ad1_c1635/f2p0/968	Y	N	N
i0_HQ_Ad1_c16471/f2p0/503	Y	Y	Y
i0_HQ_Ad1_c1657/f2p0/965	Y	N	N
i0_HQ_Ad1_c16583/f7p0/395	Y	N	Y
i0_HQ_Ad1_c16609/f4p0/365	Y	N	Y
i0_HQ_Ad1_c16610/f4p0/369	N	Y	Y
i0_HQ_Ad1_c16633/f6p0/422	Y	N	N
i0_HQ_Ad1_c16635/f3p0/500	Y	Y	Y
i0_HQ_Ad1_c1665/f2p0/982	Y	N	Y
i0_HQ_Ad1_c16652/f4p3/401	Y	N	Y
i0_HQ_Ad1_c16659/f4p0/399	N	N	Y
i0_HQ_Ad1_c16666/f3p0/456	Y	N	N
i0_HQ_Ad1_c16683/f2p0/278	Y	Y	Y
i0_HQ_Ad1_c16698/f2p0/298	Y	Y	Y
i0_HQ_Ad1_c16712/f3p0/399	Y	N	Y
i0_HQ_Ad1_c16721/f2p0/416	Y	Y	Y
i0_HQ_Ad1_c16729/f2p0/350	Y	Y	Y
i0_HQ_Ad1_c16730/f2p0/326	Y	N	Y
i0_HQ_Ad1_c16749/f2p0/277	Y	Y	Y
i0_HQ_Ad1_c16752/f3p0/425	N	N	Y
i0_HQ_Ad1_c16753/f2p0/398	Y	Y	Y
i0_HQ_Ad1_c16755/f2p0/322	Y	Y	Y
i0_HQ_Ad1_c16761/f2p0/274	Y	Y	Y
i0_HQ_Ad1_c16771/f2p0/367	Y	Y	Y
i0_HQ_Ad1_c16784/f2p0/316	Y	Y	Y
i0_HQ_Ad1_c16875/f2p0/354	Y	Y	Y
i0_HQ_Ad1_c1689/f2p0/991	Y	Y	Y
i0_HQ_Ad1_c1698/f2p0/989	Y	N	N
i0_HQ_Ad1_c17039/f2p0/492	Y	Y	Y
i0_HQ_Ad1_c17182/f2p0/272	Y	Y	Y
i0_HQ_Ad1_c1722/f2p0/513	Y	Y	Y
i0_HQ_Ad1_c17321/f2p0/436	Y	N	Y
i0_HQ_Ad1_c1738/f3p0/902	Y	Y	Y
i0_HQ_Ad1_c17397/f2p0/463	Y	Y	Y
i0_HQ_Ad1_c1752/f2p0/841	Y	Y	Y
i0_HQ_Ad1_c1759/f2p0/981	Y	N	N
i0_HQ_Ad1_c1767/f2p0/934	Y	N	Y
i0_HQ_Ad1_c1769/f2p0/510	Y	Y	Y
i0_HQ_Ad1_c1771/f2p0/984	Y	N	N
i0_HQ_Ad1_c1776/f4p31/833	Y	Y	Y
i0_HQ_Ad1_c17868/f2p0/505	Y	Y	Y
i0_HQ_Ad1_c17888/f3p0/334	Y	N	Y
i0_HQ_Ad1_c1795/f2p0/976	Y	N	N
i0_HQ_Ad1_c18069/f2p0/451	Y	Y	Y
i0_HQ_Ad1_c18118/f2p0/472	Y	Y	Y
i0_HQ_Ad1_c18307/f2p0/504	Y	N	N
i0_HQ_Ad1_c1833/f2p0/700	Y	N	Y
i0_HQ_Ad1_c1839/f2p0/1006	Y	N	Y
i0_HQ_Ad1_c1840/f2p0/811	N	N	Y
i0_HQ_Ad1_c1847/f2p0/984	Y	N	N
i0_HQ_Ad1_c1853/f2p0/587	Y	N	Y
i0_HQ_Ad1_c1860/f2p50/512	Y	Y	Y
i0_HQ_Ad1_c1862/f3p0/693	Y	Y	Y
i0_HQ_Ad1_c1865/f2p0/678	N	N	Y
i0_HQ_Ad1_c1874/f2p0/979	Y	N	N
i0_HQ_Ad1_c1894/f2p0/683	Y	Y	Y
i0_HQ_Ad1_c1908/f2p0/511	Y	Y	Y
i0_HQ_Ad1_c19096/f24p0/666	Y	Y	Y
i0_HQ_Ad1_c1910/f2p0/626	N	N	Y
i0_HQ_Ad1_c19103/f29p0/979	N	N	Y
i0_HQ_Ad1_c19128/f22p0/995	Y	Y	Y
i0_HQ_Ad1_c19152/f20p0/853	Y	N	Y
i0_HQ_Ad1_c19188/f6p0/840	Y	N	Y
i0_HQ_Ad1_c19266/f6p0/587	Y	N	N
i0_HQ_Ad1_c19274/f3p0/510	Y	Y	Y
i0_HQ_Ad1_c19277/f3p0/510	Y	Y	Y
i0_HQ_Ad1_c19287/f2p0/525	Y	Y	Y
i0_HQ_Ad1_c1932/f4p0/891	N	N	Y
i0_HQ_Ad1_c19346/f3p0/841	N	N	Y
i0_HQ_Ad1_c19355/f3p0/504	Y	Y	Y
i0_HQ_Ad1_c19370/f2p0/489	Y	Y	Y
i0_HQ_Ad1_c1944/f2p0/599	Y	Y	Y
i0_HQ_Ad1_c19498/f7p0/491	Y	N	N
i0_HQ_Ad1_c19513/f4p0/790	Y	N	Y
i0_HQ_Ad1_c1952/f3p0/652	N	N	Y
i0_HQ_Ad1_c19520/f18p0/392	Y	Y	Y
i0_HQ_Ad1_c1956/f2p9/808	Y	Y	Y
i0_HQ_Ad1_c1961/f2p9/695	N	Y	N
i0_HQ_Ad1_c19624/f3p0/685	N	N	Y
i0_HQ_Ad1_c1968/f2p0/679	Y	Y	Y
i0_HQ_Ad1_c1969/f2p0/963	Y	Y	Y
i0_HQ_Ad1_c1974/f2p0/945	Y	Y	Y
i0_HQ_Ad1_c1977/f2p0/549	Y	Y	Y
i0_HQ_Ad1_c1980/f2p0/687	Y	Y	Y
i0_HQ_Ad1_c19805/f3p0/510	Y	Y	Y
i0_HQ_Ad1_c19808/f2p1/847	N	N	Y
i0_HQ_Ad1_c19811/f2p0/511	Y	Y	Y
i0_HQ_Ad1_c1982/f2p0/1000	N	N	Y
i0_HQ_Ad1_c1985/f2p0/985	Y	N	Y
i0_HQ_Ad1_c1986/f2p0/988	Y	N	N
i0_HQ_Ad1_c19957/f2p0/933	Y	Y	Y
i0_HQ_Ad1_c20026/f4p0/648	N	Y	Y
i0_HQ_Ad1_c20131/f3p0/994	N	Y	N
i0_HQ_Ad1_c20223/f2p0/637	Y	Y	Y
i0_HQ_Ad1_c20256/f2p0/981	Y	Y	Y
i0_HQ_Ad1_c20367/f2p0/858	Y	N	N
i0_HQ_Ad1_c20431/f2p0/677	Y	N	Y
i0_HQ_Ad1_c2048/f2p0/841	N	N	Y
i0_HQ_Ad1_c20501/f2p0/999	Y	N	Y
i0_HQ_Ad1_c20502/f3p0/664	Y	Y	Y
i0_HQ_Ad1_c20515/f2p0/539	N	N	Y
i0_HQ_Ad1_c20523/f2p0/564	Y	Y	N
i0_HQ_Ad1_c20561/f2p0/996	Y	N	N
i0_HQ_Ad1_c20572/f2p0/966	Y	N	N
i0_HQ_Ad1_c20610/f2p0/735	Y	N	N
i0_HQ_Ad1_c20676/f2p0/948	Y	Y	Y
i0_HQ_Ad1_c20774/f2p0/983	N	Y	Y
i0_HQ_Ad1_c2087/f2p0/903	N	N	Y
i0_HQ_Ad1_c22690/f2p0/488	N	Y	Y
i0_HQ_Ad1_c23103/f2p0/500	Y	Y	Y
i0_HQ_Ad1_c23135/f7p0/472	Y	Y	Y
i0_HQ_Ad1_c23446/f2p0/488	Y	Y	Y
i0_HQ_Ad1_c23648/f2p0/683	Y	N	Y
i0_HQ_Ad1_c2371/f2p0/684	Y	N	N
i0_HQ_Ad1_c24589/f2p1/682	Y	N	Y
i0_HQ_Ad1_c246/f3p0/881	Y	Y	Y
i0_HQ_Ad1_c24928/f5p0/509	Y	Y	Y
i0_HQ_Ad1_c24958/f2p0/983	Y	N	Y
i0_HQ_Ad1_c25071/f2p0/496	Y	Y	Y
i0_HQ_Ad1_c25211/f2p0/982	Y	N	N
i0_HQ_Ad1_c25431/f2p0/278	Y	Y	Y
i0_HQ_Ad1_c25436/f2p45/277	Y	Y	Y
i0_HQ_Ad1_c25460/f2p0/279	Y	Y	Y
i0_HQ_Ad1_c25487/f2p0/276	Y	Y	Y
i0_HQ_Ad1_c255/f14p0/600	N	N	Y
i0_HQ_Ad1_c25507/f2p0/278	Y	Y	Y
i0_HQ_Ad1_c2593/f3p0/984	Y	N	N
i0_HQ_Ad1_c27994/f2p0/681	Y	Y	Y
i0_HQ_Ad1_c2820/f2p5/488	Y	N	Y
i0_HQ_Ad1_c28219/f12p0/577	Y	N	Y
i0_HQ_Ad1_c28220/f10p0/980	N	N	Y
i0_HQ_Ad1_c28250/f2p0/507	Y	Y	Y
i0_HQ_Ad1_c28251/f4p0/686	Y	Y	Y
i0_HQ_Ad1_c28261/f2p0/577	N	N	Y
i0_HQ_Ad1_c28308/f3p0/687	Y	Y	Y
i0_HQ_Ad1_c28322/f2p0/503	Y	Y	Y
i0_HQ_Ad1_c28347/f2p3/485	Y	Y	Y
i0_HQ_Ad1_c28352/f17p0/655	Y	Y	Y
i0_HQ_Ad1_c28358/f3p0/467	Y	Y	Y
i0_HQ_Ad1_c28361/f3p0/366	N	N	Y
i0_HQ_Ad1_c28367/f73p0/479	Y	Y	Y
i0_HQ_Ad1_c28370/f42p0/702	N	Y	N
i0_HQ_Ad1_c28387/f3p0/836	Y	Y	Y
i0_HQ_Ad1_c28388/f2p0/976	Y	N	N
i0_HQ_Ad1_c28397/f2p0/516	Y	Y	Y
i0_HQ_Ad1_c28400/f2p0/915	Y	Y	Y
i0_HQ_Ad1_c28412/f2p0/481	Y	Y	Y
i0_HQ_Ad1_c28459/f39p0/835	Y	N	Y
i0_HQ_Ad1_c28463/f2p0/467	Y	N	Y
i0_HQ_Ad1_c28464/f37p0/449	N	N	Y
i0_HQ_Ad1_c28593/f18p0/691	Y	Y	Y
i0_HQ_Ad1_c28601/f5p0/298	Y	N	Y
i0_HQ_Ad1_c28607/f2p0/278	Y	Y	Y
i0_HQ_Ad1_c28613/f12p0/995	Y	Y	Y
i0_HQ_Ad1_c28625/f3p0/517	Y	Y	Y
i0_HQ_Ad1_c28658/f14p0/968	Y	Y	Y
i0_HQ_Ad1_c28683/f5p0/630	Y	N	N
i0_HQ_Ad1_c28703/f2p0/980	Y	Y	Y
i0_HQ_Ad1_c28840/f2p0/1000	Y	Y	Y
i0_HQ_Ad1_c28928/f2p0/453	Y	Y	Y
i0_HQ_Ad1_c28938/f2p0/992	N	N	Y
i0_HQ_Ad1_c28941/f3p0/992	N	N	Y
i0_HQ_Ad1_c28954/f2p0/993	Y	N	Y
i0_HQ_Ad1_c28955/f4p0/698	N	Y	N
i0_HQ_Ad1_c28970/f2p0/832	N	N	Y
i0_HQ_Ad1_c29001/f3p0/998	Y	Y	Y
i0_HQ_Ad1_c29002/f3p0/988	N	N	Y
i0_HQ_Ad1_c29017/f2p0/500	Y	Y	Y
i0_HQ_Ad1_c29036/f2p0/990	N	N	Y
i0_HQ_Ad1_c29048/f2p0/653	N	Y	Y
i0_HQ_Ad1_c29064/f2p0/482	Y	Y	Y
i0_HQ_Ad1_c2908/f2p0/593	Y	Y	Y
i0_HQ_Ad1_c29108/f2p0/652	Y	Y	Y
i0_HQ_Ad1_c29124/f2p0/976	Y	Y	Y
i0_HQ_Ad1_c29145/f2p0/841	N	N	Y
i0_HQ_Ad1_c29154/f3p0/503	Y	Y	Y
i0_HQ_Ad1_c29157/f2p0/502	Y	Y	Y
i0_HQ_Ad1_c29181/f2p0/839	N	N	Y
i0_HQ_Ad1_c29191/f2p0/459	Y	N	Y
i0_HQ_Ad1_c29203/f3p0/858	Y	N	Y
i0_HQ_Ad1_c29229/f2p0/511	Y	Y	Y
i0_HQ_Ad1_c29241/f3p0/688	Y	Y	Y
i0_HQ_Ad1_c29252/f2p0/496	Y	Y	Y
i0_HQ_Ad1_c29259/f2p0/995	N	N	Y
i0_HQ_Ad1_c29278/f2p0/991	N	N	Y
i0_HQ_Ad1_c29303/f2p0/997	N	N	Y
i0_HQ_Ad1_c29410/f2p0/284	Y	Y	Y
i0_HQ_Ad1_c29667/f2p0/492	Y	Y	Y
i0_HQ_Ad1_c29743/f2p0/688	Y	Y	Y
i0_HQ_Ad1_c30434/f3p0/648	N	Y	Y
i0_HQ_Ad1_c310/f12p0/950	Y	N	N
i0_HQ_Ad1_c31023/f2p0/581	Y	N	Y
i0_HQ_Ad1_c31310/f2p0/889	Y	Y	Y
i0_HQ_Ad1_c31492/f2p0/809	Y	Y	Y
i0_HQ_Ad1_c323/f12p0/993	N	N	Y
i0_HQ_Ad1_c33874/f5p0/512	Y	Y	Y
i0_HQ_Ad1_c33884/f3p1/509	Y	Y	Y
i0_HQ_Ad1_c33894/f2p0/497	Y	Y	Y
i0_HQ_Ad1_c33904/f2p0/506	Y	Y	Y
i0_HQ_Ad1_c33914/f2p0/692	N	N	Y
i0_HQ_Ad1_c33916/f2p0/685	Y	N	N
i0_HQ_Ad1_c33917/f2p0/685	N	N	Y
i0_HQ_Ad1_c33932/f2p0/441	Y	N	Y
i0_HQ_Ad1_c33952/f2p0/690	N	Y	Y
i0_HQ_Ad1_c33967/f2p0/517	Y	Y	Y
i0_HQ_Ad1_c33975/f2p0/984	Y	N	N
i0_HQ_Ad1_c33988/f2p0/505	Y	Y	Y
i0_HQ_Ad1_c33995/f2p0/278	Y	Y	Y
i0_HQ_Ad1_c34000/f2p0/974	Y	N	Y
i0_HQ_Ad1_c34002/f2p0/277	Y	Y	Y
i0_HQ_Ad1_c34031/f2p0/983	Y	N	N
i0_HQ_Ad1_c34037/f2p0/277	Y	Y	Y
i0_HQ_Ad1_c34041/f2p0/277	Y	Y	Y
i0_HQ_Ad1_c3553/f2p0/989	Y	N	N
i0_HQ_Ad1_c3627/f2p0/981	Y	N	N
i0_HQ_Ad1_c375/f3p0/872	Y	Y	Y
i0_HQ_Ad1_c3877/f2p0/969	Y	Y	Y
i0_HQ_Ad1_c4020/f2p166/576	Y	Y	Y
i0_HQ_Ad1_c4228/f2p0/506	Y	Y	Y
i0_HQ_Ad1_c4429/f2p0/737	Y	N	N
i0_HQ_Ad1_c4787/f2p66/695	Y	Y	Y
i0_HQ_Ad1_c524/f3p0/686	N	Y	Y
i0_HQ_Ad1_c574/f10p0/1002	Y	N	Y
i0_HQ_Ad1_c602/f10p0/931	N	N	Y
i0_HQ_Ad1_c6076/f3p17/532	Y	Y	Y
i0_HQ_Ad1_c6112/f2p0/1000	Y	N	Y
i0_HQ_Ad1_c6861/f2p0/981	Y	N	Y
i0_HQ_Ad1_c693/f8p0/575	N	N	Y
i0_HQ_Ad1_c734/f3p0/976	Y	N	N
i0_HQ_Ad1_c763/f6p0/707	Y	N	Y
i0_HQ_Ad1_c766/f7p0/973	Y	N	Y
i0_HQ_Ad1_c7673/f3p0/992	N	N	Y
i0_HQ_Ad1_c770/f9p0/891	Y	N	Y
i0_HQ_Ad1_c771/f6p0/936	Y	N	N
i0_HQ_Ad1_c775/f3p0/978	Y	N	N
i0_HQ_Ad1_c799/f6p0/778	Y	Y	Y
i0_HQ_Ad1_c810/f3p0/685	Y	Y	N
i0_HQ_Ad1_c813/f3p0/505	Y	Y	Y
i0_HQ_Ad1_c8188/f2p12/655	Y	Y	N
i0_HQ_Ad1_c856/f4p0/804	Y	Y	Y
i0_HQ_Ad1_c8863/f2p0/693	Y	Y	Y
i0_HQ_Ad1_c888/f3p0/511	Y	Y	Y
i0_HQ_Ad1_c916/f5p0/520	N	N	Y
i0_HQ_Ad1_c9203/f3p0/692	N	N	Y
i0_HQ_Ad1_c9285/f2p0/870	Y	N	Y
i0_HQ_Ad1_c9820/f4p0/695	Y	N	Y
i0_HQ_Ad1_c989/f3p0/689	N	N	Y
i0_HQ_Ad2_c1011/f2p0/401	Y	N	Y
i0_HQ_Ad2_c128/f7p0/510	Y	Y	Y
i0_HQ_Ad2_c135/f7p0/530	Y	N	N
i0_HQ_Ad2_c21/f12p0/450	N	N	Y
i0_HQ_Ad2_c214/f5p0/510	Y	N	N
i0_HQ_Ad2_c217/f3p0/640	Y	N	N
i0_HQ_Ad2_c229/f5p0/373	Y	N	Y
i0_HQ_Ad2_c2471/f2p0/512	Y	Y	Y
i0_HQ_Ad2_c266/f2p0/507	Y	Y	Y
i0_HQ_Ad2_c267/f4p0/767	Y	Y	Y
i0_HQ_Ad2_c308/f4p0/796	N	Y	Y
i0_HQ_Ad2_c3191/f2p66/498	Y	Y	Y
i0_HQ_Ad2_c335/f3p0/416	Y	N	Y
i0_HQ_Ad2_c340/f3p0/308	Y	Y	Y
i0_HQ_Ad2_c343/f3p0/570	Y	Y	Y
i0_HQ_Ad2_c3534/f2p110/254	Y	Y	Y
i0_HQ_Ad2_c355/f3p0/660	Y	Y	Y
i0_HQ_Ad2_c3567/f2p0/265	Y	Y	Y
i0_HQ_Ad2_c3572/f2p0/246	Y	Y	Y
i0_HQ_Ad2_c3582/f2p0/228	Y	Y	Y
i0_HQ_Ad2_c3583/f2p0/249	Y	Y	Y
i0_HQ_Ad2_c365/f3p0/403	Y	N	N
i0_HQ_Ad2_c378/f3p0/447	Y	N	Y
i0_HQ_Ad2_c394/f3p0/463	N	N	Y
i0_HQ_Ad2_c3994/f17p130/419	Y	Y	Y
i0_HQ_Ad2_c4007/f12p120/382	Y	N	N
i0_HQ_Ad2_c4013/f26p0/697	N	Y	Y
i0_HQ_Ad2_c4027/f8p220/704	Y	Y	Y
i0_HQ_Ad2_c4029/f10p0/474	Y	N	N
i0_HQ_Ad2_c403/f3p0/428	Y	N	Y
i0_HQ_Ad2_c4035/f3p0/495	Y	Y	Y
i0_HQ_Ad2_c4040/f5p0/380	Y	Y	Y
i0_HQ_Ad2_c4049/f7p2/411	Y	Y	Y
i0_HQ_Ad2_c4052/f6p0/714	Y	N	N
i0_HQ_Ad2_c4068/f3p0/520	Y	Y	Y
i0_HQ_Ad2_c407/f3p0/628	Y	Y	Y
i0_HQ_Ad2_c4074/f2p0/276	Y	Y	Y
i0_HQ_Ad2_c4079/f2p4/591	Y	N	N
i0_HQ_Ad2_c4082/f3p0/279	Y	Y	Y
i0_HQ_Ad2_c4089/f4p0/303	Y	Y	Y
i0_HQ_Ad2_c4092/f2p0/280	Y	Y	Y
i0_HQ_Ad2_c4095/f3p36/335	Y	N	Y
i0_HQ_Ad2_c4096/f2p0/278	Y	Y	Y
i0_HQ_Ad2_c4097/f3p25/280	Y	Y	Y
i0_HQ_Ad2_c4098/f3p0/429	N	N	Y
i0_HQ_Ad2_c4132/f2p400/269	Y	Y	Y
i0_HQ_Ad2_c4142/f2p0/249	Y	Y	Y
i0_HQ_Ad2_c4151/f2p0/276	Y	Y	Y
i0_HQ_Ad2_c4192/f3p0/493	Y	Y	Y
i0_HQ_Ad2_c4206/f36p42/532	Y	Y	Y
i0_HQ_Ad2_c4236/f3p0/693	Y	Y	Y
i0_HQ_Ad2_c4254/f2p0/274	Y	Y	Y
i0_HQ_Ad2_c4263/f2p0/505	Y	Y	Y
i0_HQ_Ad2_c4281/f2p0/344	Y	Y	Y
i0_HQ_Ad2_c4303/f2p0/331	Y	Y	Y
i0_HQ_Ad2_c433/f2p0/533	N	N	Y
i0_HQ_Ad2_c434/f2p0/768	Y	Y	Y
i0_HQ_Ad2_c4357/f2p0/273	Y	Y	Y
i0_HQ_Ad2_c442/f2p0/577	Y	N	N
i0_HQ_Ad2_c444/f2p0/475	Y	N	N
i0_HQ_Ad2_c4449/f2p0/283	Y	Y	Y
i0_HQ_Ad2_c446/f2p0/321	Y	Y	Y
i0_HQ_Ad2_c4470/f2p0/277	Y	Y	Y
i0_HQ_Ad2_c453/f2p0/354	Y	N	Y
i0_HQ_Ad2_c455/f2p0/599	Y	Y	Y
i0_HQ_Ad2_c464/f2p0/479	Y	Y	Y
i0_HQ_Ad2_c466/f2p0/303	N	Y	Y
i0_HQ_Ad2_c467/f2p0/512	Y	Y	Y
i0_HQ_Ad2_c474/f2p0/728	Y	Y	Y
i0_HQ_Ad2_c4760/f5p0/248	Y	Y	Y
i0_HQ_Ad2_c4768/f2p0/279	Y	Y	Y
i0_HQ_Ad2_c481/f2p0/504	N	Y	Y
i0_HQ_Ad2_c482/f2p0/403	N	Y	Y
i0_HQ_Ad2_c484/f2p0/408	Y	N	Y
i0_HQ_Ad2_c485/f2p0/483	Y	Y	Y
i0_HQ_Ad2_c486/f2p0/388	Y	N	Y
i0_HQ_Ad2_c487/f2p0/769	Y	Y	Y
i0_HQ_Ad2_c488/f2p0/427	Y	N	Y
i0_HQ_Ad2_c492/f2p0/486	Y	N	Y
i0_HQ_Ad2_c493/f2p0/966	Y	N	Y
i0_HQ_Ad2_c500/f2p0/278	Y	Y	Y
i0_HQ_Ad2_c508/f2p0/404	Y	Y	Y
i0_HQ_Ad2_c510/f2p0/273	Y	Y	Y
i0_HQ_Ad2_c512/f2p0/350	N	N	Y
i0_HQ_Ad2_c516/f2p0/836	Y	Y	Y
i0_HQ_Ad2_c69/f9p0/573	Y	Y	Y
i0_HQ_Ad2_c802/f2p0/445	Y	Y	Y
i0_HQ_Ad2_c88/f8p0/501	N	Y	Y
i0_LQ_Ad1_c10000/f1p0/954	Y	N	Y
i0_LQ_Ad1_c10001/f1p0/931	Y	Y	Y
i0_LQ_Ad1_c10005/f1p0/993	Y	N	Y
i0_LQ_Ad1_c10007/f1p0/682	Y	Y	Y
i0_LQ_Ad1_c10008/f1p0/971	Y	N	Y
i0_LQ_Ad1_c10013/f1p0/582	Y	Y	Y
i0_LQ_Ad1_c10014/f1p2/939	Y	Y	Y
i0_LQ_Ad1_c10016/f1p0/971	Y	Y	Y
i0_LQ_Ad1_c10017/f1p0/983	Y	Y	Y
i0_LQ_Ad1_c10020/f1p0/995	Y	N	N
i0_LQ_Ad1_c10021/f1p0/923	Y	Y	Y
i0_LQ_Ad1_c10022/f1p0/511	Y	Y	Y
i0_LQ_Ad1_c10032/f1p0/962	Y	Y	N
i0_LQ_Ad1_c10033/f1p2/728	Y	Y	Y
i0_LQ_Ad1_c10039/f1p11/967	Y	Y	Y
i0_LQ_Ad1_c10041/f1p0/676	Y	Y	Y
i0_LQ_Ad1_c10042/f1p0/996	Y	N	N
i0_LQ_Ad1_c10048/f1p0/1059	N	N	Y
i0_LQ_Ad1_c10052/f1p0/983	Y	N	Y
i0_LQ_Ad1_c10053/f1p0/984	Y	N	Y
i0_LQ_Ad1_c10056/f1p172/499	Y	Y	Y
i0_LQ_Ad1_c10057/f1p0/981	Y	Y	Y
i0_LQ_Ad1_c10059/f1p0/575	Y	Y	Y
i0_LQ_Ad1_c10061/f1p0/987	Y	N	Y
i0_LQ_Ad1_c10068/f1p0/966	Y	Y	Y
i0_LQ_Ad1_c10073/f1p0/960	Y	N	Y
i0_LQ_Ad1_c10074/f1p0/994	Y	Y	Y
i0_LQ_Ad1_c10077/f1p0/874	Y	Y	Y
i0_LQ_Ad1_c10079/f1p0/888	Y	Y	Y
i0_LQ_Ad1_c1008/f2p0/683	Y	Y	N
i0_LQ_Ad1_c10083/f1p0/945	Y	Y	Y
i0_LQ_Ad1_c10087/f1p0/962	Y	Y	Y
i0_LQ_Ad1_c10089/f1p0/982	Y	N	Y
i0_LQ_Ad1_c10090/f1p0/850	Y	Y	Y
i0_LQ_Ad1_c10091/f1p0/975	Y	N	N
i0_LQ_Ad1_c10094/f1p18/972	Y	N	Y
i0_LQ_Ad1_c10098/f1p2/953	Y	N	Y
i0_LQ_Ad1_c10102/f1p0/554	Y	Y	Y
i0_LQ_Ad1_c10103/f1p0/686	N	Y	Y
i0_LQ_Ad1_c10107/f1p0/977	Y	N	Y
i0_LQ_Ad1_c10108/f1p0/904	Y	Y	Y
i0_LQ_Ad1_c10109/f1p0/977	Y	N	N
i0_LQ_Ad1_c10112/f1p0/976	Y	N	N
i0_LQ_Ad1_c10113/f1p0/938	Y	Y	Y
i0_LQ_Ad1_c10116/f1p0/892	Y	Y	Y
i0_LQ_Ad1_c10118/f1p0/872	Y	Y	Y
i0_LQ_Ad1_c10121/f1p2/694	Y	Y	Y
i0_LQ_Ad1_c10126/f1p0/791	Y	Y	Y
i0_LQ_Ad1_c10134/f1p0/971	Y	Y	Y
i0_LQ_Ad1_c10140/f1p0/965	Y	N	Y
i0_LQ_Ad1_c10145/f1p0/990	Y	N	Y
i0_LQ_Ad1_c10148/f1p0/687	Y	Y	Y
i0_LQ_Ad1_c10152/f1p0/979	N	N	Y
i0_LQ_Ad1_c10153/f1p0/496	Y	Y	Y
i0_LQ_Ad1_c10154/f1p0/1011	Y	N	N
i0_LQ_Ad1_c10158/f1p0/967	Y	N	Y
i0_LQ_Ad1_c10162/f1p0/979	Y	N	Y
i0_LQ_Ad1_c10164/f1p0/564	Y	Y	Y
i0_LQ_Ad1_c10167/f1p0/538	N	Y	Y
i0_LQ_Ad1_c10168/f1p0/524	Y	Y	Y
i0_LQ_Ad1_c10170/f1p0/918	Y	N	Y
i0_LQ_Ad1_c10173/f1p0/672	Y	Y	Y
i0_LQ_Ad1_c10174/f1p0/683	Y	Y	Y
i0_LQ_Ad1_c10178/f1p0/982	Y	N	N
i0_LQ_Ad1_c10182/f1p0/990	Y	N	Y
i0_LQ_Ad1_c10185/f1p0/911	Y	Y	Y
i0_LQ_Ad1_c10192/f1p0/703	Y	Y	Y
i0_LQ_Ad1_c10200/f2p0/995	Y	Y	Y
i0_LQ_Ad1_c10206/f1p5/955	Y	Y	Y
i0_LQ_Ad1_c10208/f1p0/973	Y	N	Y
i0_LQ_Ad1_c10209/f1p0/666	Y	Y	Y
i0_LQ_Ad1_c10211/f1p0/938	Y	Y	Y
i0_LQ_Ad1_c10212/f1p0/964	Y	N	Y
i0_LQ_Ad1_c10213/f1p6/978	Y	N	Y
i0_LQ_Ad1_c10214/f1p0/966	Y	Y	Y
i0_LQ_Ad1_c10217/f1p0/990	Y	N	Y
i0_LQ_Ad1_c10221/f1p0/964	Y	Y	Y
i0_LQ_Ad1_c10222/f1p0/959	Y	N	Y
i0_LQ_Ad1_c10226/f1p0/920	Y	Y	Y
i0_LQ_Ad1_c10227/f1p0/689	Y	Y	N
i0_LQ_Ad1_c10231/f1p0/510	Y	Y	Y
i0_LQ_Ad1_c10233/f1p0/993	Y	Y	N
i0_LQ_Ad1_c10235/f1p4/951	Y	N	N
i0_LQ_Ad1_c10240/f1p0/702	Y	Y	Y
i0_LQ_Ad1_c10242/f1p0/713	Y	Y	Y
i0_LQ_Ad1_c10244/f1p4/984	Y	N	Y
i0_LQ_Ad1_c10246/f1p0/688	Y	Y	Y
i0_LQ_Ad1_c10247/f1p0/998	Y	N	Y
i0_LQ_Ad1_c10250/f1p0/966	Y	N	Y
i0_LQ_Ad1_c10252/f1p11/694	Y	Y	Y
i0_LQ_Ad1_c10257/f1p0/923	Y	Y	Y
i0_LQ_Ad1_c10260/f1p0/928	Y	Y	Y
i0_LQ_Ad1_c10261/f1p7/932	Y	Y	Y
i0_LQ_Ad1_c10262/f1p0/956	Y	N	Y
i0_LQ_Ad1_c10263/f1p0/974	Y	N	N
i0_LQ_Ad1_c10264/f1p0/676	Y	Y	Y
i0_LQ_Ad1_c10266/f1p0/513	Y	Y	Y
i0_LQ_Ad1_c10274/f1p0/500	Y	Y	Y
i0_LQ_Ad1_c10277/f1p0/976	Y	N	Y
i0_LQ_Ad1_c10280/f1p0/913	Y	Y	Y
i0_LQ_Ad1_c10283/f1p0/993	Y	Y	Y
i0_LQ_Ad1_c10284/f1p0/654	Y	N	Y
i0_LQ_Ad1_c10285/f1p0/952	Y	N	N
i0_LQ_Ad1_c10287/f1p0/513	Y	Y	Y
i0_LQ_Ad1_c10289/f1p0/815	Y	Y	Y
i0_LQ_Ad1_c1029/f3p0/683	Y	Y	Y
i0_LQ_Ad1_c10290/f1p0/980	Y	N	Y
i0_LQ_Ad1_c10291/f1p2/946	Y	Y	Y
i0_LQ_Ad1_c10294/f1p0/984	Y	N	N
i0_LQ_Ad1_c10295/f1p0/973	Y	Y	Y
i0_LQ_Ad1_c10296/f1p0/683	Y	Y	N
i0_LQ_Ad1_c10300/f1p0/669	Y	Y	Y
i0_LQ_Ad1_c10305/f1p0/559	Y	Y	Y
i0_LQ_Ad1_c1031/f1p0/982	Y	N	Y
i0_LQ_Ad1_c10313/f1p0/940	Y	Y	Y
i0_LQ_Ad1_c10314/f2p0/952	Y	N	Y
i0_LQ_Ad1_c10316/f1p0/687	Y	N	Y
i0_LQ_Ad1_c10318/f1p0/957	Y	Y	Y
i0_LQ_Ad1_c1032/f2p0/912	Y	N	Y
i0_LQ_Ad1_c10322/f1p0/995	Y	N	Y
i0_LQ_Ad1_c10323/f1p0/863	N	Y	Y
i0_LQ_Ad1_c10327/f1p0/509	Y	Y	Y
i0_LQ_Ad1_c10328/f1p0/948	Y	Y	Y
i0_LQ_Ad1_c10329/f1p0/651	Y	Y	Y
i0_LQ_Ad1_c10330/f1p0/974	Y	N	N
i0_LQ_Ad1_c10331/f1p0/992	Y	N	Y
i0_LQ_Ad1_c10333/f1p0/875	Y	Y	Y
i0_LQ_Ad1_c10339/f1p0/697	N	Y	Y
i0_LQ_Ad1_c10344/f1p5/975	Y	N	N
i0_LQ_Ad1_c10345/f1p53/963	Y	Y	Y
i0_LQ_Ad1_c10346/f1p0/985	Y	Y	Y
i0_LQ_Ad1_c10348/f1p0/930	N	Y	Y
i0_LQ_Ad1_c1035/f3p0/969	Y	N	Y
i0_LQ_Ad1_c10350/f1p0/705	Y	Y	Y
i0_LQ_Ad1_c10355/f1p0/738	Y	Y	Y
i0_LQ_Ad1_c10356/f1p0/972	Y	N	Y
i0_LQ_Ad1_c10361/f1p0/682	Y	Y	Y
i0_LQ_Ad1_c10362/f1p0/978	Y	Y	Y
i0_LQ_Ad1_c10364/f1p0/967	Y	N	Y
i0_LQ_Ad1_c10365/f1p0/988	Y	N	Y
i0_LQ_Ad1_c10366/f1p0/505	Y	Y	Y
i0_LQ_Ad1_c10371/f1p3/969	Y	Y	N
i0_LQ_Ad1_c10382/f1p0/999	Y	N	N
i0_LQ_Ad1_c10383/f1p1/979	Y	N	Y
i0_LQ_Ad1_c10395/f1p0/955	Y	N	Y
i0_LQ_Ad1_c10397/f1p0/963	N	N	Y
i0_LQ_Ad1_c10399/f1p0/683	Y	N	N
i0_LQ_Ad1_c10404/f1p0/499	Y	Y	Y
i0_LQ_Ad1_c10409/f1p0/955	Y	Y	N
i0_LQ_Ad1_c10413/f1p0/959	Y	N	N
i0_LQ_Ad1_c10414/f1p0/950	Y	Y	Y
i0_LQ_Ad1_c10415/f1p0/984	Y	Y	Y
i0_LQ_Ad1_c10416/f1p0/704	Y	Y	Y
i0_LQ_Ad1_c10418/f1p0/1082	Y	Y	Y
i0_LQ_Ad1_c10422/f1p0/970	Y	N	N
i0_LQ_Ad1_c10424/f1p0/939	Y	Y	N
i0_LQ_Ad1_c10428/f1p0/937	Y	Y	N
i0_LQ_Ad1_c10429/f1p0/983	Y	Y	Y
i0_LQ_Ad1_c10432/f1p0/635	N	N	Y
i0_LQ_Ad1_c10439/f1p0/685	Y	Y	Y
i0_LQ_Ad1_c10441/f2p0/916	Y	Y	Y
i0_LQ_Ad1_c10444/f1p0/918	Y	Y	Y
i0_LQ_Ad1_c10446/f1p0/994	Y	N	Y
i0_LQ_Ad1_c10449/f1p0/908	Y	Y	Y
i0_LQ_Ad1_c1045/f1p0/892	Y	Y	Y
i0_LQ_Ad1_c10452/f1p0/503	Y	Y	Y
i0_LQ_Ad1_c10453/f1p0/610	N	Y	Y
i0_LQ_Ad1_c10459/f1p5/786	Y	Y	Y
i0_LQ_Ad1_c10461/f1p2/645	Y	Y	Y
i0_LQ_Ad1_c10462/f1p35/736	Y	Y	Y
i0_LQ_Ad1_c10464/f1p0/958	Y	N	N
i0_LQ_Ad1_c10465/f1p0/967	Y	N	N
i0_LQ_Ad1_c10467/f1p19/968	Y	N	Y
i0_LQ_Ad1_c10468/f1p0/944	Y	Y	Y
i0_LQ_Ad1_c10471/f2p0/852	Y	N	Y
i0_LQ_Ad1_c10473/f1p0/930	Y	Y	Y
i0_LQ_Ad1_c10475/f2p2/953	Y	N	Y
i0_LQ_Ad1_c10479/f1p0/934	Y	Y	Y
i0_LQ_Ad1_c10483/f1p3/977	Y	N	N
i0_LQ_Ad1_c10485/f1p0/912	Y	Y	Y
i0_LQ_Ad1_c10487/f1p0/543	Y	N	Y
i0_LQ_Ad1_c10489/f1p0/500	Y	Y	Y
i0_LQ_Ad1_c1049/f1p0/627	Y	Y	Y
i0_LQ_Ad1_c10490/f1p1/954	Y	Y	Y
i0_LQ_Ad1_c10491/f1p0/970	Y	N	Y
i0_LQ_Ad1_c10492/f1p0/974	Y	N	Y
i0_LQ_Ad1_c10496/f1p0/984	Y	N	Y
i0_LQ_Ad1_c10499/f1p1/691	N	Y	N
i0_LQ_Ad1_c10502/f1p0/977	Y	N	Y
i0_LQ_Ad1_c10503/f1p17/968	N	N	Y
i0_LQ_Ad1_c10504/f1p0/559	Y	Y	Y
i0_LQ_Ad1_c10505/f1p0/970	Y	N	N
i0_LQ_Ad1_c1051/f2p0/668	Y	Y	Y
i0_LQ_Ad1_c10511/f1p0/988	N	N	Y
i0_LQ_Ad1_c10512/f1p0/688	Y	N	N
i0_LQ_Ad1_c10515/f1p0/986	Y	N	N
i0_LQ_Ad1_c10517/f1p0/989	Y	Y	Y
i0_LQ_Ad1_c10519/f1p0/551	Y	Y	Y
i0_LQ_Ad1_c10520/f1p0/969	Y	N	Y
i0_LQ_Ad1_c10521/f1p0/696	Y	Y	N
i0_LQ_Ad1_c10522/f1p0/809	Y	Y	Y
i0_LQ_Ad1_c10523/f1p76/977	Y	N	N
i0_LQ_Ad1_c10525/f1p0/972	N	Y	Y
i0_LQ_Ad1_c10527/f1p0/972	Y	N	Y
i0_LQ_Ad1_c10530/f1p0/989	Y	N	N
i0_LQ_Ad1_c10537/f1p0/712	Y	Y	Y
i0_LQ_Ad1_c10539/f1p28/726	Y	Y	Y
i0_LQ_Ad1_c10541/f1p0/985	Y	N	Y
i0_LQ_Ad1_c10542/f1p0/967	N	N	Y
i0_LQ_Ad1_c10545/f1p0/788	Y	N	Y
i0_LQ_Ad1_c10553/f1p0/976	Y	N	Y
i0_LQ_Ad1_c10555/f1p0/740	Y	Y	Y
i0_LQ_Ad1_c10561/f1p0/967	Y	Y	Y
i0_LQ_Ad1_c10562/f1p0/992	Y	N	N
i0_LQ_Ad1_c10565/f1p0/794	Y	Y	Y
i0_LQ_Ad1_c10572/f1p0/983	Y	N	N
i0_LQ_Ad1_c10573/f1p13/953	Y	Y	Y
i0_LQ_Ad1_c10579/f1p11/970	Y	N	Y
i0_LQ_Ad1_c10585/f1p0/965	Y	Y	Y
i0_LQ_Ad1_c1059/f4p0/955	Y	N	Y
i0_LQ_Ad1_c10590/f1p0/971	Y	Y	N
i0_LQ_Ad1_c10592/f1p0/946	Y	N	N
i0_LQ_Ad1_c10596/f1p0/912	Y	Y	Y
i0_LQ_Ad1_c10597/f1p0/666	Y	Y	Y
i0_LQ_Ad1_c10602/f1p0/971	Y	N	N
i0_LQ_Ad1_c10604/f1p0/953	Y	N	Y
i0_LQ_Ad1_c10607/f1p0/965	Y	N	Y
i0_LQ_Ad1_c10613/f1p16/554	Y	Y	Y
i0_LQ_Ad1_c10615/f1p0/524	Y	Y	Y
i0_LQ_Ad1_c10616/f1p0/679	Y	Y	Y
i0_LQ_Ad1_c10618/f1p0/630	Y	Y	Y
i0_LQ_Ad1_c10620/f1p0/893	Y	N	Y
i0_LQ_Ad1_c10621/f1p0/951	Y	Y	Y
i0_LQ_Ad1_c10623/f1p0/939	Y	Y	Y
i0_LQ_Ad1_c10627/f1p6/1003	Y	Y	Y
i0_LQ_Ad1_c1063/f4p0/847	N	N	Y
i0_LQ_Ad1_c10630/f1p0/986	Y	N	Y
i0_LQ_Ad1_c10632/f1p0/909	N	Y	Y
i0_LQ_Ad1_c10643/f1p0/951	Y	Y	Y
i0_LQ_Ad1_c10645/f1p0/930	Y	Y	Y
i0_LQ_Ad1_c10646/f1p0/983	Y	N	N
i0_LQ_Ad1_c10649/f1p1/966	Y	N	N
i0_LQ_Ad1_c10651/f1p0/969	Y	N	N
i0_LQ_Ad1_c10652/f1p0/935	Y	Y	Y
i0_LQ_Ad1_c10656/f1p0/956	Y	N	Y
i0_LQ_Ad1_c10658/f1p0/965	Y	N	Y
i0_LQ_Ad1_c10662/f1p0/697	N	N	Y
i0_LQ_Ad1_c10664/f1p0/983	Y	Y	Y
i0_LQ_Ad1_c10669/f1p0/614	Y	Y	Y
i0_LQ_Ad1_c10673/f1p3/856	Y	Y	Y
i0_LQ_Ad1_c10675/f1p27/955	Y	Y	Y
i0_LQ_Ad1_c10677/f1p0/947	Y	N	Y
i0_LQ_Ad1_c10678/f1p0/976	Y	N	Y
i0_LQ_Ad1_c10680/f1p0/506	Y	Y	Y
i0_LQ_Ad1_c10686/f1p0/973	Y	Y	Y
i0_LQ_Ad1_c10687/f1p0/626	N	Y	Y
i0_LQ_Ad1_c10689/f1p0/972	Y	N	Y
i0_LQ_Ad1_c1069/f3p0/963	N	N	Y
i0_LQ_Ad1_c10690/f1p0/640	Y	Y	Y
i0_LQ_Ad1_c10692/f1p0/966	Y	Y	Y
i0_LQ_Ad1_c10695/f1p0/946	Y	Y	Y
i0_LQ_Ad1_c10699/f1p0/906	Y	Y	Y
i0_LQ_Ad1_c10706/f1p0/982	Y	N	Y
i0_LQ_Ad1_c10709/f2p0/929	Y	Y	Y
i0_LQ_Ad1_c10713/f1p0/1058	Y	Y	Y
i0_LQ_Ad1_c10714/f1p0/978	Y	N	Y
i0_LQ_Ad1_c10718/f1p0/980	Y	Y	Y
i0_LQ_Ad1_c10719/f1p0/977	Y	Y	Y
i0_LQ_Ad1_c10720/f1p0/971	Y	N	Y
i0_LQ_Ad1_c10721/f1p8/865	Y	Y	Y
i0_LQ_Ad1_c10722/f1p0/977	Y	N	N
i0_LQ_Ad1_c10724/f1p0/825	Y	Y	Y
i0_LQ_Ad1_c10725/f1p0/976	Y	N	Y
i0_LQ_Ad1_c10726/f1p0/968	Y	N	Y
i0_LQ_Ad1_c10727/f1p5/720	Y	Y	Y
i0_LQ_Ad1_c10728/f1p0/950	Y	Y	Y
i0_LQ_Ad1_c10729/f1p0/954	Y	Y	Y
i0_LQ_Ad1_c10733/f1p0/608	Y	N	N
i0_LQ_Ad1_c10734/f1p0/995	Y	N	N
i0_LQ_Ad1_c10737/f1p0/972	Y	N	N
i0_LQ_Ad1_c10738/f1p0/983	Y	N	N
i0_LQ_Ad1_c10744/f1p0/681	Y	Y	Y
i0_LQ_Ad1_c10746/f1p0/850	Y	Y	Y
i0_LQ_Ad1_c10747/f1p0/890	Y	N	N
i0_LQ_Ad1_c10749/f1p0/853	Y	Y	Y
i0_LQ_Ad1_c1075/f2p0/949	Y	Y	Y
i0_LQ_Ad1_c10750/f1p0/965	Y	Y	Y
i0_LQ_Ad1_c10752/f1p0/957	Y	N	Y
i0_LQ_Ad1_c10753/f1p0/675	Y	Y	Y
i0_LQ_Ad1_c10755/f1p0/977	Y	Y	Y
i0_LQ_Ad1_c10756/f2p176/966	Y	N	Y
i0_LQ_Ad1_c10758/f1p4/672	Y	Y	Y
i0_LQ_Ad1_c10760/f1p0/955	Y	Y	Y
i0_LQ_Ad1_c10761/f2p0/956	Y	Y	Y
i0_LQ_Ad1_c1077/f3p0/685	Y	Y	Y
i0_LQ_Ad1_c10770/f1p0/553	Y	Y	Y
i0_LQ_Ad1_c10771/f1p0/991	Y	Y	Y
i0_LQ_Ad1_c10772/f1p0/1000	Y	Y	Y
i0_LQ_Ad1_c10773/f1p0/938	N	N	Y
i0_LQ_Ad1_c10774/f1p0/897	Y	Y	Y
i0_LQ_Ad1_c10783/f1p3/984	Y	Y	Y
i0_LQ_Ad1_c10787/f1p0/978	Y	N	N
i0_LQ_Ad1_c10788/f1p0/977	Y	N	Y
i0_LQ_Ad1_c10789/f1p0/998	Y	Y	Y
i0_LQ_Ad1_c10790/f1p0/630	N	Y	Y
i0_LQ_Ad1_c10792/f1p0/692	Y	Y	Y
i0_LQ_Ad1_c10795/f1p0/985	Y	N	Y
i0_LQ_Ad1_c10797/f1p0/911	Y	Y	Y
i0_LQ_Ad1_c10799/f1p0/958	Y	N	Y
i0_LQ_Ad1_c10809/f1p0/686	Y	Y	Y
i0_LQ_Ad1_c10810/f1p0/508	Y	Y	Y
i0_LQ_Ad1_c10811/f2p0/986	Y	N	N
i0_LQ_Ad1_c10812/f1p0/510	Y	Y	Y
i0_LQ_Ad1_c10815/f1p1/667	Y	Y	Y
i0_LQ_Ad1_c10819/f1p0/684	Y	Y	Y
i0_LQ_Ad1_c10824/f1p0/996	Y	Y	Y
i0_LQ_Ad1_c10826/f1p0/977	Y	Y	Y
i0_LQ_Ad1_c10827/f1p0/978	Y	N	Y
i0_LQ_Ad1_c10828/f1p351/923	Y	Y	Y
i0_LQ_Ad1_c1083/f2p0/959	Y	Y	Y
i0_LQ_Ad1_c10833/f1p0/940	Y	Y	Y
i0_LQ_Ad1_c10836/f1p0/898	Y	Y	Y
i0_LQ_Ad1_c10838/f1p0/950	Y	N	Y
i0_LQ_Ad1_c10839/f1p0/758	Y	Y	Y
i0_LQ_Ad1_c10844/f1p0/601	N	N	Y
i0_LQ_Ad1_c10847/f1p0/799	Y	Y	Y
i0_LQ_Ad1_c10849/f1p0/975	Y	N	N
i0_LQ_Ad1_c10852/f1p0/973	Y	N	Y
i0_LQ_Ad1_c10853/f1p0/968	Y	N	Y
i0_LQ_Ad1_c10854/f1p0/960	Y	Y	Y
i0_LQ_Ad1_c10855/f1p0/962	Y	N	Y
i0_LQ_Ad1_c10860/f1p0/920	Y	Y	N
i0_LQ_Ad1_c10865/f1p0/548	Y	Y	Y
i0_LQ_Ad1_c10871/f1p45/985	Y	N	N
i0_LQ_Ad1_c10872/f1p0/976	Y	N	N
i0_LQ_Ad1_c10873/f1p0/834	Y	Y	Y
i0_LQ_Ad1_c10876/f1p0/987	Y	N	Y
i0_LQ_Ad1_c10882/f1p0/951	Y	N	Y
i0_LQ_Ad1_c10885/f1p0/635	Y	Y	Y
i0_LQ_Ad1_c10886/f1p0/977	Y	N	Y
i0_LQ_Ad1_c10890/f1p0/895	Y	Y	Y
i0_LQ_Ad1_c10891/f1p0/978	Y	N	N
i0_LQ_Ad1_c10893/f1p0/512	Y	Y	Y
i0_LQ_Ad1_c10899/f2p0/783	Y	Y	Y
i0_LQ_Ad1_c1090/f1p0/955	Y	Y	Y
i0_LQ_Ad1_c10901/f1p0/986	Y	Y	Y
i0_LQ_Ad1_c10911/f1p0/973	Y	Y	Y
i0_LQ_Ad1_c10915/f1p0/680	N	Y	Y
i0_LQ_Ad1_c10919/f2p0/974	Y	N	Y
i0_LQ_Ad1_c1092/f1p0/957	Y	Y	Y
i0_LQ_Ad1_c10922/f1p0/975	Y	N	N
i0_LQ_Ad1_c10923/f1p0/892	Y	Y	Y
i0_LQ_Ad1_c10928/f1p0/975	Y	N	Y
i0_LQ_Ad1_c10929/f1p0/686	N	Y	Y
i0_LQ_Ad1_c10932/f1p0/994	Y	Y	Y
i0_LQ_Ad1_c10934/f1p3/793	Y	Y	Y
i0_LQ_Ad1_c10935/f1p0/937	Y	Y	Y
i0_LQ_Ad1_c10938/f1p0/953	Y	Y	Y
i0_LQ_Ad1_c10939/f1p0/958	Y	Y	Y
i0_LQ_Ad1_c10942/f2p29/688	Y	Y	Y
i0_LQ_Ad1_c10948/f1p0/998	Y	N	Y
i0_LQ_Ad1_c10949/f1p0/966	Y	N	N
i0_LQ_Ad1_c10953/f1p7/852	Y	N	Y
i0_LQ_Ad1_c10957/f1p0/974	Y	Y	Y
i0_LQ_Ad1_c10960/f1p0/947	Y	N	N
i0_LQ_Ad1_c10965/f1p8/504	Y	Y	Y
i0_LQ_Ad1_c10970/f1p0/986	N	Y	Y
i0_LQ_Ad1_c10971/f1p0/973	Y	N	Y
i0_LQ_Ad1_c10972/f1p0/970	Y	N	N
i0_LQ_Ad1_c10973/f1p0/698	Y	Y	Y
i0_LQ_Ad1_c10977/f1p0/684	Y	Y	Y
i0_LQ_Ad1_c10981/f1p0/846	N	N	Y
i0_LQ_Ad1_c10982/f1p0/987	Y	N	N
i0_LQ_Ad1_c10986/f1p0/959	Y	Y	Y
i0_LQ_Ad1_c10999/f1p0/825	Y	Y	Y
i0_LQ_Ad1_c11002/f1p0/502	Y	Y	Y
i0_LQ_Ad1_c11003/f1p0/965	Y	N	Y
i0_LQ_Ad1_c11008/f1p0/998	Y	N	N
i0_LQ_Ad1_c11010/f1p0/974	Y	N	Y
i0_LQ_Ad1_c11019/f1p0/970	Y	N	Y
i0_LQ_Ad1_c11020/f1p0/987	N	N	Y
i0_LQ_Ad1_c11021/f1p0/948	Y	N	Y
i0_LQ_Ad1_c11024/f1p0/664	Y	Y	Y
i0_LQ_Ad1_c11025/f1p0/955	Y	N	Y
i0_LQ_Ad1_c11026/f1p0/982	Y	N	N
i0_LQ_Ad1_c11027/f1p0/882	Y	Y	Y
i0_LQ_Ad1_c11028/f1p0/975	Y	N	N
i0_LQ_Ad1_c11031/f1p0/959	Y	N	Y
i0_LQ_Ad1_c11033/f1p0/953	Y	N	Y
i0_LQ_Ad1_c11035/f1p0/974	Y	N	Y
i0_LQ_Ad1_c11038/f1p0/981	Y	N	Y
i0_LQ_Ad1_c11042/f1p0/865	Y	Y	Y
i0_LQ_Ad1_c11045/f1p0/933	Y	Y	Y
i0_LQ_Ad1_c11048/f1p14/977	Y	N	N
i0_LQ_Ad1_c11052/f1p0/970	Y	N	N
i0_LQ_Ad1_c11053/f1p0/878	Y	Y	Y
i0_LQ_Ad1_c11054/f1p0/1002	Y	Y	N
i0_LQ_Ad1_c11055/f1p0/506	Y	Y	Y
i0_LQ_Ad1_c11060/f1p0/785	Y	Y	Y
i0_LQ_Ad1_c11062/f1p0/733	Y	Y	Y
i0_LQ_Ad1_c11070/f1p175/653	Y	N	N
i0_LQ_Ad1_c11071/f1p10/951	Y	Y	Y
i0_LQ_Ad1_c11077/f1p0/879	Y	Y	Y
i0_LQ_Ad1_c11082/f1p0/515	Y	Y	Y
i0_LQ_Ad1_c11083/f1p0/980	Y	N	N
i0_LQ_Ad1_c11089/f1p0/510	Y	Y	Y
i0_LQ_Ad1_c11091/f1p0/783	Y	Y	Y
i0_LQ_Ad1_c11096/f1p0/985	Y	N	N
i0_LQ_Ad1_c11097/f1p0/986	Y	N	N
i0_LQ_Ad1_c1110/f3p0/966	Y	Y	Y
i0_LQ_Ad1_c11102/f1p0/697	Y	Y	Y
i0_LQ_Ad1_c11104/f1p0/627	Y	Y	Y
i0_LQ_Ad1_c11112/f1p0/940	Y	Y	Y
i0_LQ_Ad1_c11114/f1p1/691	Y	Y	Y
i0_LQ_Ad1_c11115/f1p0/926	Y	Y	Y
i0_LQ_Ad1_c11118/f1p0/600	Y	Y	Y
i0_LQ_Ad1_c11119/f1p0/509	Y	Y	Y
i0_LQ_Ad1_c11120/f1p0/865	Y	Y	Y
i0_LQ_Ad1_c11123/f1p0/976	Y	N	Y
i0_LQ_Ad1_c11124/f1p6/522	Y	Y	Y
i0_LQ_Ad1_c11126/f1p0/749	N	N	Y
i0_LQ_Ad1_c11129/f1p0/491	Y	Y	Y
i0_LQ_Ad1_c1113/f3p0/983	Y	N	Y
i0_LQ_Ad1_c11132/f1p0/960	Y	N	Y
i0_LQ_Ad1_c11138/f1p0/858	Y	Y	Y
i0_LQ_Ad1_c1114/f2p0/688	Y	Y	Y
i0_LQ_Ad1_c11141/f1p0/945	Y	N	Y
i0_LQ_Ad1_c11142/f1p0/510	Y	Y	Y
i0_LQ_Ad1_c11143/f1p0/940	Y	Y	Y
i0_LQ_Ad1_c11145/f1p8/980	Y	N	Y
i0_LQ_Ad1_c11148/f1p0/656	Y	N	N
i0_LQ_Ad1_c11152/f1p10/919	Y	Y	Y
i0_LQ_Ad1_c11154/f1p0/1013	Y	Y	Y
i0_LQ_Ad1_c11155/f1p0/758	Y	Y	Y
i0_LQ_Ad1_c11157/f1p0/903	Y	N	Y
i0_LQ_Ad1_c11158/f1p0/962	Y	N	N
i0_LQ_Ad1_c11159/f1p0/959	Y	N	Y
i0_LQ_Ad1_c1116/f3p0/668	Y	Y	Y
i0_LQ_Ad1_c11162/f1p0/940	Y	N	Y
i0_LQ_Ad1_c11173/f1p0/543	Y	N	Y
i0_LQ_Ad1_c11178/f1p0/986	Y	N	Y
i0_LQ_Ad1_c11182/f1p0/959	Y	N	Y
i0_LQ_Ad1_c11183/f1p0/969	Y	Y	Y
i0_LQ_Ad1_c11185/f1p0/690	Y	Y	Y
i0_LQ_Ad1_c11188/f1p0/976	Y	N	N
i0_LQ_Ad1_c11193/f1p0/680	Y	Y	Y
i0_LQ_Ad1_c11194/f1p0/977	N	N	Y
i0_LQ_Ad1_c11195/f2p0/957	Y	N	N
i0_LQ_Ad1_c11197/f1p0/975	Y	N	Y
i0_LQ_Ad1_c11206/f1p0/931	N	N	Y
i0_LQ_Ad1_c11207/f1p0/1003	Y	N	N
i0_LQ_Ad1_c11213/f1p0/988	Y	N	Y
i0_LQ_Ad1_c11214/f1p0/513	Y	Y	Y
i0_LQ_Ad1_c11216/f1p0/987	Y	N	N
i0_LQ_Ad1_c11218/f1p0/732	Y	Y	Y
i0_LQ_Ad1_c11219/f1p0/939	Y	Y	Y
i0_LQ_Ad1_c11222/f1p0/512	Y	Y	Y
i0_LQ_Ad1_c11224/f1p0/981	Y	Y	Y
i0_LQ_Ad1_c11225/f1p0/747	N	N	Y
i0_LQ_Ad1_c11226/f1p0/696	Y	Y	Y
i0_LQ_Ad1_c11227/f1p0/918	Y	Y	Y
i0_LQ_Ad1_c11228/f1p0/606	Y	Y	Y
i0_LQ_Ad1_c11230/f1p0/970	Y	Y	Y
i0_LQ_Ad1_c11231/f1p0/975	Y	N	N
i0_LQ_Ad1_c11232/f1p0/969	Y	N	N
i0_LQ_Ad1_c11235/f1p0/675	Y	Y	Y
i0_LQ_Ad1_c11237/f1p0/496	Y	Y	Y
i0_LQ_Ad1_c11239/f1p0/937	Y	Y	Y
i0_LQ_Ad1_c11242/f1p0/979	Y	N	Y
i0_LQ_Ad1_c11244/f1p0/924	Y	Y	Y
i0_LQ_Ad1_c11247/f1p0/980	Y	N	N
i0_LQ_Ad1_c11248/f1p1/610	Y	Y	Y
i0_LQ_Ad1_c11250/f1p0/950	Y	Y	Y
i0_LQ_Ad1_c11251/f1p0/793	Y	N	Y
i0_LQ_Ad1_c11253/f1p0/1022	Y	N	Y
i0_LQ_Ad1_c11254/f1p0/971	Y	N	Y
i0_LQ_Ad1_c11255/f1p0/985	Y	N	N
i0_LQ_Ad1_c11259/f1p0/991	Y	N	N
i0_LQ_Ad1_c11260/f1p0/887	Y	Y	Y
i0_LQ_Ad1_c11265/f1p0/933	Y	Y	Y
i0_LQ_Ad1_c11266/f1p0/971	Y	Y	Y
i0_LQ_Ad1_c11267/f1p0/712	Y	N	Y
i0_LQ_Ad1_c11272/f1p0/974	Y	N	N
i0_LQ_Ad1_c1128/f3p0/987	Y	Y	Y
i0_LQ_Ad1_c11281/f1p0/983	Y	N	Y
i0_LQ_Ad1_c11282/f1p0/673	Y	Y	Y
i0_LQ_Ad1_c11284/f1p0/1061	Y	N	Y
i0_LQ_Ad1_c11287/f1p0/710	N	N	Y
i0_LQ_Ad1_c11289/f1p0/960	Y	N	Y
i0_LQ_Ad1_c1129/f1p0/935	Y	N	N
i0_LQ_Ad1_c11291/f1p0/940	Y	Y	Y
i0_LQ_Ad1_c11293/f1p0/961	Y	Y	Y
i0_LQ_Ad1_c11300/f1p0/672	Y	Y	Y
i0_LQ_Ad1_c11302/f1p0/927	Y	Y	Y
i0_LQ_Ad1_c11305/f1p0/898	Y	Y	Y
i0_LQ_Ad1_c11306/f1p0/510	Y	Y	Y
i0_LQ_Ad1_c11307/f1p1/846	Y	Y	Y
i0_LQ_Ad1_c1131/f3p0/979	Y	N	N
i0_LQ_Ad1_c11314/f1p0/970	Y	Y	Y
i0_LQ_Ad1_c11315/f1p0/992	Y	Y	Y
i0_LQ_Ad1_c11321/f1p0/934	Y	Y	Y
i0_LQ_Ad1_c11323/f2p0/678	Y	Y	Y
i0_LQ_Ad1_c11326/f1p1/951	Y	N	N
i0_LQ_Ad1_c11330/f1p0/987	Y	N	N
i0_LQ_Ad1_c11331/f1p0/986	Y	N	Y
i0_LQ_Ad1_c11334/f1p0/821	Y	Y	Y
i0_LQ_Ad1_c11335/f1p0/990	Y	Y	Y
i0_LQ_Ad1_c11342/f1p0/983	Y	Y	Y
i0_LQ_Ad1_c11344/f1p0/609	Y	Y	Y
i0_LQ_Ad1_c11347/f1p0/988	Y	Y	Y
i0_LQ_Ad1_c11353/f1p0/983	Y	N	Y
i0_LQ_Ad1_c11358/f1p0/998	Y	N	Y
i0_LQ_Ad1_c11359/f2p0/1006	Y	N	Y
i0_LQ_Ad1_c11361/f1p0/492	Y	N	N
i0_LQ_Ad1_c11364/f1p0/992	N	Y	Y
i0_LQ_Ad1_c11369/f1p0/956	Y	Y	Y
i0_LQ_Ad1_c11372/f1p0/945	Y	Y	Y
i0_LQ_Ad1_c11373/f1p0/978	Y	Y	Y
i0_LQ_Ad1_c11378/f1p0/942	Y	Y	Y
i0_LQ_Ad1_c11380/f1p0/844	Y	Y	Y
i0_LQ_Ad1_c11383/f1p16/859	Y	Y	Y
i0_LQ_Ad1_c11384/f1p1/998	Y	N	Y
i0_LQ_Ad1_c11392/f1p0/953	Y	N	Y
i0_LQ_Ad1_c11394/f1p2/500	Y	Y	Y
i0_LQ_Ad1_c11396/f1p0/972	Y	N	Y
i0_LQ_Ad1_c11399/f1p39/926	Y	N	Y
i0_LQ_Ad1_c11400/f1p0/955	Y	Y	Y
i0_LQ_Ad1_c11404/f1p2/917	Y	Y	Y
i0_LQ_Ad1_c11407/f1p0/682	Y	Y	Y
i0_LQ_Ad1_c11410/f1p26/986	Y	N	N
i0_LQ_Ad1_c11413/f1p0/983	Y	N	N
i0_LQ_Ad1_c11415/f1p0/998	Y	N	Y
i0_LQ_Ad1_c11416/f1p0/944	Y	Y	Y
i0_LQ_Ad1_c11420/f1p0/963	Y	N	N
i0_LQ_Ad1_c11421/f1p4/688	Y	Y	Y
i0_LQ_Ad1_c11423/f1p0/506	Y	Y	Y
i0_LQ_Ad1_c11424/f1p0/692	Y	Y	Y
i0_LQ_Ad1_c11429/f1p15/942	Y	Y	Y
i0_LQ_Ad1_c11430/f1p0/953	Y	Y	Y
i0_LQ_Ad1_c11432/f1p0/495	Y	Y	Y
i0_LQ_Ad1_c11436/f1p1/568	Y	Y	Y
i0_LQ_Ad1_c11438/f1p0/717	Y	Y	Y
i0_LQ_Ad1_c11440/f1p0/704	Y	Y	Y
i0_LQ_Ad1_c11443/f1p0/943	Y	N	Y
i0_LQ_Ad1_c11447/f1p1/960	Y	Y	Y
i0_LQ_Ad1_c11459/f1p0/686	Y	N	Y
i0_LQ_Ad1_c11462/f1p0/704	Y	Y	Y
i0_LQ_Ad1_c11463/f1p0/932	Y	Y	Y
i0_LQ_Ad1_c11465/f1p0/969	Y	N	Y
i0_LQ_Ad1_c11467/f1p0/960	Y	N	Y
i0_LQ_Ad1_c11469/f1p0/975	Y	N	Y
i0_LQ_Ad1_c11470/f1p0/503	Y	Y	Y
i0_LQ_Ad1_c11471/f1p0/955	Y	Y	Y
i0_LQ_Ad1_c11472/f1p0/822	Y	Y	Y
i0_LQ_Ad1_c11473/f1p0/992	Y	N	Y
i0_LQ_Ad1_c11476/f1p3/948	Y	N	Y
i0_LQ_Ad1_c11477/f1p0/1001	Y	N	N
i0_LQ_Ad1_c11478/f1p0/822	Y	Y	Y
i0_LQ_Ad1_c1148/f2p0/755	Y	Y	Y
i0_LQ_Ad1_c11480/f1p1/980	Y	Y	Y
i0_LQ_Ad1_c11484/f1p0/950	Y	Y	Y
i0_LQ_Ad1_c11486/f1p0/980	Y	N	N
i0_LQ_Ad1_c11488/f2p3/971	Y	Y	N
i0_LQ_Ad1_c11495/f1p0/627	Y	Y	Y
i0_LQ_Ad1_c11496/f1p0/632	Y	Y	Y
i0_LQ_Ad1_c11500/f1p7/963	Y	N	Y
i0_LQ_Ad1_c11501/f1p0/680	Y	Y	Y
i0_LQ_Ad1_c11502/f1p0/964	Y	N	Y
i0_LQ_Ad1_c11503/f1p0/505	Y	Y	Y
i0_LQ_Ad1_c11508/f1p0/951	Y	Y	Y
i0_LQ_Ad1_c11509/f1p0/689	N	Y	N
i0_LQ_Ad1_c11511/f1p0/778	Y	Y	Y
i0_LQ_Ad1_c11516/f1p0/944	Y	N	Y
i0_LQ_Ad1_c11519/f1p0/950	Y	Y	Y
i0_LQ_Ad1_c11522/f1p0/904	Y	Y	Y
i0_LQ_Ad1_c11524/f1p0/969	Y	N	Y
i0_LQ_Ad1_c11525/f1p0/953	Y	Y	Y
i0_LQ_Ad1_c11532/f1p0/974	Y	Y	Y
i0_LQ_Ad1_c11534/f1p0/530	Y	Y	Y
i0_LQ_Ad1_c11535/f1p26/973	Y	N	N
i0_LQ_Ad1_c11537/f1p20/1006	Y	Y	Y
i0_LQ_Ad1_c11538/f1p0/499	Y	N	Y
i0_LQ_Ad1_c11542/f1p0/512	Y	Y	Y
i0_LQ_Ad1_c11544/f1p0/972	Y	Y	Y
i0_LQ_Ad1_c11554/f1p0/959	Y	N	Y
i0_LQ_Ad1_c11559/f1p0/984	Y	Y	N
i0_LQ_Ad1_c11561/f1p0/513	Y	Y	Y
i0_LQ_Ad1_c11565/f1p16/985	Y	Y	Y
i0_LQ_Ad1_c11571/f1p3/985	Y	N	N
i0_LQ_Ad1_c11572/f1p5/521	Y	Y	Y
i0_LQ_Ad1_c11573/f1p2/688	Y	Y	N
i0_LQ_Ad1_c11575/f1p0/504	Y	Y	Y
i0_LQ_Ad1_c11581/f1p0/982	Y	N	N
i0_LQ_Ad1_c11582/f1p0/1013	N	N	Y
i0_LQ_Ad1_c11585/f1p0/908	Y	Y	Y
i0_LQ_Ad1_c11589/f1p0/691	N	N	Y
i0_LQ_Ad1_c1159/f2p0/939	Y	N	Y
i0_LQ_Ad1_c11592/f1p0/965	Y	N	Y
i0_LQ_Ad1_c11594/f1p0/495	Y	Y	Y
i0_LQ_Ad1_c11597/f1p2/686	N	Y	Y
i0_LQ_Ad1_c11598/f1p0/680	Y	Y	Y
i0_LQ_Ad1_c11600/f1p0/692	Y	Y	Y
i0_LQ_Ad1_c11601/f1p0/778	Y	Y	Y
i0_LQ_Ad1_c11604/f1p0/955	Y	N	Y
i0_LQ_Ad1_c11607/f1p210/570	Y	Y	Y
i0_LQ_Ad1_c11609/f1p0/920	Y	Y	Y
i0_LQ_Ad1_c1161/f1p0/619	Y	Y	Y
i0_LQ_Ad1_c11610/f1p0/753	Y	Y	Y
i0_LQ_Ad1_c11614/f1p0/949	Y	N	N
i0_LQ_Ad1_c11617/f1p0/995	Y	N	N
i0_LQ_Ad1_c11618/f1p0/961	Y	N	Y
i0_LQ_Ad1_c11620/f1p0/542	Y	Y	Y
i0_LQ_Ad1_c11625/f1p0/994	Y	N	Y
i0_LQ_Ad1_c11626/f1p0/956	Y	N	Y
i0_LQ_Ad1_c11627/f1p0/748	Y	N	Y
i0_LQ_Ad1_c11628/f2p0/980	Y	Y	Y
i0_LQ_Ad1_c1163/f2p0/652	Y	Y	Y
i0_LQ_Ad1_c11634/f1p0/958	Y	N	N
i0_LQ_Ad1_c11635/f1p6/947	Y	Y	Y
i0_LQ_Ad1_c1164/f2p0/667	Y	Y	Y
i0_LQ_Ad1_c11640/f1p0/506	Y	Y	Y
i0_LQ_Ad1_c11644/f1p0/986	Y	Y	Y
i0_LQ_Ad1_c11645/f1p0/937	Y	Y	Y
i0_LQ_Ad1_c11649/f1p0/863	Y	Y	Y
i0_LQ_Ad1_c11651/f1p0/979	Y	N	N
i0_LQ_Ad1_c11660/f1p1/684	Y	Y	Y
i0_LQ_Ad1_c11661/f1p13/975	Y	N	N
i0_LQ_Ad1_c11662/f1p0/681	Y	Y	Y
i0_LQ_Ad1_c11663/f1p0/518	Y	Y	Y
i0_LQ_Ad1_c11665/f1p0/514	Y	Y	Y
i0_LQ_Ad1_c11666/f1p0/988	Y	Y	Y
i0_LQ_Ad1_c11667/f1p0/972	Y	N	Y
i0_LQ_Ad1_c11670/f1p0/999	Y	N	Y
i0_LQ_Ad1_c11673/f1p0/962	Y	N	N
i0_LQ_Ad1_c11683/f1p0/959	Y	Y	Y
i0_LQ_Ad1_c11686/f1p0/889	Y	Y	Y
i0_LQ_Ad1_c11690/f1p0/686	Y	N	N
i0_LQ_Ad1_c11692/f1p136/571	Y	Y	Y
i0_LQ_Ad1_c11694/f1p0/929	Y	Y	Y
i0_LQ_Ad1_c11695/f1p3/946	N	N	Y
i0_LQ_Ad1_c11697/f1p0/982	Y	N	Y
i0_LQ_Ad1_c11698/f1p0/915	Y	N	Y
i0_LQ_Ad1_c1170/f1p0/504	Y	Y	Y
i0_LQ_Ad1_c11700/f1p1/1010	N	N	Y
i0_LQ_Ad1_c11701/f1p55/961	Y	N	Y
i0_LQ_Ad1_c11702/f1p0/919	Y	Y	Y
i0_LQ_Ad1_c11704/f1p0/989	Y	N	N
i0_LQ_Ad1_c11709/f1p0/985	Y	N	Y
i0_LQ_Ad1_c1171/f6p0/501	Y	N	Y
i0_LQ_Ad1_c11719/f1p0/718	N	N	Y
i0_LQ_Ad1_c11721/f1p0/510	Y	Y	Y
i0_LQ_Ad1_c11726/f1p0/964	Y	N	N
i0_LQ_Ad1_c11731/f1p0/974	Y	N	Y
i0_LQ_Ad1_c11735/f1p0/791	Y	Y	Y
i0_LQ_Ad1_c11747/f1p0/976	Y	N	N
i0_LQ_Ad1_c11748/f1p0/872	Y	Y	Y
i0_LQ_Ad1_c11749/f1p0/646	Y	Y	Y
i0_LQ_Ad1_c11750/f1p0/941	N	Y	Y
i0_LQ_Ad1_c11756/f1p0/984	Y	N	N
i0_LQ_Ad1_c11758/f1p0/978	Y	Y	Y
i0_LQ_Ad1_c1176/f3p0/937	Y	N	Y
i0_LQ_Ad1_c11763/f1p0/655	Y	Y	Y
i0_LQ_Ad1_c11767/f1p0/988	Y	N	N
i0_LQ_Ad1_c11773/f1p0/951	Y	Y	Y
i0_LQ_Ad1_c11775/f1p0/668	Y	Y	Y
i0_LQ_Ad1_c11779/f1p0/968	Y	Y	Y
i0_LQ_Ad1_c11781/f1p0/982	Y	N	N
i0_LQ_Ad1_c11792/f1p1/975	Y	N	Y
i0_LQ_Ad1_c11793/f1p6/979	Y	N	N
i0_LQ_Ad1_c11794/f1p0/506	Y	Y	Y
i0_LQ_Ad1_c11796/f2p0/1000	Y	Y	Y
i0_LQ_Ad1_c11797/f1p0/514	Y	Y	Y
i0_LQ_Ad1_c11798/f1p0/785	Y	N	Y
i0_LQ_Ad1_c11802/f1p0/962	Y	N	N
i0_LQ_Ad1_c11805/f1p0/616	Y	N	Y
i0_LQ_Ad1_c11806/f1p0/974	Y	Y	Y
i0_LQ_Ad1_c11807/f1p0/740	N	N	Y
i0_LQ_Ad1_c11809/f1p0/981	Y	N	Y
i0_LQ_Ad1_c11810/f1p0/939	Y	N	Y
i0_LQ_Ad1_c11813/f1p0/992	Y	Y	Y
i0_LQ_Ad1_c11820/f1p0/1011	Y	Y	Y
i0_LQ_Ad1_c11821/f1p0/985	Y	Y	Y
i0_LQ_Ad1_c11823/f1p0/978	Y	N	N
i0_LQ_Ad1_c11826/f1p0/979	Y	N	N
i0_LQ_Ad1_c11833/f2p0/910	Y	Y	Y
i0_LQ_Ad1_c11836/f1p14/992	Y	Y	Y
i0_LQ_Ad1_c11841/f1p0/982	Y	N	N
i0_LQ_Ad1_c1185/f1p0/946	Y	Y	Y
i0_LQ_Ad1_c11850/f1p0/943	Y	Y	Y
i0_LQ_Ad1_c11854/f1p0/972	Y	Y	Y
i0_LQ_Ad1_c11856/f1p0/530	Y	Y	Y
i0_LQ_Ad1_c11859/f1p27/901	Y	N	N
i0_LQ_Ad1_c1186/f2p0/969	Y	Y	Y
i0_LQ_Ad1_c11862/f1p0/965	Y	Y	Y
i0_LQ_Ad1_c11863/f1p0/515	N	Y	Y
i0_LQ_Ad1_c11866/f2p0/689	Y	Y	N
i0_LQ_Ad1_c11869/f1p14/997	Y	N	Y
i0_LQ_Ad1_c11870/f1p14/664	Y	N	Y
i0_LQ_Ad1_c11872/f1p0/500	Y	Y	Y
i0_LQ_Ad1_c11873/f1p0/956	Y	N	Y
i0_LQ_Ad1_c11874/f1p0/977	Y	Y	Y
i0_LQ_Ad1_c11877/f1p0/688	Y	Y	Y
i0_LQ_Ad1_c11885/f1p0/970	Y	Y	Y
i0_LQ_Ad1_c11886/f1p0/975	Y	Y	Y
i0_LQ_Ad1_c11892/f1p0/959	Y	N	N
i0_LQ_Ad1_c11894/f1p0/969	Y	N	N
i0_LQ_Ad1_c11897/f1p0/985	Y	N	Y
i0_LQ_Ad1_c11898/f1p0/927	Y	Y	Y
i0_LQ_Ad1_c11899/f1p0/964	Y	N	Y
i0_LQ_Ad1_c11900/f1p0/967	Y	N	Y
i0_LQ_Ad1_c11901/f1p0/567	Y	N	N
i0_LQ_Ad1_c11903/f1p0/894	Y	Y	Y
i0_LQ_Ad1_c11906/f1p0/996	Y	Y	Y
i0_LQ_Ad1_c11907/f1p0/514	Y	Y	Y
i0_LQ_Ad1_c11909/f1p57/683	Y	Y	Y
i0_LQ_Ad1_c11914/f1p0/678	Y	Y	Y
i0_LQ_Ad1_c11918/f1p0/510	Y	Y	Y
i0_LQ_Ad1_c11919/f1p0/678	Y	Y	Y
i0_LQ_Ad1_c11920/f1p0/977	Y	N	N
i0_LQ_Ad1_c11921/f1p0/972	Y	N	N
i0_LQ_Ad1_c11923/f1p0/1034	Y	Y	Y
i0_LQ_Ad1_c11924/f1p0/934	Y	N	Y
i0_LQ_Ad1_c11925/f1p0/978	Y	Y	Y
i0_LQ_Ad1_c11928/f1p0/719	Y	Y	Y
i0_LQ_Ad1_c11931/f2p0/979	Y	N	N
i0_LQ_Ad1_c11940/f1p0/1006	Y	N	N
i0_LQ_Ad1_c11943/f1p0/617	Y	Y	Y
i0_LQ_Ad1_c11947/f1p0/990	Y	N	N
i0_LQ_Ad1_c11949/f1p0/984	Y	N	Y
i0_LQ_Ad1_c11952/f1p20/695	Y	Y	Y
i0_LQ_Ad1_c11953/f1p40/981	Y	N	Y
i0_LQ_Ad1_c11958/f1p0/977	Y	N	N
i0_LQ_Ad1_c11960/f1p0/510	Y	Y	Y
i0_LQ_Ad1_c11961/f1p0/617	Y	N	N
i0_LQ_Ad1_c11963/f1p0/1071	Y	N	Y
i0_LQ_Ad1_c11967/f1p0/688	Y	Y	N
i0_LQ_Ad1_c11971/f1p0/670	Y	Y	Y
i0_LQ_Ad1_c11973/f1p0/969	Y	Y	Y
i0_LQ_Ad1_c11974/f1p0/980	Y	N	Y
i0_LQ_Ad1_c11975/f1p0/973	Y	N	Y
i0_LQ_Ad1_c1198/f3p0/982	Y	Y	Y
i0_LQ_Ad1_c11980/f1p0/976	Y	Y	Y
i0_LQ_Ad1_c11981/f1p1/1055	Y	Y	Y
i0_LQ_Ad1_c11982/f1p0/980	Y	N	Y
i0_LQ_Ad1_c11984/f1p0/985	Y	N	N
i0_LQ_Ad1_c11989/f1p0/911	Y	Y	Y
i0_LQ_Ad1_c11990/f1p0/680	Y	Y	Y
i0_LQ_Ad1_c11998/f1p0/621	Y	N	Y
i0_LQ_Ad1_c12001/f1p484/992	Y	Y	Y
i0_LQ_Ad1_c12002/f1p0/987	Y	N	N
i0_LQ_Ad1_c12003/f1p1788/967	N	N	Y
i0_LQ_Ad1_c12006/f1p0/991	Y	N	Y
i0_LQ_Ad1_c12008/f1p0/996	Y	N	N
i0_LQ_Ad1_c12014/f1p0/959	Y	Y	Y
i0_LQ_Ad1_c12015/f1p0/953	Y	N	N
i0_LQ_Ad1_c12018/f1p0/964	Y	N	Y
i0_LQ_Ad1_c12020/f1p0/974	Y	Y	Y
i0_LQ_Ad1_c12024/f1p0/991	Y	N	Y
i0_LQ_Ad1_c12026/f1p0/986	Y	N	N
i0_LQ_Ad1_c12027/f1p0/959	Y	Y	Y
i0_LQ_Ad1_c12029/f1p0/958	Y	N	Y
i0_LQ_Ad1_c12033/f1p0/900	Y	Y	Y
i0_LQ_Ad1_c12035/f1p6/961	Y	Y	Y
i0_LQ_Ad1_c12038/f1p0/982	Y	N	Y
i0_LQ_Ad1_c12040/f1p0/694	Y	Y	Y
i0_LQ_Ad1_c12042/f1p0/969	Y	N	Y
i0_LQ_Ad1_c12045/f1p0/513	Y	Y	Y
i0_LQ_Ad1_c12048/f1p0/678	Y	Y	Y
i0_LQ_Ad1_c12049/f1p0/698	Y	Y	Y
i0_LQ_Ad1_c12056/f1p0/684	Y	Y	Y
i0_LQ_Ad1_c12058/f1p9/662	Y	Y	Y
i0_LQ_Ad1_c12059/f1p0/978	Y	N	Y
i0_LQ_Ad1_c12061/f1p1/676	Y	Y	Y
i0_LQ_Ad1_c12070/f1p0/977	Y	N	Y
i0_LQ_Ad1_c12074/f1p0/955	Y	N	Y
i0_LQ_Ad1_c1208/f1p0/942	Y	Y	Y
i0_LQ_Ad1_c12080/f1p0/1017	N	N	Y
i0_LQ_Ad1_c12081/f1p0/785	Y	Y	Y
i0_LQ_Ad1_c12082/f1p0/936	Y	Y	Y
i0_LQ_Ad1_c12083/f1p0/683	Y	Y	Y
i0_LQ_Ad1_c12088/f1p0/983	Y	N	Y
i0_LQ_Ad1_c12089/f1p0/968	Y	N	N
i0_LQ_Ad1_c12093/f1p0/970	Y	N	Y
i0_LQ_Ad1_c12094/f1p0/987	Y	N	Y
i0_LQ_Ad1_c12099/f1p0/989	Y	N	Y
i0_LQ_Ad1_c12100/f1p0/976	Y	N	N
i0_LQ_Ad1_c12104/f1p0/977	Y	N	Y
i0_LQ_Ad1_c12105/f1p0/677	Y	Y	Y
i0_LQ_Ad1_c12106/f1p0/978	Y	N	Y
i0_LQ_Ad1_c12109/f1p0/892	Y	Y	Y
i0_LQ_Ad1_c12112/f1p56/972	Y	N	Y
i0_LQ_Ad1_c12115/f1p0/665	Y	Y	Y
i0_LQ_Ad1_c12118/f1p0/683	Y	N	Y
i0_LQ_Ad1_c12119/f1p0/963	N	N	Y
i0_LQ_Ad1_c1212/f3p39/1022	Y	Y	Y
i0_LQ_Ad1_c12122/f1p0/982	Y	Y	Y
i0_LQ_Ad1_c12124/f1p171/530	Y	Y	Y
i0_LQ_Ad1_c1213/f3p0/944	Y	Y	Y
i0_LQ_Ad1_c12137/f1p0/788	N	N	Y
i0_LQ_Ad1_c12138/f1p0/985	Y	N	N
i0_LQ_Ad1_c12140/f1p0/978	Y	N	Y
i0_LQ_Ad1_c12141/f1p0/737	Y	Y	Y
i0_LQ_Ad1_c12149/f1p0/496	Y	Y	Y
i0_LQ_Ad1_c12151/f1p0/956	Y	Y	Y
i0_LQ_Ad1_c12155/f1p0/987	Y	N	Y
i0_LQ_Ad1_c12156/f1p0/763	Y	Y	Y
i0_LQ_Ad1_c12157/f1p3/1007	Y	N	Y
i0_LQ_Ad1_c12161/f1p23/951	Y	Y	Y
i0_LQ_Ad1_c12163/f1p0/886	Y	Y	Y
i0_LQ_Ad1_c12164/f1p0/948	N	N	Y
i0_LQ_Ad1_c12168/f1p0/978	Y	Y	Y
i0_LQ_Ad1_c12172/f1p1/687	Y	Y	Y
i0_LQ_Ad1_c12175/f1p0/984	Y	Y	Y
i0_LQ_Ad1_c12176/f1p0/985	N	N	Y
i0_LQ_Ad1_c12178/f1p0/551	Y	Y	Y
i0_LQ_Ad1_c12181/f1p0/719	Y	Y	Y
i0_LQ_Ad1_c12182/f1p6/591	Y	Y	Y
i0_LQ_Ad1_c12186/f1p0/1002	Y	Y	Y
i0_LQ_Ad1_c12187/f1p17/989	Y	N	Y
i0_LQ_Ad1_c12188/f1p0/980	Y	N	Y
i0_LQ_Ad1_c12190/f3p4/687	Y	Y	Y
i0_LQ_Ad1_c12193/f1p1/971	Y	N	Y
i0_LQ_Ad1_c12195/f1p1/507	Y	Y	Y
i0_LQ_Ad1_c12196/f1p0/709	N	N	Y
i0_LQ_Ad1_c12198/f1p0/973	Y	N	Y
i0_LQ_Ad1_c1220/f3p0/678	N	Y	Y
i0_LQ_Ad1_c12202/f1p0/922	Y	Y	Y
i0_LQ_Ad1_c12206/f1p0/512	Y	Y	Y
i0_LQ_Ad1_c12207/f1p0/684	Y	Y	Y
i0_LQ_Ad1_c12208/f1p0/911	N	Y	Y
i0_LQ_Ad1_c12211/f1p0/507	Y	Y	Y
i0_LQ_Ad1_c12212/f1p0/685	Y	Y	Y
i0_LQ_Ad1_c12215/f1p0/969	Y	Y	Y
i0_LQ_Ad1_c12216/f1p0/724	Y	Y	Y
i0_LQ_Ad1_c12219/f1p0/512	Y	Y	Y
i0_LQ_Ad1_c12226/f1p0/965	Y	N	Y
i0_LQ_Ad1_c12229/f1p3/521	Y	Y	Y
i0_LQ_Ad1_c12233/f1p69/597	Y	Y	Y
i0_LQ_Ad1_c12237/f1p0/974	Y	N	N
i0_LQ_Ad1_c12238/f1p0/917	Y	Y	Y
i0_LQ_Ad1_c12240/f1p0/686	Y	Y	Y
i0_LQ_Ad1_c12248/f1p0/990	Y	N	Y
i0_LQ_Ad1_c12251/f1p0/953	Y	Y	Y
i0_LQ_Ad1_c12255/f1p0/794	N	Y	Y
i0_LQ_Ad1_c12257/f1p0/1021	Y	Y	Y
i0_LQ_Ad1_c12259/f1p0/866	Y	N	Y
i0_LQ_Ad1_c12263/f1p0/969	Y	N	Y
i0_LQ_Ad1_c12264/f1p0/982	Y	N	N
i0_LQ_Ad1_c12265/f1p0/940	Y	Y	Y
i0_LQ_Ad1_c12267/f1p0/980	Y	N	N
i0_LQ_Ad1_c12268/f1p0/986	Y	N	N
i0_LQ_Ad1_c1227/f1p0/917	Y	Y	Y
i0_LQ_Ad1_c12273/f1p0/953	Y	Y	Y
i0_LQ_Ad1_c12274/f1p0/951	Y	N	Y
i0_LQ_Ad1_c12275/f1p0/955	Y	N	Y
i0_LQ_Ad1_c12276/f1p0/1005	Y	Y	Y
i0_LQ_Ad1_c12278/f1p0/929	Y	Y	Y
i0_LQ_Ad1_c12281/f1p0/506	Y	Y	Y
i0_LQ_Ad1_c12282/f1p0/979	Y	Y	Y
i0_LQ_Ad1_c12289/f1p0/969	Y	N	N
i0_LQ_Ad1_c1229/f2p0/671	Y	Y	N
i0_LQ_Ad1_c12292/f1p0/981	Y	N	Y
i0_LQ_Ad1_c12295/f2p0/694	Y	Y	Y
i0_LQ_Ad1_c12304/f1p0/978	Y	Y	Y
i0_LQ_Ad1_c12307/f1p0/911	Y	Y	Y
i0_LQ_Ad1_c12308/f1p0/545	Y	Y	Y
i0_LQ_Ad1_c12309/f1p0/981	Y	N	N
i0_LQ_Ad1_c1231/f1p0/982	Y	N	N
i0_LQ_Ad1_c1232/f3p3/699	Y	Y	N
i0_LQ_Ad1_c12320/f1p0/775	Y	Y	Y
i0_LQ_Ad1_c12322/f1p0/678	Y	Y	N
i0_LQ_Ad1_c12323/f1p0/858	Y	Y	Y
i0_LQ_Ad1_c12324/f1p0/964	Y	N	N
i0_LQ_Ad1_c12325/f2p0/974	Y	N	Y
i0_LQ_Ad1_c12328/f1p0/946	Y	N	Y
i0_LQ_Ad1_c12330/f1p2/913	Y	Y	Y
i0_LQ_Ad1_c12331/f1p0/791	Y	Y	Y
i0_LQ_Ad1_c12334/f1p0/971	Y	N	Y
i0_LQ_Ad1_c12342/f1p0/975	Y	N	Y
i0_LQ_Ad1_c12347/f1p0/682	Y	Y	Y
i0_LQ_Ad1_c12349/f1p0/960	Y	N	Y
i0_LQ_Ad1_c1235/f3p0/935	Y	Y	Y
i0_LQ_Ad1_c12351/f1p0/509	Y	Y	Y
i0_LQ_Ad1_c12352/f1p0/975	Y	Y	Y
i0_LQ_Ad1_c12354/f1p0/808	Y	Y	Y
i0_LQ_Ad1_c12357/f1p6/960	Y	N	Y
i0_LQ_Ad1_c12361/f1p266/972	Y	N	N
i0_LQ_Ad1_c12362/f1p5/877	Y	Y	Y
i0_LQ_Ad1_c12365/f1p0/964	Y	Y	Y
i0_LQ_Ad1_c12372/f1p51/792	Y	Y	Y
i0_LQ_Ad1_c12373/f1p0/512	Y	Y	Y
i0_LQ_Ad1_c12374/f1p0/690	Y	Y	Y
i0_LQ_Ad1_c12377/f1p0/965	Y	N	Y
i0_LQ_Ad1_c12380/f1p0/981	Y	N	Y
i0_LQ_Ad1_c12382/f1p0/989	Y	N	N
i0_LQ_Ad1_c12383/f1p0/675	Y	Y	N
i0_LQ_Ad1_c1239/f1p0/921	Y	Y	Y
i0_LQ_Ad1_c12392/f1p0/730	Y	Y	Y
i0_LQ_Ad1_c12394/f1p0/920	Y	Y	Y
i0_LQ_Ad1_c12397/f1p0/993	Y	Y	Y
i0_LQ_Ad1_c12398/f1p0/694	N	Y	N
i0_LQ_Ad1_c12399/f1p0/980	Y	Y	Y
i0_LQ_Ad1_c12402/f1p189/859	Y	Y	Y
i0_LQ_Ad1_c12403/f1p0/728	Y	Y	Y
i0_LQ_Ad1_c12407/f1p0/992	Y	Y	Y
i0_LQ_Ad1_c12408/f1p0/504	Y	Y	Y
i0_LQ_Ad1_c12413/f1p0/970	N	N	Y
i0_LQ_Ad1_c12420/f1p0/511	Y	Y	Y
i0_LQ_Ad1_c12425/f1p9/978	Y	N	Y
i0_LQ_Ad1_c12432/f1p0/684	Y	Y	Y
i0_LQ_Ad1_c12436/f1p0/985	Y	Y	Y
i0_LQ_Ad1_c12442/f1p0/902	Y	Y	Y
i0_LQ_Ad1_c12443/f2p0/681	Y	Y	Y
i0_LQ_Ad1_c12445/f1p0/998	Y	N	Y
i0_LQ_Ad1_c12447/f1p0/982	Y	Y	Y
i0_LQ_Ad1_c12450/f1p0/985	Y	N	Y
i0_LQ_Ad1_c12452/f1p921/988	Y	N	N
i0_LQ_Ad1_c12453/f1p0/980	Y	Y	Y
i0_LQ_Ad1_c1246/f3p0/684	Y	Y	Y
i0_LQ_Ad1_c12462/f1p0/655	Y	Y	Y
i0_LQ_Ad1_c12471/f1p0/515	Y	Y	Y
i0_LQ_Ad1_c12472/f1p0/964	Y	N	Y
i0_LQ_Ad1_c12473/f1p0/978	Y	N	Y
i0_LQ_Ad1_c12475/f2p0/502	Y	Y	Y
i0_LQ_Ad1_c12476/f1p0/981	Y	N	N
i0_LQ_Ad1_c12479/f1p8/503	Y	Y	Y
i0_LQ_Ad1_c12485/f1p0/983	Y	N	N
i0_LQ_Ad1_c12487/f1p0/720	Y	Y	Y
i0_LQ_Ad1_c12490/f1p0/970	Y	N	N
i0_LQ_Ad1_c12496/f1p0/943	Y	Y	Y
i0_LQ_Ad1_c12498/f1p0/688	N	Y	N
i0_LQ_Ad1_c12502/f2p0/1003	Y	N	N
i0_LQ_Ad1_c12503/f1p8/973	Y	N	Y
i0_LQ_Ad1_c12504/f1p0/796	Y	N	N
i0_LQ_Ad1_c12506/f1p0/740	Y	N	Y
i0_LQ_Ad1_c12507/f1p0/926	Y	N	Y
i0_LQ_Ad1_c12510/f1p0/1002	Y	Y	Y
i0_LQ_Ad1_c12516/f1p0/946	Y	Y	Y
i0_LQ_Ad1_c12517/f1p0/787	Y	Y	Y
i0_LQ_Ad1_c12520/f1p0/951	Y	Y	Y
i0_LQ_Ad1_c12522/f1p1/954	Y	Y	Y
i0_LQ_Ad1_c12524/f1p0/984	Y	N	Y
i0_LQ_Ad1_c12525/f1p0/519	Y	Y	Y
i0_LQ_Ad1_c12527/f1p0/958	Y	Y	N
i0_LQ_Ad1_c12528/f1p0/983	Y	N	N
i0_LQ_Ad1_c12531/f1p0/766	Y	Y	Y
i0_LQ_Ad1_c12534/f1p267/967	Y	N	Y
i0_LQ_Ad1_c12535/f1p0/931	Y	Y	Y
i0_LQ_Ad1_c12541/f1p32/969	Y	N	N
i0_LQ_Ad1_c12544/f1p0/913	Y	Y	Y
i0_LQ_Ad1_c12547/f1p0/511	Y	Y	Y
i0_LQ_Ad1_c12548/f1p0/998	Y	Y	Y
i0_LQ_Ad1_c12551/f1p0/659	Y	Y	N
i0_LQ_Ad1_c12552/f1p63/506	Y	Y	Y
i0_LQ_Ad1_c12557/f1p0/979	Y	N	N
i0_LQ_Ad1_c12562/f1p1/949	Y	Y	Y
i0_LQ_Ad1_c12569/f1p0/964	Y	Y	Y
i0_LQ_Ad1_c12570/f1p0/1006	Y	N	N
i0_LQ_Ad1_c12572/f1p0/907	Y	Y	Y
i0_LQ_Ad1_c12574/f1p0/985	Y	Y	Y
i0_LQ_Ad1_c12575/f1p0/811	Y	Y	Y
i0_LQ_Ad1_c12580/f1p0/979	Y	N	N
i0_LQ_Ad1_c12585/f1p2/971	Y	N	N
i0_LQ_Ad1_c12586/f1p0/969	Y	N	Y
i0_LQ_Ad1_c12592/f1p0/572	Y	Y	Y
i0_LQ_Ad1_c12593/f1p1/757	Y	Y	Y
i0_LQ_Ad1_c12596/f1p1/983	Y	N	Y
i0_LQ_Ad1_c12597/f2p0/963	N	N	Y
i0_LQ_Ad1_c12599/f1p0/890	Y	Y	Y
i0_LQ_Ad1_c12603/f1p0/996	Y	N	Y
i0_LQ_Ad1_c12604/f1p6/999	Y	N	N
i0_LQ_Ad1_c12608/f2p0/585	Y	Y	Y
i0_LQ_Ad1_c12611/f1p7/1002	Y	N	N
i0_LQ_Ad1_c12614/f1p0/945	Y	Y	Y
i0_LQ_Ad1_c12616/f1p0/972	Y	N	N
i0_LQ_Ad1_c12617/f1p0/942	Y	N	Y
i0_LQ_Ad1_c12619/f1p1/957	Y	N	N
i0_LQ_Ad1_c12621/f1p0/948	Y	Y	Y
i0_LQ_Ad1_c12622/f1p0/694	Y	Y	Y
i0_LQ_Ad1_c12624/f1p0/973	Y	N	Y
i0_LQ_Ad1_c12633/f1p0/695	Y	Y	Y
i0_LQ_Ad1_c12636/f1p0/970	Y	N	N
i0_LQ_Ad1_c12637/f1p0/553	Y	Y	Y
i0_LQ_Ad1_c12644/f1p5/958	Y	N	Y
i0_LQ_Ad1_c12646/f1p0/995	Y	N	Y
i0_LQ_Ad1_c12648/f1p0/663	Y	Y	Y
i0_LQ_Ad1_c12654/f1p0/979	Y	N	Y
i0_LQ_Ad1_c12658/f1p0/871	Y	Y	Y
i0_LQ_Ad1_c12661/f1p0/1001	Y	N	Y
i0_LQ_Ad1_c12663/f1p5/975	Y	N	N
i0_LQ_Ad1_c12667/f1p0/968	Y	N	Y
i0_LQ_Ad1_c1267/f3p0/496	Y	Y	Y
i0_LQ_Ad1_c12670/f1p125/512	Y	Y	Y
i0_LQ_Ad1_c12671/f1p0/920	Y	N	Y
i0_LQ_Ad1_c12672/f1p0/966	Y	N	Y
i0_LQ_Ad1_c12673/f1p284/516	Y	N	Y
i0_LQ_Ad1_c12679/f1p0/879	Y	Y	Y
i0_LQ_Ad1_c12680/f1p0/742	Y	Y	Y
i0_LQ_Ad1_c12684/f1p0/507	Y	N	Y
i0_LQ_Ad1_c12685/f1p0/807	N	N	Y
i0_LQ_Ad1_c12687/f1p0/686	Y	Y	Y
i0_LQ_Ad1_c12689/f1p0/943	Y	Y	Y
i0_LQ_Ad1_c1269/f2p0/971	N	Y	N
i0_LQ_Ad1_c12690/f1p0/976	Y	N	N
i0_LQ_Ad1_c12693/f3p0/689	Y	Y	Y
i0_LQ_Ad1_c12694/f1p0/798	Y	Y	Y
i0_LQ_Ad1_c12695/f1p2/952	Y	Y	Y
i0_LQ_Ad1_c12696/f1p30/889	Y	Y	Y
i0_LQ_Ad1_c12699/f1p0/939	Y	Y	Y
i0_LQ_Ad1_c12701/f1p0/990	Y	N	Y
i0_LQ_Ad1_c12702/f1p0/969	Y	N	Y
i0_LQ_Ad1_c1271/f1p0/910	Y	Y	Y
i0_LQ_Ad1_c12710/f1p0/977	Y	N	N
i0_LQ_Ad1_c12715/f1p0/844	Y	Y	Y
i0_LQ_Ad1_c12717/f1p0/691	Y	Y	Y
i0_LQ_Ad1_c12718/f1p2/664	Y	Y	Y
i0_LQ_Ad1_c1272/f1p0/943	Y	Y	Y
i0_LQ_Ad1_c12720/f1p0/980	Y	N	N
i0_LQ_Ad1_c12722/f1p0/983	Y	N	N
i0_LQ_Ad1_c12724/f1p0/691	Y	Y	N
i0_LQ_Ad1_c12725/f1p0/951	Y	Y	Y
i0_LQ_Ad1_c12726/f1p0/682	Y	Y	Y
i0_LQ_Ad1_c1273/f1p0/887	Y	Y	Y
i0_LQ_Ad1_c12730/f1p0/978	Y	N	N
i0_LQ_Ad1_c12732/f1p0/991	Y	Y	Y
i0_LQ_Ad1_c12733/f1p10/870	Y	N	Y
i0_LQ_Ad1_c12736/f1p0/491	Y	Y	Y
i0_LQ_Ad1_c12739/f1p0/945	Y	N	N
i0_LQ_Ad1_c12741/f1p0/721	Y	Y	Y
i0_LQ_Ad1_c12742/f1p0/688	N	Y	Y
i0_LQ_Ad1_c12744/f1p0/966	Y	N	N
i0_LQ_Ad1_c12745/f1p0/957	Y	N	Y
i0_LQ_Ad1_c12746/f1p2/903	N	N	Y
i0_LQ_Ad1_c12754/f1p0/506	Y	Y	Y
i0_LQ_Ad1_c12755/f1p0/681	N	Y	Y
i0_LQ_Ad1_c12760/f1p0/962	Y	Y	Y
i0_LQ_Ad1_c12762/f1p0/965	Y	N	N
i0_LQ_Ad1_c12764/f1p0/990	Y	N	Y
i0_LQ_Ad1_c12765/f1p8/926	Y	Y	Y
i0_LQ_Ad1_c12766/f1p0/953	Y	N	Y
i0_LQ_Ad1_c12767/f1p0/541	Y	Y	Y
i0_LQ_Ad1_c1277/f2p0/970	Y	N	Y
i0_LQ_Ad1_c12770/f1p0/963	Y	N	Y
i0_LQ_Ad1_c12771/f1p0/503	Y	Y	Y
i0_LQ_Ad1_c12775/f1p0/982	Y	N	N
i0_LQ_Ad1_c12777/f1p0/682	Y	N	N
i0_LQ_Ad1_c12787/f1p0/925	Y	Y	Y
i0_LQ_Ad1_c12789/f1p0/963	N	N	Y
i0_LQ_Ad1_c1279/f2p0/983	Y	Y	Y
i0_LQ_Ad1_c12791/f1p102/983	Y	N	N
i0_LQ_Ad1_c12795/f1p0/1002	Y	N	N
i0_LQ_Ad1_c12798/f1p0/976	Y	N	Y
i0_LQ_Ad1_c12799/f1p0/1001	Y	N	N
i0_LQ_Ad1_c12800/f1p0/920	Y	Y	Y
i0_LQ_Ad1_c12804/f1p0/897	Y	Y	Y
i0_LQ_Ad1_c12806/f1p0/999	Y	N	N
i0_LQ_Ad1_c12809/f1p5/949	Y	Y	Y
i0_LQ_Ad1_c12812/f1p0/948	Y	Y	Y
i0_LQ_Ad1_c12813/f1p0/996	Y	Y	Y
i0_LQ_Ad1_c12816/f1p0/968	Y	N	Y
i0_LQ_Ad1_c12820/f2p0/526	N	N	Y
i0_LQ_Ad1_c12822/f1p4/581	Y	N	N
i0_LQ_Ad1_c12826/f1p0/995	Y	N	Y
i0_LQ_Ad1_c12828/f1p0/692	N	N	Y
i0_LQ_Ad1_c1283/f3p0/967	Y	N	Y
i0_LQ_Ad1_c12835/f1p0/969	Y	N	Y
i0_LQ_Ad1_c12836/f1p0/973	Y	N	Y
i0_LQ_Ad1_c1284/f3p0/938	Y	Y	Y
i0_LQ_Ad1_c12840/f1p0/944	Y	Y	Y
i0_LQ_Ad1_c12843/f1p0/996	Y	N	Y
i0_LQ_Ad1_c12849/f1p0/967	Y	N	N
i0_LQ_Ad1_c12850/f1p0/944	N	N	Y
i0_LQ_Ad1_c12855/f1p0/987	Y	Y	Y
i0_LQ_Ad1_c12858/f1p0/678	Y	Y	Y
i0_LQ_Ad1_c12859/f1p1/969	Y	N	N
i0_LQ_Ad1_c1286/f1p0/960	Y	Y	N
i0_LQ_Ad1_c12863/f1p0/520	Y	Y	Y
i0_LQ_Ad1_c12864/f1p0/685	Y	Y	Y
i0_LQ_Ad1_c12867/f1p0/497	Y	Y	Y
i0_LQ_Ad1_c1287/f2p0/989	Y	Y	Y
i0_LQ_Ad1_c12872/f1p0/812	Y	Y	Y
i0_LQ_Ad1_c12874/f1p0/954	Y	N	Y
i0_LQ_Ad1_c12877/f1p0/995	Y	N	Y
i0_LQ_Ad1_c1288/f1p0/936	Y	Y	Y
i0_LQ_Ad1_c12883/f1p0/988	Y	Y	Y
i0_LQ_Ad1_c12885/f1p0/685	N	Y	Y
i0_LQ_Ad1_c12886/f1p0/685	Y	Y	Y
i0_LQ_Ad1_c12887/f1p0/881	Y	Y	Y
i0_LQ_Ad1_c12889/f1p0/496	Y	Y	Y
i0_LQ_Ad1_c12891/f1p0/980	Y	N	Y
i0_LQ_Ad1_c12894/f1p0/966	Y	Y	N
i0_LQ_Ad1_c12895/f1p0/979	Y	N	Y
i0_LQ_Ad1_c12897/f1p43/672	Y	Y	Y
i0_LQ_Ad1_c12899/f1p0/622	Y	Y	Y
i0_LQ_Ad1_c1290/f1p0/958	Y	Y	Y
i0_LQ_Ad1_c12904/f2p0/966	Y	Y	Y
i0_LQ_Ad1_c12905/f1p0/973	Y	Y	Y
i0_LQ_Ad1_c12910/f1p1/955	Y	N	Y
i0_LQ_Ad1_c12913/f1p0/960	Y	Y	Y
i0_LQ_Ad1_c12917/f1p0/684	Y	Y	N
i0_LQ_Ad1_c12919/f1p0/930	Y	Y	Y
i0_LQ_Ad1_c12920/f1p0/646	Y	Y	Y
i0_LQ_Ad1_c12922/f1p0/664	Y	Y	Y
i0_LQ_Ad1_c12927/f1p0/744	Y	Y	Y
i0_LQ_Ad1_c12929/f1p0/953	Y	Y	Y
i0_LQ_Ad1_c1293/f4p0/719	Y	N	Y
i0_LQ_Ad1_c12931/f1p0/876	Y	Y	Y
i0_LQ_Ad1_c12933/f1p0/659	Y	Y	Y
i0_LQ_Ad1_c12937/f1p0/994	Y	N	Y
i0_LQ_Ad1_c12939/f1p0/964	Y	N	N
i0_LQ_Ad1_c12942/f1p3/977	Y	Y	Y
i0_LQ_Ad1_c12945/f1p11/940	Y	Y	Y
i0_LQ_Ad1_c12949/f1p0/985	Y	Y	Y
i0_LQ_Ad1_c12950/f1p2/692	Y	Y	Y
i0_LQ_Ad1_c12954/f1p0/975	Y	N	N
i0_LQ_Ad1_c12957/f1p0/690	Y	Y	Y
i0_LQ_Ad1_c12960/f1p0/967	Y	N	Y
i0_LQ_Ad1_c12965/f1p0/688	Y	Y	Y
i0_LQ_Ad1_c12968/f1p0/637	Y	Y	Y
i0_LQ_Ad1_c12969/f1p0/501	Y	Y	Y
i0_LQ_Ad1_c12976/f1p7/910	Y	Y	Y
i0_LQ_Ad1_c12978/f1p0/923	Y	Y	Y
i0_LQ_Ad1_c12987/f2p0/931	Y	N	Y
i0_LQ_Ad1_c12988/f1p0/939	Y	Y	Y
i0_LQ_Ad1_c1299/f4p25/951	N	N	Y
i0_LQ_Ad1_c12990/f1p0/946	Y	Y	Y
i0_LQ_Ad1_c12995/f1p0/829	Y	Y	Y
i0_LQ_Ad1_c12997/f1p0/959	Y	N	Y
i0_LQ_Ad1_c13001/f1p0/966	Y	Y	Y
i0_LQ_Ad1_c13002/f1p0/971	Y	Y	Y
i0_LQ_Ad1_c13003/f1p0/1006	Y	N	N
i0_LQ_Ad1_c13006/f1p0/894	Y	Y	Y
i0_LQ_Ad1_c1301/f2p49/988	Y	N	N
i0_LQ_Ad1_c13011/f1p0/694	Y	Y	Y
i0_LQ_Ad1_c13015/f1p0/687	Y	Y	Y
i0_LQ_Ad1_c13016/f1p0/964	Y	N	N
i0_LQ_Ad1_c13017/f1p0/671	N	N	Y
i0_LQ_Ad1_c1302/f2p0/989	Y	N	Y
i0_LQ_Ad1_c13020/f1p3/1001	Y	N	Y
i0_LQ_Ad1_c13021/f1p0/554	N	N	Y
i0_LQ_Ad1_c13026/f1p18/976	Y	N	N
i0_LQ_Ad1_c13029/f1p0/948	Y	Y	Y
i0_LQ_Ad1_c13030/f1p18/975	Y	N	N
i0_LQ_Ad1_c13033/f1p0/948	Y	Y	Y
i0_LQ_Ad1_c13034/f1p0/585	Y	Y	Y
i0_LQ_Ad1_c13037/f1p0/665	Y	Y	Y
i0_LQ_Ad1_c1304/f2p0/649	Y	Y	Y
i0_LQ_Ad1_c13041/f1p0/978	Y	N	N
i0_LQ_Ad1_c13042/f1p0/985	Y	N	Y
i0_LQ_Ad1_c13045/f1p0/979	Y	N	Y
i0_LQ_Ad1_c13048/f1p0/815	Y	Y	Y
i0_LQ_Ad1_c13051/f1p0/678	Y	Y	Y
i0_LQ_Ad1_c13053/f1p0/996	Y	Y	Y
i0_LQ_Ad1_c13056/f1p0/512	Y	Y	Y
i0_LQ_Ad1_c13058/f1p0/589	Y	Y	Y
i0_LQ_Ad1_c13062/f1p0/974	Y	N	N
i0_LQ_Ad1_c13064/f1p0/917	N	Y	Y
i0_LQ_Ad1_c13068/f1p0/538	Y	Y	Y
i0_LQ_Ad1_c13069/f1p0/559	Y	Y	Y
i0_LQ_Ad1_c1307/f2p0/978	Y	Y	Y
i0_LQ_Ad1_c13074/f1p0/969	Y	N	Y
i0_LQ_Ad1_c13079/f1p0/964	Y	N	Y
i0_LQ_Ad1_c1308/f2p0/883	Y	Y	Y
i0_LQ_Ad1_c13081/f1p20/807	Y	Y	Y
i0_LQ_Ad1_c13083/f1p0/950	Y	N	N
i0_LQ_Ad1_c13084/f1p0/987	Y	N	Y
i0_LQ_Ad1_c13086/f1p0/982	Y	N	Y
i0_LQ_Ad1_c1309/f3p23/973	Y	N	N
i0_LQ_Ad1_c13092/f1p0/711	Y	N	Y
i0_LQ_Ad1_c13093/f1p0/962	Y	Y	Y
i0_LQ_Ad1_c13099/f1p0/917	Y	Y	Y
i0_LQ_Ad1_c13101/f1p0/915	Y	Y	Y
i0_LQ_Ad1_c13107/f1p0/990	Y	N	N
i0_LQ_Ad1_c1311/f1p0/932	Y	Y	Y
i0_LQ_Ad1_c13113/f1p0/493	Y	Y	Y
i0_LQ_Ad1_c13117/f1p0/963	Y	N	N
i0_LQ_Ad1_c13122/f1p3/696	Y	Y	Y
i0_LQ_Ad1_c13125/f1p0/986	Y	Y	Y
i0_LQ_Ad1_c13127/f1p0/968	Y	N	N
i0_LQ_Ad1_c13131/f1p0/981	Y	N	N
i0_LQ_Ad1_c13138/f2p0/1006	Y	N	Y
i0_LQ_Ad1_c13140/f1p0/965	N	Y	Y
i0_LQ_Ad1_c13142/f1p0/976	Y	N	Y
i0_LQ_Ad1_c13143/f1p0/968	Y	N	Y
i0_LQ_Ad1_c13146/f1p0/956	Y	N	Y
i0_LQ_Ad1_c13147/f1p0/965	Y	N	Y
i0_LQ_Ad1_c1315/f2p0/672	Y	Y	N
i0_LQ_Ad1_c13152/f1p0/1002	Y	N	Y
i0_LQ_Ad1_c13153/f1p0/975	Y	N	N
i0_LQ_Ad1_c13155/f1p0/689	Y	Y	Y
i0_LQ_Ad1_c13159/f1p0/1002	N	Y	Y
i0_LQ_Ad1_c1316/f3p0/952	Y	N	Y
i0_LQ_Ad1_c13160/f1p2/775	Y	N	Y
i0_LQ_Ad1_c13162/f1p0/983	Y	N	N
i0_LQ_Ad1_c13164/f1p0/1010	Y	Y	Y
i0_LQ_Ad1_c13165/f1p0/913	Y	Y	N
i0_LQ_Ad1_c13167/f1p0/976	Y	Y	N
i0_LQ_Ad1_c13168/f1p21/969	Y	N	Y
i0_LQ_Ad1_c13172/f1p8/964	Y	Y	Y
i0_LQ_Ad1_c13173/f1p1/734	Y	Y	Y
i0_LQ_Ad1_c13175/f1p0/992	Y	N	N
i0_LQ_Ad1_c13176/f1p0/866	Y	Y	Y
i0_LQ_Ad1_c13178/f1p0/972	Y	Y	Y
i0_LQ_Ad1_c13179/f1p6/983	Y	N	Y
i0_LQ_Ad1_c13180/f1p0/799	Y	N	Y
i0_LQ_Ad1_c13181/f1p57/981	Y	Y	Y
i0_LQ_Ad1_c13182/f1p0/489	Y	Y	Y
i0_LQ_Ad1_c13183/f1p0/700	N	Y	Y
i0_LQ_Ad1_c13189/f1p0/696	N	Y	N
i0_LQ_Ad1_c1319/f2p0/957	Y	Y	N
i0_LQ_Ad1_c13191/f1p0/689	Y	Y	Y
i0_LQ_Ad1_c13192/f1p0/954	Y	Y	Y
i0_LQ_Ad1_c13196/f1p0/976	Y	N	N
i0_LQ_Ad1_c13200/f1p0/986	Y	N	Y
i0_LQ_Ad1_c13201/f1p0/566	Y	Y	Y
i0_LQ_Ad1_c13204/f1p0/1015	Y	N	Y
i0_LQ_Ad1_c13205/f1p0/863	Y	Y	Y
i0_LQ_Ad1_c13210/f1p0/509	Y	Y	Y
i0_LQ_Ad1_c13215/f1p36/1005	N	N	Y
i0_LQ_Ad1_c13216/f1p0/975	Y	N	N
i0_LQ_Ad1_c13220/f1p0/866	Y	N	Y
i0_LQ_Ad1_c13224/f1p0/987	Y	N	N
i0_LQ_Ad1_c13225/f1p0/890	Y	Y	Y
i0_LQ_Ad1_c13226/f1p11/507	Y	Y	Y
i0_LQ_Ad1_c13227/f1p0/855	Y	Y	Y
i0_LQ_Ad1_c13228/f1p0/1007	N	Y	Y
i0_LQ_Ad1_c13232/f1p0/692	Y	Y	Y
i0_LQ_Ad1_c13235/f1p0/968	Y	Y	Y
i0_LQ_Ad1_c13236/f1p0/964	Y	Y	Y
i0_LQ_Ad1_c13238/f1p0/979	Y	Y	Y
i0_LQ_Ad1_c13241/f1p180/987	N	N	Y
i0_LQ_Ad1_c13242/f1p0/980	Y	N	Y
i0_LQ_Ad1_c13245/f1p15/965	Y	Y	Y
i0_LQ_Ad1_c13246/f1p0/930	Y	N	Y
i0_LQ_Ad1_c13248/f1p0/916	Y	N	N
i0_LQ_Ad1_c13249/f1p0/956	Y	Y	Y
i0_LQ_Ad1_c13250/f1p0/508	Y	Y	Y
i0_LQ_Ad1_c13253/f1p0/953	Y	Y	Y
i0_LQ_Ad1_c13254/f1p15/866	Y	Y	Y
i0_LQ_Ad1_c13258/f1p0/952	Y	N	Y
i0_LQ_Ad1_c1326/f3p0/1030	Y	Y	Y
i0_LQ_Ad1_c13261/f1p0/967	Y	N	N
i0_LQ_Ad1_c13262/f1p0/876	Y	Y	Y
i0_LQ_Ad1_c13266/f1p0/970	Y	N	Y
i0_LQ_Ad1_c13267/f1p0/673	N	Y	Y
i0_LQ_Ad1_c1327/f2p0/955	Y	Y	Y
i0_LQ_Ad1_c13275/f1p0/962	Y	N	N
i0_LQ_Ad1_c13277/f1p40/953	Y	N	Y
i0_LQ_Ad1_c13281/f1p0/727	Y	Y	Y
i0_LQ_Ad1_c13283/f1p0/977	Y	N	N
i0_LQ_Ad1_c13286/f1p0/946	Y	Y	Y
i0_LQ_Ad1_c13287/f1p0/933	N	N	Y
i0_LQ_Ad1_c13289/f1p0/688	Y	Y	Y
i0_LQ_Ad1_c13290/f1p0/975	Y	N	Y
i0_LQ_Ad1_c13295/f2p0/666	Y	Y	Y
i0_LQ_Ad1_c13298/f1p0/976	Y	N	Y
i0_LQ_Ad1_c13299/f1p0/684	Y	Y	Y
i0_LQ_Ad1_c1330/f3p0/1016	Y	Y	Y
i0_LQ_Ad1_c13303/f1p0/983	Y	N	N
i0_LQ_Ad1_c13304/f1p0/925	N	N	Y
i0_LQ_Ad1_c13305/f1p0/794	Y	Y	Y
i0_LQ_Ad1_c13306/f1p0/999	N	N	Y
i0_LQ_Ad1_c13309/f1p37/913	Y	Y	Y
i0_LQ_Ad1_c13310/f1p0/514	Y	Y	Y
i0_LQ_Ad1_c13311/f1p0/504	Y	Y	Y
i0_LQ_Ad1_c13312/f1p0/677	Y	Y	Y
i0_LQ_Ad1_c13315/f1p107/560	Y	Y	Y
i0_LQ_Ad1_c13318/f1p0/982	Y	N	Y
i0_LQ_Ad1_c1333/f4p0/627	Y	N	Y
i0_LQ_Ad1_c13331/f1p4/963	Y	N	Y
i0_LQ_Ad1_c13332/f1p0/981	Y	N	Y
i0_LQ_Ad1_c1334/f1p0/666	Y	Y	Y
i0_LQ_Ad1_c13341/f1p0/1000	Y	Y	Y
i0_LQ_Ad1_c13344/f1p0/1007	Y	Y	Y
i0_LQ_Ad1_c13345/f1p0/975	Y	Y	Y
i0_LQ_Ad1_c13349/f1p0/951	Y	N	Y
i0_LQ_Ad1_c13351/f1p6/655	Y	N	Y
i0_LQ_Ad1_c13354/f1p0/973	Y	N	N
i0_LQ_Ad1_c13355/f2p0/924	Y	Y	Y
i0_LQ_Ad1_c13356/f1p0/981	Y	Y	Y
i0_LQ_Ad1_c13357/f1p0/765	N	N	Y
i0_LQ_Ad1_c13360/f2p0/978	Y	N	Y
i0_LQ_Ad1_c13363/f1p0/1008	Y	N	N
i0_LQ_Ad1_c13367/f1p0/500	Y	Y	Y
i0_LQ_Ad1_c13368/f1p0/989	Y	N	N
i0_LQ_Ad1_c13371/f1p0/928	N	N	Y
i0_LQ_Ad1_c13372/f1p0/987	Y	Y	Y
i0_LQ_Ad1_c13373/f1p0/490	Y	Y	Y
i0_LQ_Ad1_c13374/f1p0/942	Y	Y	Y
i0_LQ_Ad1_c1338/f2p0/939	Y	N	Y
i0_LQ_Ad1_c13382/f1p2/941	Y	Y	Y
i0_LQ_Ad1_c13385/f1p0/523	Y	Y	Y
i0_LQ_Ad1_c13389/f1p20/1002	Y	N	Y
i0_LQ_Ad1_c13391/f2p0/873	Y	Y	Y
i0_LQ_Ad1_c13392/f1p0/970	Y	N	Y
i0_LQ_Ad1_c13395/f1p0/987	Y	N	N
i0_LQ_Ad1_c13396/f1p0/693	Y	Y	Y
i0_LQ_Ad1_c13409/f1p0/981	Y	N	N
i0_LQ_Ad1_c1341/f2p0/998	Y	Y	Y
i0_LQ_Ad1_c13410/f1p0/946	Y	Y	Y
i0_LQ_Ad1_c13411/f1p2/949	Y	Y	Y
i0_LQ_Ad1_c13412/f1p0/979	Y	N	Y
i0_LQ_Ad1_c13413/f1p3/966	Y	Y	Y
i0_LQ_Ad1_c13416/f1p0/930	Y	Y	Y
i0_LQ_Ad1_c13417/f1p0/969	Y	Y	Y
i0_LQ_Ad1_c13420/f1p0/987	Y	N	Y
i0_LQ_Ad1_c13424/f1p0/675	Y	Y	Y
i0_LQ_Ad1_c13428/f1p0/966	Y	Y	Y
i0_LQ_Ad1_c13429/f1p0/973	Y	N	Y
i0_LQ_Ad1_c13431/f1p0/694	Y	Y	Y
i0_LQ_Ad1_c13434/f1p0/912	Y	Y	Y
i0_LQ_Ad1_c13435/f1p0/494	Y	Y	Y
i0_LQ_Ad1_c13437/f1p0/974	Y	N	N
i0_LQ_Ad1_c13439/f1p0/959	Y	N	Y
i0_LQ_Ad1_c13441/f1p0/990	Y	N	N
i0_LQ_Ad1_c13442/f1p0/958	Y	N	Y
i0_LQ_Ad1_c13443/f1p0/997	Y	Y	Y
i0_LQ_Ad1_c13455/f1p0/980	Y	N	N
i0_LQ_Ad1_c13458/f1p0/895	Y	N	N
i0_LQ_Ad1_c13459/f1p0/811	Y	Y	Y
i0_LQ_Ad1_c1346/f2p0/915	Y	Y	Y
i0_LQ_Ad1_c13461/f1p0/919	Y	Y	Y
i0_LQ_Ad1_c13463/f1p0/689	Y	Y	Y
i0_LQ_Ad1_c13465/f1p6/998	Y	N	Y
i0_LQ_Ad1_c13468/f1p0/689	N	Y	Y
i0_LQ_Ad1_c13472/f1p0/976	Y	Y	Y
i0_LQ_Ad1_c13473/f1p0/676	Y	Y	Y
i0_LQ_Ad1_c13474/f1p5/875	Y	Y	Y
i0_LQ_Ad1_c1348/f1p0/991	Y	N	N
i0_LQ_Ad1_c13480/f1p0/951	N	N	Y
i0_LQ_Ad1_c13484/f1p0/977	Y	Y	Y
i0_LQ_Ad1_c13487/f1p0/997	Y	Y	Y
i0_LQ_Ad1_c13488/f1p0/936	Y	Y	Y
i0_LQ_Ad1_c13494/f2p0/910	Y	Y	Y
i0_LQ_Ad1_c13496/f1p0/684	Y	Y	Y
i0_LQ_Ad1_c13497/f1p0/971	Y	N	Y
i0_LQ_Ad1_c13498/f1p0/997	Y	N	Y
i0_LQ_Ad1_c13500/f1p0/953	Y	N	Y
i0_LQ_Ad1_c13501/f1p0/983	Y	N	N
i0_LQ_Ad1_c13505/f1p0/683	Y	Y	Y
i0_LQ_Ad1_c13506/f1p0/869	Y	N	Y
i0_LQ_Ad1_c13508/f1p2/970	Y	N	N
i0_LQ_Ad1_c13509/f1p0/537	Y	Y	Y
i0_LQ_Ad1_c1351/f3p0/923	Y	Y	Y
i0_LQ_Ad1_c13510/f1p0/502	Y	Y	Y
i0_LQ_Ad1_c13511/f1p0/1004	Y	N	N
i0_LQ_Ad1_c13515/f1p23/976	Y	N	N
i0_LQ_Ad1_c13516/f1p0/929	Y	N	Y
i0_LQ_Ad1_c13517/f1p0/691	Y	Y	N
i0_LQ_Ad1_c13519/f1p0/985	Y	Y	Y
i0_LQ_Ad1_c13524/f2p0/691	Y	Y	Y
i0_LQ_Ad1_c13526/f1p0/988	Y	N	N
i0_LQ_Ad1_c13527/f1p4/724	Y	Y	Y
i0_LQ_Ad1_c13529/f1p0/673	Y	Y	Y
i0_LQ_Ad1_c1353/f2p0/987	Y	Y	N
i0_LQ_Ad1_c13533/f1p9/878	Y	Y	Y
i0_LQ_Ad1_c13537/f1p0/992	Y	N	Y
i0_LQ_Ad1_c13542/f1p0/680	Y	Y	Y
i0_LQ_Ad1_c13545/f1p0/714	Y	Y	Y
i0_LQ_Ad1_c13546/f1p0/503	Y	Y	Y
i0_LQ_Ad1_c13547/f1p0/981	Y	Y	Y
i0_LQ_Ad1_c13548/f2p0/664	Y	Y	Y
i0_LQ_Ad1_c13550/f1p0/507	Y	Y	Y
i0_LQ_Ad1_c13551/f1p0/888	Y	Y	Y
i0_LQ_Ad1_c13552/f1p5/662	Y	Y	Y
i0_LQ_Ad1_c13553/f1p0/574	Y	N	Y
i0_LQ_Ad1_c13554/f1p0/932	Y	Y	Y
i0_LQ_Ad1_c13556/f1p0/983	Y	N	Y
i0_LQ_Ad1_c13559/f1p0/937	Y	Y	Y
i0_LQ_Ad1_c13560/f1p0/892	Y	Y	Y
i0_LQ_Ad1_c13561/f1p20/1002	N	Y	Y
i0_LQ_Ad1_c13563/f1p0/886	Y	Y	Y
i0_LQ_Ad1_c13564/f1p2/501	Y	Y	Y
i0_LQ_Ad1_c13568/f1p20/940	Y	N	N
i0_LQ_Ad1_c1357/f1p0/967	Y	Y	N
i0_LQ_Ad1_c13572/f1p0/969	Y	N	N
i0_LQ_Ad1_c13573/f1p0/501	Y	Y	Y
i0_LQ_Ad1_c13574/f1p0/990	Y	N	Y
i0_LQ_Ad1_c13575/f2p0/693	Y	Y	N
i0_LQ_Ad1_c13578/f1p0/635	Y	Y	Y
i0_LQ_Ad1_c13580/f1p0/982	Y	N	Y
i0_LQ_Ad1_c13582/f1p0/962	Y	Y	Y
i0_LQ_Ad1_c13585/f1p0/958	Y	N	Y
i0_LQ_Ad1_c13586/f1p0/966	Y	Y	Y
i0_LQ_Ad1_c13588/f1p0/974	Y	Y	Y
i0_LQ_Ad1_c13592/f1p0/928	Y	Y	Y
i0_LQ_Ad1_c13594/f1p19/677	Y	Y	Y
i0_LQ_Ad1_c13597/f1p0/963	Y	Y	Y
i0_LQ_Ad1_c13598/f1p0/973	Y	Y	Y
i0_LQ_Ad1_c13601/f1p0/980	Y	N	Y
i0_LQ_Ad1_c13603/f1p0/669	Y	Y	Y
i0_LQ_Ad1_c13604/f1p0/977	Y	N	N
i0_LQ_Ad1_c13606/f1p0/508	Y	Y	Y
i0_LQ_Ad1_c13607/f1p0/578	N	N	Y
i0_LQ_Ad1_c13609/f1p0/986	Y	N	Y
i0_LQ_Ad1_c13611/f1p0/907	Y	Y	Y
i0_LQ_Ad1_c1362/f4p0/873	N	N	Y
i0_LQ_Ad1_c13622/f1p0/970	Y	N	Y
i0_LQ_Ad1_c13626/f1p3/934	Y	Y	Y
i0_LQ_Ad1_c1363/f3p0/978	Y	N	Y
i0_LQ_Ad1_c13630/f1p0/994	Y	N	Y
i0_LQ_Ad1_c13631/f1p0/684	Y	Y	N
i0_LQ_Ad1_c13632/f2p0/985	Y	N	N
i0_LQ_Ad1_c13634/f1p0/969	Y	N	N
i0_LQ_Ad1_c13635/f1p0/997	Y	N	Y
i0_LQ_Ad1_c13639/f1p0/910	Y	Y	Y
i0_LQ_Ad1_c13640/f1p0/642	Y	N	Y
i0_LQ_Ad1_c13642/f1p2/954	Y	Y	Y
i0_LQ_Ad1_c13647/f1p0/716	Y	Y	Y
i0_LQ_Ad1_c13650/f1p3/914	Y	Y	Y
i0_LQ_Ad1_c13651/f1p0/971	Y	N	N
i0_LQ_Ad1_c13656/f1p0/956	Y	Y	Y
i0_LQ_Ad1_c13659/f1p0/902	N	N	Y
i0_LQ_Ad1_c13662/f1p0/877	Y	Y	Y
i0_LQ_Ad1_c13664/f1p0/528	Y	N	Y
i0_LQ_Ad1_c13666/f1p0/679	N	Y	N
i0_LQ_Ad1_c13668/f1p0/797	Y	N	Y
i0_LQ_Ad1_c13669/f1p0/1002	N	Y	Y
i0_LQ_Ad1_c13670/f1p0/974	Y	N	Y
i0_LQ_Ad1_c13671/f1p0/976	Y	N	Y
i0_LQ_Ad1_c13674/f1p0/974	Y	N	Y
i0_LQ_Ad1_c13678/f1p0/795	Y	Y	Y
i0_LQ_Ad1_c13680/f1p0/968	Y	Y	Y
i0_LQ_Ad1_c13681/f1p0/983	Y	N	Y
i0_LQ_Ad1_c13685/f1p60/670	Y	Y	Y
i0_LQ_Ad1_c1369/f3p0/600	Y	Y	Y
i0_LQ_Ad1_c13692/f1p0/986	Y	Y	Y
i0_LQ_Ad1_c13693/f1p0/965	Y	N	N
i0_LQ_Ad1_c13694/f1p0/979	Y	N	Y
i0_LQ_Ad1_c13698/f1p0/974	Y	Y	Y
i0_LQ_Ad1_c13699/f1p2/1009	Y	N	Y
i0_LQ_Ad1_c13704/f1p0/968	Y	N	N
i0_LQ_Ad1_c13707/f1p0/963	Y	Y	Y
i0_LQ_Ad1_c13708/f1p0/1002	Y	N	N
i0_LQ_Ad1_c13710/f1p0/953	Y	N	Y
i0_LQ_Ad1_c13716/f1p0/970	Y	N	Y
i0_LQ_Ad1_c13718/f1p0/961	Y	N	N
i0_LQ_Ad1_c13719/f1p0/993	Y	Y	Y
i0_LQ_Ad1_c13720/f1p0/929	Y	N	N
i0_LQ_Ad1_c13723/f1p0/977	Y	N	Y
i0_LQ_Ad1_c13725/f1p9/914	Y	Y	Y
i0_LQ_Ad1_c13730/f1p0/969	Y	N	Y
i0_LQ_Ad1_c13731/f1p0/1000	Y	N	Y
i0_LQ_Ad1_c13735/f1p1/936	Y	Y	Y
i0_LQ_Ad1_c13738/f1p0/679	Y	Y	Y
i0_LQ_Ad1_c13741/f1p0/991	Y	N	N
i0_LQ_Ad1_c13743/f1p0/980	Y	N	Y
i0_LQ_Ad1_c13744/f1p0/666	N	N	Y
i0_LQ_Ad1_c13747/f1p0/1004	Y	N	Y
i0_LQ_Ad1_c13748/f1p0/1000	Y	Y	Y
i0_LQ_Ad1_c13749/f1p0/895	Y	Y	Y
i0_LQ_Ad1_c13750/f1p0/942	Y	Y	Y
i0_LQ_Ad1_c13752/f2p0/679	Y	Y	Y
i0_LQ_Ad1_c13754/f1p0/511	Y	Y	Y
i0_LQ_Ad1_c13755/f1p0/963	Y	N	N
i0_LQ_Ad1_c13758/f1p0/969	Y	N	Y
i0_LQ_Ad1_c13774/f1p0/958	Y	Y	Y
i0_LQ_Ad1_c13776/f1p0/959	Y	N	N
i0_LQ_Ad1_c13779/f1p0/753	N	Y	Y
i0_LQ_Ad1_c13780/f1p0/991	Y	N	N
i0_LQ_Ad1_c13781/f1p0/1006	Y	N	Y
i0_LQ_Ad1_c13783/f1p0/504	Y	Y	Y
i0_LQ_Ad1_c13787/f1p0/982	Y	N	N
i0_LQ_Ad1_c13790/f1p0/940	Y	Y	Y
i0_LQ_Ad1_c13792/f1p0/984	Y	N	Y
i0_LQ_Ad1_c13799/f1p0/694	Y	Y	Y
i0_LQ_Ad1_c1380/f2p0/943	Y	Y	Y
i0_LQ_Ad1_c13801/f1p0/836	Y	Y	Y
i0_LQ_Ad1_c13805/f1p0/524	Y	Y	Y
i0_LQ_Ad1_c13806/f1p0/1003	Y	N	Y
i0_LQ_Ad1_c13813/f1p0/507	Y	Y	Y
i0_LQ_Ad1_c13814/f1p0/976	Y	N	Y
i0_LQ_Ad1_c13820/f1p0/495	Y	Y	Y
i0_LQ_Ad1_c13822/f1p0/674	Y	Y	Y
i0_LQ_Ad1_c13823/f1p0/930	Y	Y	Y
i0_LQ_Ad1_c13826/f1p0/747	Y	Y	Y
i0_LQ_Ad1_c13827/f1p0/980	Y	N	N
i0_LQ_Ad1_c13832/f1p0/690	N	Y	Y
i0_LQ_Ad1_c13834/f1p0/980	Y	N	Y
i0_LQ_Ad1_c13835/f1p0/983	Y	N	N
i0_LQ_Ad1_c13836/f1p0/990	N	N	Y
i0_LQ_Ad1_c13838/f1p1/719	Y	N	N
i0_LQ_Ad1_c13840/f2p0/661	Y	Y	Y
i0_LQ_Ad1_c13849/f1p0/989	Y	N	N
i0_LQ_Ad1_c1385/f2p0/1004	Y	N	N
i0_LQ_Ad1_c13850/f1p0/887	Y	Y	Y
i0_LQ_Ad1_c13852/f1p0/884	Y	N	Y
i0_LQ_Ad1_c13853/f1p0/526	Y	Y	Y
i0_LQ_Ad1_c13855/f1p0/509	Y	Y	Y
i0_LQ_Ad1_c13856/f1p0/1000	Y	N	N
i0_LQ_Ad1_c13860/f1p1/676	Y	Y	Y
i0_LQ_Ad1_c13863/f1p0/968	Y	Y	Y
i0_LQ_Ad1_c13865/f1p0/985	Y	N	Y
i0_LQ_Ad1_c13868/f1p0/854	Y	N	N
i0_LQ_Ad1_c1387/f3p0/928	Y	Y	Y
i0_LQ_Ad1_c13872/f2p16/694	Y	Y	Y
i0_LQ_Ad1_c13873/f1p0/983	Y	N	N
i0_LQ_Ad1_c13874/f1p0/671	Y	N	Y
i0_LQ_Ad1_c13875/f1p31/978	Y	N	Y
i0_LQ_Ad1_c13878/f1p0/973	Y	N	Y
i0_LQ_Ad1_c13880/f1p0/693	Y	Y	N
i0_LQ_Ad1_c13882/f1p3/983	Y	N	Y
i0_LQ_Ad1_c13884/f1p0/905	Y	Y	Y
i0_LQ_Ad1_c13885/f1p0/616	Y	Y	Y
i0_LQ_Ad1_c13890/f1p0/987	Y	N	N
i0_LQ_Ad1_c13891/f1p218/911	Y	Y	Y
i0_LQ_Ad1_c13892/f1p0/922	Y	Y	Y
i0_LQ_Ad1_c13893/f1p0/946	Y	N	Y
i0_LQ_Ad1_c13894/f1p0/985	Y	N	N
i0_LQ_Ad1_c13900/f1p0/505	Y	Y	Y
i0_LQ_Ad1_c13902/f1p0/963	Y	Y	Y
i0_LQ_Ad1_c13911/f1p0/975	Y	N	Y
i0_LQ_Ad1_c13912/f1p0/513	Y	Y	Y
i0_LQ_Ad1_c13918/f1p0/983	Y	N	Y
i0_LQ_Ad1_c13919/f1p0/966	Y	N	N
i0_LQ_Ad1_c13923/f1p0/972	Y	N	Y
i0_LQ_Ad1_c13927/f1p0/975	Y	N	Y
i0_LQ_Ad1_c13929/f1p0/970	Y	N	Y
i0_LQ_Ad1_c13931/f1p0/501	Y	Y	Y
i0_LQ_Ad1_c13933/f1p0/507	Y	Y	Y
i0_LQ_Ad1_c13939/f1p0/978	Y	N	Y
i0_LQ_Ad1_c13943/f1p3/985	Y	N	N
i0_LQ_Ad1_c13947/f1p0/810	Y	Y	Y
i0_LQ_Ad1_c13948/f1p0/1005	Y	N	N
i0_LQ_Ad1_c1395/f1p0/711	Y	Y	Y
i0_LQ_Ad1_c13954/f1p0/982	Y	N	N
i0_LQ_Ad1_c13959/f1p0/980	Y	N	N
i0_LQ_Ad1_c13965/f1p0/987	Y	N	Y
i0_LQ_Ad1_c13967/f1p121/1027	Y	Y	Y
i0_LQ_Ad1_c13972/f1p0/975	Y	N	Y
i0_LQ_Ad1_c13973/f1p0/977	Y	N	N
i0_LQ_Ad1_c13975/f1p0/960	Y	Y	Y
i0_LQ_Ad1_c13976/f1p0/971	Y	Y	Y
i0_LQ_Ad1_c13977/f1p0/901	Y	Y	Y
i0_LQ_Ad1_c13978/f1p0/984	Y	N	N
i0_LQ_Ad1_c1398/f2p0/952	Y	N	Y
i0_LQ_Ad1_c13985/f1p0/687	N	Y	Y
i0_LQ_Ad1_c13988/f1p0/989	Y	N	N
i0_LQ_Ad1_c13990/f1p37/977	Y	N	Y
i0_LQ_Ad1_c13992/f1p0/746	Y	Y	Y
i0_LQ_Ad1_c13996/f1p0/998	Y	Y	Y
i0_LQ_Ad1_c13997/f1p0/520	Y	Y	Y
i0_LQ_Ad1_c1400/f2p0/961	Y	Y	Y
i0_LQ_Ad1_c14001/f1p0/949	Y	N	Y
i0_LQ_Ad1_c14004/f1p0/981	Y	N	Y
i0_LQ_Ad1_c14011/f1p0/968	Y	N	Y
i0_LQ_Ad1_c14012/f2p0/525	Y	Y	Y
i0_LQ_Ad1_c14013/f1p0/975	Y	N	Y
i0_LQ_Ad1_c14017/f1p3/538	Y	Y	Y
i0_LQ_Ad1_c14018/f1p0/952	Y	N	Y
i0_LQ_Ad1_c1402/f1p0/852	Y	N	Y
i0_LQ_Ad1_c14025/f1p0/681	Y	Y	Y
i0_LQ_Ad1_c14026/f1p0/976	Y	N	Y
i0_LQ_Ad1_c14027/f1p0/974	Y	Y	Y
i0_LQ_Ad1_c14029/f1p0/970	Y	N	Y
i0_LQ_Ad1_c1403/f1p0/965	Y	Y	Y
i0_LQ_Ad1_c14031/f1p0/694	Y	Y	Y
i0_LQ_Ad1_c14035/f1p8/938	Y	Y	Y
i0_LQ_Ad1_c14039/f1p0/691	Y	Y	Y
i0_LQ_Ad1_c14041/f1p0/486	Y	Y	Y
i0_LQ_Ad1_c14050/f1p0/991	Y	N	Y
i0_LQ_Ad1_c14051/f1p0/950	Y	N	N
i0_LQ_Ad1_c14052/f1p0/968	Y	N	Y
i0_LQ_Ad1_c14053/f1p0/1011	N	N	Y
i0_LQ_Ad1_c14055/f1p9/516	Y	Y	Y
i0_LQ_Ad1_c14059/f1p86/1000	Y	Y	Y
i0_LQ_Ad1_c14064/f1p0/603	Y	Y	Y
i0_LQ_Ad1_c14065/f1p0/972	Y	Y	Y
i0_LQ_Ad1_c14066/f1p0/917	Y	Y	Y
i0_LQ_Ad1_c14068/f1p0/981	Y	N	N
i0_LQ_Ad1_c14070/f1p0/973	Y	N	Y
i0_LQ_Ad1_c14073/f1p0/700	N	Y	Y
i0_LQ_Ad1_c14074/f1p0/998	Y	N	N
i0_LQ_Ad1_c14075/f1p1/840	Y	Y	Y
i0_LQ_Ad1_c14077/f1p0/982	Y	Y	Y
i0_LQ_Ad1_c14079/f1p0/983	Y	N	N
i0_LQ_Ad1_c14081/f1p0/928	Y	Y	Y
i0_LQ_Ad1_c14085/f1p0/942	Y	Y	Y
i0_LQ_Ad1_c14087/f1p0/635	Y	Y	Y
i0_LQ_Ad1_c14089/f1p0/687	Y	Y	Y
i0_LQ_Ad1_c14090/f1p0/678	Y	Y	Y
i0_LQ_Ad1_c14095/f1p0/923	Y	Y	Y
i0_LQ_Ad1_c14097/f1p0/972	Y	N	Y
i0_LQ_Ad1_c14098/f1p0/669	Y	Y	Y
i0_LQ_Ad1_c14100/f1p3/948	Y	Y	Y
i0_LQ_Ad1_c14102/f2p0/669	Y	Y	Y
i0_LQ_Ad1_c14104/f1p0/966	Y	Y	Y
i0_LQ_Ad1_c14109/f1p0/996	Y	N	N
i0_LQ_Ad1_c1411/f3p0/513	Y	Y	Y
i0_LQ_Ad1_c14113/f1p0/987	N	Y	Y
i0_LQ_Ad1_c14115/f2p0/980	Y	N	N
i0_LQ_Ad1_c14116/f1p0/975	N	N	Y
i0_LQ_Ad1_c14118/f1p1/694	Y	Y	Y
i0_LQ_Ad1_c14123/f1p0/506	Y	Y	Y
i0_LQ_Ad1_c14124/f1p0/988	Y	Y	Y
i0_LQ_Ad1_c14132/f1p0/996	Y	Y	Y
i0_LQ_Ad1_c14135/f1p0/943	Y	Y	Y
i0_LQ_Ad1_c14142/f1p0/935	Y	Y	Y
i0_LQ_Ad1_c14145/f1p0/967	Y	N	Y
i0_LQ_Ad1_c14153/f1p0/967	Y	N	Y
i0_LQ_Ad1_c14156/f1p0/954	Y	Y	Y
i0_LQ_Ad1_c14165/f1p0/959	Y	N	Y
i0_LQ_Ad1_c14167/f1p0/1032	Y	N	Y
i0_LQ_Ad1_c14170/f1p8/693	N	Y	Y
i0_LQ_Ad1_c14184/f1p0/967	Y	Y	Y
i0_LQ_Ad1_c14185/f1p0/915	Y	Y	Y
i0_LQ_Ad1_c14187/f1p0/958	Y	Y	Y
[truncated: 102,419 more rows]
